# Supplementary material for: LA-ICP-MS U-Pb zircon geochronology data of the Early to Mid-Miocene syn-extensional massive silicic volcanism in the Pannonian Basin (East-Central Europe)
Source: Data Brief. 2018 May 16;19:506–13. doi: 10.1016/j.dib.2018.05.013 (PMC5997877; doi:10.1016/j.dib.2018.05.013)
Supplement: Supplementary file 2 — Supplementary material [file mmc2.xlsx]

## Sheet: Notes
LA-ICP-MS data of ETH Zürich
* Discordance=(1-(FinalAge 206/238)/(FinalAge 207/235))*100
Samples labelled with ** were published in [5]

## Sheet: Session of 2016_data
Identifier	Comments1	Comments2	Integration length (seconds)	Discordance*	Pb206_CPS	Pb207_CPS	U238_CPS	Approx_U_PPM	FInal_U_Th_Ratio	FInal_U_Th_Ratio_Int2SE	Final207_235	Final207_235_Prop2SE	Final206_238	Final206_238_Prop2SE	ErrorCorrelation_6_38vs7_35	Final207_206	Final207_206_Prop2SE	Final208_232	Final208_232_Prop2SE	FinalAge207_235	FinalAge207_235_Int2SE	FinalAge207_235_Prop2SE	FinalAge206_238	FinalAge206_238_Int2SE	FinalAge206_238_Prop2SE	FinalAge208_232	FinalAge208_232_Int2SE	FinalAge208_232_Prop2SE	FinalAge207_206	FinalAge207_206_Int2SE	FinalAge207_206_Prop2SE	Dose	Dose_Int2SE	Identifier	Final206_238	FinalAge206_238	FinalAge206_238_Prop2SE	Dose Corrected_Age	Dose CorrectedAge_2SE	Th_Dose corrected_Age	Th_Dose corrected_Age_2SE
Session 160409p2																																		Session 160409p2
Plesovice - 9			20.523	-0.0871333	266800	14190	5600000	1074	6.96	0.11	0.4037	0.0073	0.0549	0.00067	0.54794	0.05386	0.00068	0.01929	0.0023	344.3	4.1	5.2	344.6	3.5	4.1	386	18	47	370	30	30	1298000000000000	51000000000000	Plesovice - 9	0.0549	344.6	4.1	342.803	4.07493	342.873	4.07491
Plesovice - 10			23.901	-1.19225	113000	5810	2330000	452	10.99	0.13	0.3917	0.008	0.05408	0.00055	0.34618	0.05259	0.00086	0.01741	0.0021	335.5	4.9	5.8	339.5	2.6	3.4	349	16	42	308	37	37	529000000000000	30000000000000	Plesovice - 10	0.05408	339.5	3.4	339.717	3.36595	339.787	3.36594
Plesovice - 11			32.399	-0.116279	231400	12240	4640000	908	5.718	0.037	0.4033	0.0062	0.05488	0.00056	0.47138	0.05345	0.00059	0.01801	0.0021	344	3.2	4.5	344.4	2.7	3.4	361	13	43	346	25	25	1109000000000000	66000000000000	Plesovice - 11	0.05488	344.4	3.4	343.028	3.40924	343.098	3.40923
Plesovice - 12			14.464	-0.0894454	117000	6170	2597000	514	11.08	0.18	0.3916	0.0095	0.05345	0.00051	0.21065	0.0534	0.0011	0.0186	0.0027	335.4	6.2	6.9	335.7	2.3	3.1	372	34	54	342	47	47	593000000000000	22000000000000	Plesovice - 12	0.05345	335.7	3.1	335.613	3.12074	335.682	3.12074
Plesovice - 13			34.311	-0.537153	42900	2265	888000	177.4	10.65	0.18	0.3913	0.01	0.05365	0.0005	0.54371	0.0534	0.0011	0.0157	0.0023	335.1	6.6	7.3	336.9	2.2	3.1	315	31	47	339	47	47	206000000000000	11000000000000	Plesovice - 13	0.05365	336.9	3.1	339.101	3.07899	339.17	3.07898
Plesovice - 14			30.26	-0.925926	144200	7550	2957000	598	9.86	0.15	0.3908	0.0071	0.05381	0.00049	0.037539	0.05303	0.00086	0.01682	0.0021	334.8	4.1	5.2	337.9	2.1	3	337	19	42	326	37	37	698000000000000	11000000000000	Plesovice - 14	0.05381	337.9	3	337.473	2.99436	337.543	2.99436
Plesovice - 15			36.828	-0.8	183600	9720	3800000	777	8.824	0.086	0.3944	0.0066	0.0542	0.00056	0.30285	0.05302	0.00064	0.01666	0.002	337.5	3.6	4.8	340.2	2.6	3.4	334	13	39	327	28	28	914000000000000	59000000000000	Plesovice - 15	0.0542	340.2	3.4	339.277	3.41524	339.346	3.41523
Plesovice - 16			24.306	-0.297	198500	10530	4190000	868	8.693	0.084	0.3933	0.0074	0.05378	0.00073	0.66661	0.05355	0.00055	0.01619	0.002	336.7	4.3	5.4	337.7	3.9	4.5	325	15	39	351	23	23	1017000000000000	49000000000000	Plesovice - 16	0.05378	337.7	4.5	336.497	4.45115	336.566	4.45112
Plesovice - 17			30.153	-0.442087	193700	10190	3980000	840	8.703	0.069	0.3968	0.0062	0.0543	0.00054	0.55681	0.05343	0.0005	0.01764	0.0021	339.3	3.3	4.6	340.8	2.5	3.3	356	14	43	346	21	21	990000000000000	57000000000000	Plesovice - 17	0.0543	340.8	3.3	339.716	3.29133	339.785	3.29132
Plesovice - 18			36.828	-0.592417	189900	9820	3880000	836	8.643	0.072	0.3946	0.0077	0.05409	0.00048	-0.018192	0.05282	0.00084	0.01737	0.0021	337.6	4.6	5.6	339.6	2	2.9	348	12	41	317	36	36	984000000000000	59000000000000	Plesovice - 18	0.05409	339.6	2.9	338.453	2.92631	338.522	2.92631
Plesovice - 19			34.373	-0.556532	213300	11280	4260000	939	5.732	0.041	0.3998	0.0071	0.0547	0.00055	0.5033	0.05315	0.00057	0.01708	0.002	341.4	4.1	5.2	343.3	2.5	3.4	342	11	40	337	25	25	1133000000000000	72000000000000	Plesovice - 19	0.0547	343.3	3.4	341.868	3.34831	341.938	3.3483
Plesovice - 20			36.46	0.382016	129300	6780	2620000	587	9.88	0.1	0.3966	0.0073	0.054	0.00049	0.33141	0.05316	0.00062	0.01727	0.0021	340.3	4	5	339	2.1	3	346	17	42	333	26	26	692000000000000	30000000000000	Plesovice - 20	0.054	339	3	338.665	2.9941	338.735	2.99409
91500 - 9			18.324	1.2299	49300	3720	294000	56.5	2.633	0.038	1.834	0.056	0.1758	0.0023	0.62856	0.0756	0.0018	0.0538	0.0068	1057	19	20	1044	11	13	1059	60	130	1090	50	50	232000000000000	11000000000000	91500 - 9	0.1758	1044	13	1049.73	12.68	1049.79	12.6799
91500 - 10			34.373	0.468451	50200	3700	313000	60.7	2.755	0.032	1.798	0.046	0.1753	0.002	0.35887	0.0745	0.0016	0.0584	0.0071	1046	14	16	1041.1	9.2	11	1146	51	140	1048	44	44	250000000000000	15000000000000	91500 - 10	0.1753	1041.1	11	1046.56	11.0261	1046.62	11.026
91500 - 11			32.715	-0.983763	52100	3870	323000	63.2	2.654	0.039	1.805	0.04	0.1782	0.002	0.20719	0.0737	0.0016	0.0563	0.0071	1047	13	15	1057.3	8.6	11	1105	61	140	1041	42	42	264000000000000	14000000000000	91500 - 11	0.1782	1057.3	11	1062.13	10.9951	1062.2	10.995
91500 - 12			36.46	-0.474383	55000	4000	341000	67.4	2.514	0.033	1.823	0.039	0.1785	0.0019	0.18897	0.0743	0.0014	0.0546	0.0067	1054	12	14	1059	8.5	11	1073	50	130	1044	37	37	283000000000000	16000000000000	91500 - 12	0.1785	1059	11	1063.34	10.4384	1063.4	10.4383
91500 - 13			22.097	-0.293006	56900	4170	357000	71.4	2.537	0.032	1.83	0.036	0.1789	0.002	0.23669	0.0746	0.0011	0.0531	0.0065	1058	10	12	1061.1	8.7	11	1045	51	130	1063	31	31	302000000000000	13000000000000	91500 - 13	0.1789	1061.1	11	1065.15	10.9807	1065.21	10.9806
91500 - 14			31.488	-0.617401	51900	3810	322000	65.1	2.51	0.031	1.821	0.031	0.1786	0.002	0.22003	0.0742	0.0013	0.0534	0.0066	1052.8	8.6	11	1059.3	8.7	11	1051	50	130	1050	33	33	271000000000000	14000000000000	91500 - 14	0.1786	1059.3	11	1064.11	10.9892	1064.17	10.9891
91500 - 15			34.802	-0.161076	54400	4060	337000	68.9	2.46	0.031	1.829	0.034	0.1782	0.0016	0.16477	0.0754	0.0011	0.0524	0.0062	1055.4	9.9	12	1057.1	5.9	8.7	1040	40	130	1075	30	30	288000000000000	16000000000000	91500 - 15	0.1782	1057.1	8.7	1061.55	8.79086	1061.61	8.79078
91500 - 16			27.068	0.444655	63300	4740	403000	83.6	2.546	0.032	1.833	0.032	0.1773	0.0018	0.36757	0.0753	0.0011	0.053	0.0064	1057	9	12	1052.3	7.6	9.9	1042	46	120	1086	30	30	347000000000000	17000000000000	91500 - 16	0.1773	1052.3	9.9	1055.43	9.88763	1055.49	9.88754
91500 - 17			28.48	-0.685257	61800	4560	387000	81.7	2.461	0.031	1.816	0.033	0.1784	0.0019	0.3184	0.0743	0.0011	0.0527	0.0064	1050.7	9.3	12	1057.9	8.2	10	1038	48	120	1046	30	30	341000000000000	18000000000000	91500 - 17	0.1784	1057.9	10	1061.56	10.4283	1061.62	10.4282
91500 - 18			32.143	-0.921659	43800	3170	276000	59.4	2.701	0.032	1.791	0.034	0.1771	0.0021	0.36476	0.0736	0.0011	0.0514	0.0064	1041.6	9.9	12	1051.2	9.9	12	1013	52	120	1033	28	28	247000000000000	13000000000000	91500 - 18	0.1771	1051.2	12	1056.53	11.5604	1056.59	11.5603
91500 - 19			27.372	1.29543	48500	3650	299000	65.9	2.508	0.041	1.863	0.046	0.1786	0.002	0.01969	0.076	0.0016	0.0551	0.0068	1073	13	15	1059.1	8.9	11	1083	51	130	1105	42	42	273000000000000	13000000000000	91500 - 19	0.1786	1059.1	11	1064.02	10.9884	1064.09	10.9883
91500 - 20			26.362	0.573614	49800	3660	306000	68.7	2.452	0.032	1.797	0.039	0.1751	0.002	0.27893	0.0743	0.0014	0.0542	0.0067	1046	12	13	1040	8.8	11	1067	51	130	1044	37	37	281000000000000	14000000000000	91500 - 20	0.1751	1040	11	1044.62	11.0198	1044.68	11.0197
AUSZ7-1 - 9			34.413	4.63104	2470	119	464000	89	3.127	0.043	0.0395	0.004	0.00583	0.00012	0.075757	0.0485	0.0048	0.00168	0.00038	39.3	3.9	3.9	37.48	0.75	0.79	34	6.6	7.6	140	190	190	11880000000000	710000000000	AUSZ7-1 - 9	0.00583	37.48	0.79	38.44	0.788885	38.513	0.788994
AUSZ7-1 - 10			35.109	2.95455	2460	118	456000	88.4	3.145	0.048	0.0399	0.0047	0.00598	0.00012	0.062987	0.0491	0.0058	0.00186	0.00047	39.6	4.5	4.5	38.43	0.7	0.74	37.5	8.4	9.4	120	210	210	11930000000000	730000000000	AUSZ7-1 - 10	0.00598	38.43	0.74	39.421	0.788669	39.494	0.788778
AUSZ7-1 - 11			30.736	6.18932	2690	131	487000	95.3	2.882	0.037	0.0415	0.004	0.00601	0.00015	0.014314	0.0488	0.0049	0.0022	0.00054	41.2	3.8	3.9	38.65	0.92	0.95	44.4	9.6	11	150	190	190	13130000000000	800000000000	AUSZ7-1 - 11	0.00601	38.65	0.95	39.595	0.985242	39.668	0.985326
AUSZ7-1 - 12			33.513	5.30864	2430	119	449000	88.9	3.135	0.037	0.0408	0.004	0.00597	0.00015	-0.11345	0.0503	0.0053	0.00181	0.00048	40.5	3.9	3.9	38.35	0.92	0.96	36.5	8.7	9.6	190	200	200	12010000000000	690000000000	AUSZ7-1 - 12	0.00597	38.35	0.96	39.354	0.985823	39.427	0.985907
AUSZ7-1 - 13			34.986	-1.92105	2340	106.5	430000	86.1	3.126	0.045	0.0382	0.0034	0.00603	0.00014	0.21489	0.0466	0.0041	0.00149	0.0004	38	3.3	3.3	38.73	0.87	0.91	30	7.4	8.2	40	160	160	11760000000000	740000000000	AUSZ7-1 - 13	0.00603	38.73	0.91	39.754	0.920176	39.827	0.920267
AUSZ7-1 - 14			34.392	-0.913978	2360	111	438000	88.5	3.055	0.038	0.0374	0.0037	0.00584	0.00016	0.12241	0.0489	0.005	0.00195	0.00046	37.2	3.6	3.6	37.54	0.96	1	39.4	8.1	9.3	120	190	190	11850000000000	770000000000	AUSZ7-1 - 14	0.00584	37.54	1	38.506	1.05185	38.578	1.05193
AUSZ7-1 - 15			34.373	2.85347	2335	116	441000	90.2	3.045	0.03	0.0392	0.0039	0.00588	0.00011	-0.16876	0.0482	0.0049	0.00189	0.00044	38.9	3.8	3.8	37.79	0.67	0.72	38.2	7.9	9	120	190	190	12040000000000	720000000000	AUSZ7-1 - 15	0.00588	37.79	0.72	38.762	0.722991	38.835	0.723113
AUSZ7-1 - 16			30.444	7.55448	2304	117	434000	90	3.128	0.038	0.0416	0.0044	0.00594	0.00016	0.083264	0.0512	0.0054	0.00173	0.00048	41.3	4.3	4.3	38.18	0.98	1	34.8	8.8	9.6	200	200	200	11990000000000	650000000000	AUSZ7-1 - 16	0.00594	38.18	1	39.155	1.05153	39.228	1.05161
AUSZ7-1 - 17			31.426	7.89855	2563	129	477000	100.7	2.921	0.038	0.0417	0.0044	0.00593	0.00011	-0.033425	0.0522	0.006	0.00205	0.00048	41.4	4.3	4.3	38.13	0.69	0.73	41.3	8.4	9.6	220	220	220	13530000000000	770000000000	AUSZ7-1 - 17	0.00593	38.13	0.73	39.06	0.722374	39.132	0.722495
AUSZ7-1 - 18			27.13	6.91176	2519	129	485000	104.5	2.898	0.038	0.041	0.0038	0.00591	0.00015	0.1598	0.0503	0.0041	0.0016	0.00041	40.8	3.6	3.7	37.98	0.91	0.95	32.3	7.5	8.4	250	170	170	13830000000000	700000000000	AUSZ7-1 - 18	0.00591	37.98	0.95	38.919	0.984862	38.992	0.984946
AUSZ7-1 - 19			26.516	5.55276	2900	142	558000	123	2.723	0.038	0.04	0.0036	0.00585	0.00012	0.099819	0.0493	0.0043	0.00219	0.00048	39.8	3.5	3.5	37.59	0.74	0.78	44.1	8.3	9.7	150	170	170	16600000000000	870000000000	AUSZ7-1 - 19	0.00585	37.59	0.78	38.485	0.787108	38.558	0.787218
AUSZ7-1 - 20			16.415	4.55696	2120	106	374000	83.9	2.849	0.042	0.0397	0.0058	0.00586	0.0002	-0.35626	0.0503	0.0081	0.00195	0.0007	39.5	5.6	5.6	37.7	1.3	1.3	39	13	14	150	300	300	11110000000000	640000000000	AUSZ7-1 - 20	0.00586	37.7	1.3	38.648	1.31517	38.721	1.31523
AUSZ7-5 - 9			34.373	18.6207	147	8.8	437000	83.8	1.609	0.016	0.0028	0.0012	0.000367	2.9e-05	-0.062703	0.06	0.028	9e-05	8e-05	2.9	1.3	1.3	2.36	0.19	0.19	1.8	1.6	1.6	-90	710	710	756000000000	80000000000	AUSZ7-5 - 9	0.000367	2.36	0.19	2.472	0.195292	2.545	0.195773
AUSZ7-5 - 10			36.951	28.7879	139	8.7	413000	80.1	1.632	0.014	0.0032	0.0011	0.000365	3e-05	0.080811	0.065	0.023	0.000114	7.1e-05	3.3	1.1	1.1	2.35	0.19	0.19	2.3	1.4	1.4	140	600	600	717000000000	72000000000	AUSZ7-5 - 10	0.000365	2.35	0.19	2.459	0.202095	2.532	0.20256
AUSZ7-5 - 11			34.802	12.5	135	7.4	402000	78.7	1.656	0.018	0.0028	0.0013	0.00038	3.6e-05	0.010417	0.052	0.026	0.00012	8.1e-05	2.8	1.3	1.3	2.45	0.23	0.23	2.4	1.6	1.6	-430	680	680	707000000000	87000000000	AUSZ7-5 - 11	0.00038	2.45	0.23	2.56	0.242476	2.633	0.242863
AUSZ7-5 - 12			19.692	38.6486	136	9	435000	86.1	1.667	0.019	0.0037	0.0015	0.000353	3.4e-05	-0.077874	0.067	0.026	0.00014	0.00011	3.7	1.5	1.5	2.27	0.22	0.22	2.9	2.3	2.3	570	780	780	752000000000	84000000000	AUSZ7-5 - 12	0.000353	2.27	0.22	2.378	0.22899	2.451	0.2294
AUSZ7-5 - 13			33.428	31.5625	110	7.8	358000	71.6	1.666	0.018	0.0032	0.0012	0.000339	3.6e-05	0.037393	0.067	0.028	6.6e-05	5.2e-05	3.2	1.2	1.2	2.19	0.23	0.23	1.3	1	1	210	700	700	585000000000	71000000000	AUSZ7-5 - 13	0.000339	2.19	0.23	2.287	0.242823	2.36	0.24321
AUSZ7-5 - 14			34.802	-1.66667	123	6.2	364000	73.6	1.613	0.018	0.0024	0.0017	0.000379	4e-05	0.012247	0.067	0.055	9e-05	7.2e-05	2.4	1.7	1.7	2.44	0.26	0.26	1.8	1.4	1.5	-810	780	780	667000000000	79000000000	AUSZ7-5 - 14	0.000379	2.44	0.26	2.554	0.269538	2.627	0.269886
AUSZ7-5 - 15			31.304	33.4211	127	8.3	357000	73	1.573	0.017	0.0037	0.0015	0.000393	4.2e-05	0.055357	0.07	0.03	0.0001	6.6e-05	3.8	1.5	1.5	2.53	0.27	0.27	2	1.3	1.3	170	710	710	675000000000	76000000000	AUSZ7-5 - 15	0.000393	2.53	0.27	2.648	0.282957	2.721	0.283288
AUSZ7-5 - 16			33.145	27.8788	119	8.1	365000	75.7	1.556	0.017	0.0033	0.0016	0.000369	3.8e-05	-0.068177	0.066	0.037	0.00019	0.00011	3.3	1.6	1.6	2.38	0.25	0.25	3.8	2.1	2.1	-420	660	660	650000000000	73000000000	AUSZ7-5 - 16	0.000369	2.38	0.25	2.487	0.256053	2.56	0.256419
AUSZ7-5 - 17			35.232	33.6111	127	8.5	375000	79.1	1.571	0.02	0.0035	0.0023	0.000372	3.9e-05	0.16661	0.082	0.05	0.00012	8e-05	3.6	2.3	2.3	2.39	0.25	0.25	2.4	1.6	1.6	-490	800	800	715000000000	85000000000	AUSZ7-5 - 17	0.000372	2.39	0.25	2.506	0.262707	2.579	0.263063
AUSZ7-5 - 18			35.293	20.7143	120	7.3	381000	82.7	1.554	0.017	0.0028	0.0012	0.000345	3.1e-05	0.048588	0.054	0.026	5.4e-05	8.2e-05	2.8	1.2	1.2	2.22	0.2	0.2	1.1	1.7	1.7	-130	690	690	691000000000	78000000000	AUSZ7-5 - 18	0.000345	2.22	0.2	2.325	0.208863	2.398	0.209313
AUSZ7-5 - 19			34.802	-1.66667	130	5.1	375000	82.7	1.529	0.015	0.0024	0.0013	0.000371	4e-05	0.22872	0.051	0.028	0.000113	8.4e-05	2.4	1.3	1.3	2.44	0.27	0.27	2.3	1.7	1.7	-220	760	760	800000000000	100000000000	AUSZ7-5 - 19	0.000371	2.44	0.27	2.498	0.269313	2.571	0.269661
AUSZ7-5 - 20			34.373	32.9412	123	8	380000	85.3	1.563	0.02	0.0034	0.0011	0.000354	3.3e-05	-0.17506	0.086	0.034	0.000121	6.7e-05	3.4	1.2	1.2	2.28	0.21	0.21	2.4	1.3	1.4	340	670	670	721000000000	73000000000	AUSZ7-5 - 20	0.000354	2.28	0.21	2.385	0.222247	2.458	0.222669
GJ-1 - 28			35.066	0.877629	147800	8850	1672000	321	29.88	0.36	0.813	0.014	0.0973	0.00084	0.42431	0.06028	0.00068	0.031	0.0043	603.9	6	7.8	598.6	3.2	5	616	50	85	611	25	25	671000000000000	39000000000000	GJ-1 - 28	0.0973	598.6	5	598.025	4.93151	598.092	4.93148
GJ-1 - 29			35.039	-0.366667	150000	8840	1688000	324	29.55	0.5	0.804	0.014	0.09791	0.00088	0.37289	0.05966	0.00079	0.0306	0.0043	600	6.4	8.2	602.2	3.5	5.1	609	52	85	592	28	28	681000000000000	40000000000000	GJ-1 - 29	0.09791	602.2	5.1	601.546	5.16305	601.613	5.16301
GJ-1 - 30			35.038	0.149056	147600	8760	1662000	319	29.27	0.52	0.813	0.014	0.09803	0.00086	0.36591	0.05998	0.00071	0.0287	0.0043	603.8	6	7.8	602.9	3.3	5	571	55	84	609	25	25	672000000000000	38000000000000	GJ-1 - 30	0.09803	602.9	5	602.303	5.04556	602.37	5.04552
GJ-1 - 31			34.95	0.445177	147000	8800	1652000	320	30.46	0.49	0.818	0.014	0.09819	0.00086	0.2789	0.0604	0.00074	0.0339	0.0053	606.5	5.8	7.7	603.8	3.3	5	672	73	100	615	27	27	673000000000000	39000000000000	GJ-1 - 31	0.09819	603.8	5	603.225	5.04468	603.291	5.04465
GJ-1 - 32			35.052	0.838816	146700	8800	1655000	321	29.61	0.49	0.8201	0.012	0.09805	0.00092	0.32592	0.06031	0.00059	0.0285	0.0042	608	4.1	6.5	602.9	3.9	5.4	568	53	83	613	21	21	675000000000000	39000000000000	GJ-1 - 32	0.09805	602.9	5.4	602.397	5.39735	602.464	5.3973
GJ-1 - 33			35.053	0.247239	147800	8850	1664000	323	29.23	0.4	0.8178	0.012	0.09844	0.00085	0.29021	0.06017	0.00057	0.0296	0.0043	606.7	4.8	6.9	605.2	3.2	5	589	54	85	608	21	21	683000000000000	41000000000000	GJ-1 - 33	0.09844	605.2	5	604.646	4.98453	604.712	4.98449
GJ-1 - 34			35.036	0.988631	143600	8610	1627000	319	29.95	0.48	0.818	0.016	0.0977	0.00091	0.3103	0.06059	0.00092	0.028	0.0042	606.9	7.5	9	600.9	3.8	5.3	558	56	83	626	34	34	669000000000000	39000000000000	GJ-1 - 34	0.0977	600.9	5.3	600.38	5.34068	600.447	5.34064
GJ-1 - 35			35.044	1.1893	144800	8670	1648000	323	29.47	0.5	0.8154	0.013	0.09724	0.00092	0.55295	0.06091	0.00064	0.0331	0.0049	605.4	5.1	7.1	598.2	3.9	5.4	657	62	96	638	23	23	675000000000000	40000000000000	GJ-1 - 35	0.09724	598.2	5.4	597.652	5.40139	597.718	5.40135
GJ-1 - 36			35.041	-0.45015	146400	8590	1639000	321	29.84	0.55	0.8039	0.013	0.09797	0.00092	0.11676	0.0596	0.00081	0.0308	0.0046	599.8	5.5	7.5	602.5	3.8	5.4	613	58	89	595	29	29	682000000000000	39000000000000	GJ-1 - 36	0.09797	602.5	5.4	601.931	5.39776	601.997	5.39772
GJ-1 - 37			35.05	0.842001	141200	8520	1599000	317	29.41	0.56	0.8162	0.013	0.09765	0.00083	0.30254	0.06065	0.00075	0.0268	0.004	605.7	5.3	7.3	600.6	3.1	4.9	534	51	78	624	27	27	663000000000000	38000000000000	GJ-1 - 37	0.09765	600.6	4.9	600.111	4.87149	600.178	4.87146
GJ-1 - 38			35.039	0.149378	142800	8540	1604000	318	29.96	0.57	0.811	0.014	0.09781	0.00084	0.45599	0.06015	0.00073	0.0298	0.0041	602.5	6.4	8.1	601.6	3.2	4.9	594	47	81	610	27	27	672000000000000	38000000000000	GJ-1 - 38	0.09781	601.6	4.9	601.032	4.92934	601.099	4.9293
GJ-1 - 39			35.07	-0.518048	143900	8610	1637000	324	29.23	0.46	0.803	0.012	0.09779	0.00083	0.27216	0.05981	0.00063	0.029	0.0044	598.4	4.9	7	601.5	3.1	4.9	576	58	86	595	23	23	679000000000000	39000000000000	GJ-1 - 39	0.09779	601.5	4.9	600.847	4.8702	600.913	4.87017
GJ-1 - 40			35.064	0.1332	141100	8420	1594000	319	30.05	0.44	0.807	0.014	0.09751	0.00088	0.22469	0.05989	0.00079	0.0346	0.0047	600.6	5.9	7.7	599.8	3.6	5.2	688	52	92	597	29	29	670000000000000	39000000000000	GJ-1 - 40	0.09751	599.8	5.2	599.273	5.16553	599.339	5.16549
GJ-1 - 41			35.042	-0.0661266	140000	8380	1570000	314	29.88	0.43	0.8146	0.012	0.09846	0.0009	0.28992	0.06022	0.00065	0.0311	0.0041	604.9	4.7	6.9	605.3	3.6	5.3	619	43	81	613	23	23	663000000000000	38000000000000	GJ-1 - 41	0.09846	605.3	5.3	604.868	5.27857	604.935	5.27853
GJ-1 - 42			35.071	0.0494805	140500	8270	1582000	317	29.64	0.38	0.817	0.014	0.09857	0.00089	0.47893	0.06006	0.00063	0.0311	0.0046	606.3	5.8	7.7	606	3.6	5.2	617	58	90	604	23	23	671000000000000	39000000000000	GJ-1 - 42	0.09857	606	5.2	605.473	5.21906	605.539	5.21902
GJ-1 - 43			35.049	0.631229	137200	8170	1565000	317	30.22	0.56	0.81	0.014	0.09723	0.0011	0.4192	0.05991	0.00081	0.0278	0.0042	602	5.9	7.8	598.2	5.4	6.5	553	55	83	597	30	30	662000000000000	38000000000000	GJ-1 - 43	0.09723	598.2	6.5	597.663	6.45923	597.73	6.45918
GJ-1 - 44			35.045	-0.334504	136800	8160	1552000	314	29.88	0.48	0.802	0.013	0.09753	0.00098	-0.061263	0.06017	0.00086	0.0289	0.0044	597.9	5.7	7.6	599.9	4.3	5.7	575	59	87	612	32	32	654000000000000	39000000000000	GJ-1 - 44	0.09753	599.9	5.7	599.448	5.75307	599.514	5.75303
GJ-1 - 45			35.051	-0.518395	137700	8150	1554000	314	29.84	0.48	0.8024	0.013	0.09773	0.001	0.54653	0.06014	0.00065	0.03	0.0041	598	5.5	7.4	601.1	4.8	6.1	597	44	79	606	23	23	661000000000000	37000000000000	GJ-1 - 45	0.09773	601.1	6.1	600.614	5.86937	600.68	5.86932
GJ-1 - 46			35.061	0.527183	138800	8350	1563000	320	29.48	0.44	0.8184	0.013	0.09819	0.0009	0.39921	0.06083	0.00069	0.0283	0.0043	607	4.8	7	603.8	3.7	5.3	564	58	85	635	24	24	676000000000000	39000000000000	GJ-1 - 46	0.09819	603.8	5.3	603.224	5.27936	603.29	5.27932
GJ-1 - 47			35.043	-0.250836	140700	8340	1606000	329	30.16	0.5	0.8024	0.013	0.09746	0.00091	0.283	0.05997	0.00066	0.0309	0.0042	598	5.1	7.1	599.5	3.8	5.4	614	47	83	600	24	24	679000000000000	38000000000000	GJ-1 - 47	0.09746	599.5	5.4	598.867	5.34095	598.934	5.34091
GJ-1 - 48			35.035	-0.0331785	140300	8380	1595000	326	29.7	0.48	0.8108	0.012	0.09806	0.00091	0.48182	0.06038	0.00058	0.0311	0.0048	602.8	4.4	6.7	603	3.8	5.3	617	63	93	616	21	21	686000000000000	39000000000000	GJ-1 - 48	0.09806	603	5.3	602.398	5.33813	602.465	5.33809
GJ-1 - 49			35.044	0.216234	136900	8150	1531000	318	29.87	0.54	0.8081	0.013	0.09753	0.0009	0.11777	0.06044	0.00084	0.03	0.0044	601.2	5.5	7.5	599.9	3.7	5.3	596	55	86	616	30	30	671000000000000	39000000000000	GJ-1 - 49	0.09753	599.9	5.3	599.401	5.28295	599.467	5.28291
GJ-1 - 50			35.066	-0.0332779	138300	8180	1554000	323	29.44	0.53	0.8077	0.013	0.09774	0.00089	0.43396	0.0599	0.00056	0.0297	0.0043	601	5	7.1	601.2	3.6	5.2	598	53	86	598	20	20	673000000000000	38000000000000	GJ-1 - 50	0.09774	601.2	5.2	600.568	5.22269	600.634	5.22265
GJ-1 - 51			35.049	-0.349011	138000	8120	1559000	324	30.23	0.55	0.8089	0.013	0.09819	0.00089	0.47081	0.06005	0.00059	0.0311	0.0044	601.7	5	7.1	603.8	3.6	5.2	619	52	86	604	21	21	681000000000000	40000000000000	GJ-1 - 51	0.09819	603.8	5.2	603.179	5.22032	603.245	5.22028
GJ-1 - 52			29.897	-0.446281	142200	8420	1613000	341	29.98	0.62	0.815	0.014	0.09886	0.001	0.38888	0.05985	0.00081	0.0313	0.0045	605	6.1	7.9	607.7	4.6	6	623	55	89	595	30	30	725000000000000	39000000000000	GJ-1 - 52	0.09886	607.7	6	606.89	5.8601	606.956	5.86005
GJ-1 - 53			11.472	-1.18136	140800	8340	1554000	328	29.7	1.4	0.808	0.023	0.0989	0.0013	0.33066	0.0597	0.0013	0.0261	0.0042	601	12	13	608.1	6.6	7.7	521	59	83	588	48	48	700000000000000	28000000000000	GJ-1 - 53	0.0989	608.1	7.7	607.266	7.62008	607.333	7.62001
GJ-1 - 54			21.553	-0.335008	147100	8690	1727000	365	29.25	0.58	0.801	0.013	0.09738	0.00083	0.36718	0.05977	0.00073	0.0317	0.005	597	5.8	7.6	599	3.2	4.9	629	69	99	594	27	27	764000000000000	35000000000000	GJ-1 - 54	0.09738	599	4.9	598.018	4.86873	598.084	4.8687
GJ-1 - 55			35.047	-0.049743	124600	7400	1388000	299	30.13	0.76	0.812	0.015	0.09812	0.00091	0.16889	0.06016	0.00089	0.0294	0.0044	603.1	6.6	8.3	603.4	3.8	5.4	584	55	85	605	32	32	630000000000000	37000000000000	GJ-1 - 55	0.09812	603.4	5.4	603.069	5.34054	603.136	5.34049
GJ-1 - 56			35.072	0.561891	132900	7940	1496000	323	29.57	0.5	0.815	0.013	0.09783	0.00091	0.16736	0.06026	0.00072	0.0317	0.0045	605.1	5.2	7.3	601.7	3.8	5.3	630	54	89	614	27	27	673000000000000	40000000000000	GJ-1 - 56	0.09783	601.7	5.3	601.092	5.33961	601.159	5.33957
GJ-1 - 57			35.055	0.0665668	131200	7850	1474000	318	29.92	0.55	0.8074	0.012	0.09762	0.0009	0.32619	0.05976	0.00049	0.0305	0.0047	600.9	4.5	6.7	600.5	3.7	5.3	607	62	92	597	19	19	662000000000000	37000000000000	GJ-1 - 57	0.09762	600.5	5.3	599.925	5.28248	599.992	5.28244
GJ-1 - 58			35.044	0.528926	122100	7200	1372000	303	30.15	0.63	0.815	0.015	0.09785	0.0011	0.80052	0.06019	0.00071	0.0317	0.0046	605	7	8.6	601.8	5.3	6.5	631	57	90	608	25	25	635000000000000	38000000000000	GJ-1 - 58	0.09785	601.8	6.5	601.446	6.45706	601.512	6.45701
GJ-1 - 59			35.065	0.300551	122200	7230	1382000	305	29.19	0.43	0.804	0.014	0.09705	0.001	0.58886	0.06028	0.00069	0.0297	0.0046	598.9	6.1	7.9	597.1	4.7	6	591	61	90	611	25	25	632000000000000	37000000000000	GJ-1 - 59	0.09705	597.1	6	596.754	5.87425	596.821	5.8742
GJ-1 - 60			35.064	0.969597	122400	7320	1373000	303	29.77	0.65	0.8211	0.013	0.098	0.00089	0.31107	0.06062	0.00075	0.0293	0.004	608.5	5.5	7.5	602.6	3.6	5.2	584	44	78	623	27	27	638000000000000	37000000000000	GJ-1 - 60	0.098	602.6	5.2	602.32	5.22334	602.387	5.2233
GJ-1 - 61			35.055	1.00247	131600	7870	1478000	331	29.64	0.53	0.8211	0.013	0.09795	0.00091	0.44192	0.06058	0.00064	0.0282	0.0038	608.5	5.4	7.4	602.4	3.8	5.3	562	40	74	622	23	23	696000000000000	42000000000000	GJ-1 - 61	0.09795	602.4	5.3	601.7	5.33822	601.767	5.33818
GJ-1 - 62			35.04	1.23497	129900	7760	1452000	325	29.67	0.58	0.817	0.014	0.09751	0.00093	0.49779	0.06036	0.00068	0.032	0.0047	607.3	5.4	7.2	599.8	4	5.5	636	59	92	614	25	25	687000000000000	39000000000000	GJ-1 - 62	0.09751	599.8	5.5	599.203	5.45848	599.27	5.45844
GJ-1 - 63			35.053	0.427632	129900	7810	1449000	325	29.66	0.44	0.82	0.015	0.09846	0.00089	0.24735	0.06012	0.00086	0.0313	0.0043	608	6.4	8.2	605.4	3.6	5.2	622	47	84	604	31	31	687000000000000	41000000000000	GJ-1 - 63	0.09846	605.4	5.2	604.738	5.21884	604.805	5.2188
TAR-3 - 1	core/inner part		17.696	2.32404	7770	369	3541000	733	1.291	0.013	0.01495	0.00095	0.002285	4e-05	0.51419	0.0478	0.0028	0.000767	0.00012	15.06	0.94	0.95	14.71	0.24	0.26	15.5	1.7	2.4	130	130	130	41460000000000	840000000000	TAR-3 - 1	0.002285	14.71	0.26	14.968	0.261717	15.041	0.262074
TAR-3 - 2	rim	high common-Pb	35.15	45.7823	4210	371	1823000	377	2.36	0.017	0.0295	0.0049	0.002476	5.8e-05	0.7792	0.084	0.013	0.00133	0.00029	29.4	4.8	4.8	15.94	0.36	0.37	26.8	4.9	5.8	1070	290	290	22200000000000	1000000000000	TAR-3 - 2	0.002476	15.94	0.37	16.288	0.381059	16.361	0.381302
TAR-3 - 3	core/inner part		35.15	0.742741	10860	496	5320000	1101	1.646	0.055	0.01469	0.00075	0.002284	3e-05	0.48528	0.0469	0.0023	0.000751	0.0001	14.81	0.73	0.75	14.7	0.17	0.19	15.2	1.2	2.1	58	96	96	60200000000000	5200000000000	TAR-3 - 3	0.002284	14.7	0.19	14.924	0.195801	14.997	0.19628
TAR-3 - 4	core/inner part		35.15	-0.47619	3840	168	1880000	388	2.76	0.12	0.0146	0.0012	0.002294	5.5e-05	-0.052431	0.0456	0.0043	0.000799	0.00013	14.7	1.2	1.2	14.77	0.34	0.35	16.1	1.9	2.7	-10	170	170	20400000000000	2400000000000	TAR-3 - 4	0.002294	14.77	0.35	15.098	0.361568	15.171	0.361825
TAR-3 - 5	core/inner part		13.09	1.94631	5470	257	2800000	580	1.43	0.022	0.0148	0.0014	0.002268	6.6e-05	0.16963	0.0473	0.0046	0.00073	0.00013	14.9	1.4	1.4	14.61	0.41	0.42	14.7	1.9	2.5	70	190	190	32280000000000	810000000000	TAR-3 - 5	0.002268	14.61	0.42	14.881	0.432567	14.954	0.43278
TAR-3 - 6	rim		35.15	2.89562	5670	261	2740000	567	1.424	0.019	0.01474	0.00099	0.002239	3.5e-05	0.025986	0.0479	0.0034	0.00071	0.00011	14.85	0.98	0.99	14.42	0.21	0.23	14.3	1.4	2.2	70	130	130	31200000000000	2100000000000	TAR-3 - 6	0.002239	14.42	0.23	14.695	0.229447	14.768	0.229855
TAR-3 - 7	rim		35.15	2.84768	2764	128	1345000	279	2.086	0.018	0.015	0.0012	0.002278	4.6e-05	0.25073	0.0465	0.0038	0.00081	0.00014	15.1	1.2	1.2	14.67	0.28	0.3	16.5	2.2	2.9	90	160	160	14770000000000	680000000000	TAR-3 - 7	0.002278	14.67	0.3	15.023	0.303022	15.096	0.303329
TAR-3 - 8	rim		35.15	1.0596	5770	264	2740000	569	2.005	0.021	0.015	0.001	0.00232	3.1e-05	0.13149	0.0464	0.0029	0.000764	0.00012	15.1	1	1	14.94	0.17	0.2	15.4	1.8	2.5	40	120	120	31000000000000	1600000000000	TAR-3 - 8	0.00232	14.94	0.2	15.226	0.203216	15.299	0.203677
TAR-3 - 9	core/inner part		35.15	0.614334	5270	247	2559000	531.8	1.662	0.079	0.01453	0.00094	0.002261	3.7e-05	-0.0026122	0.0472	0.0033	0.000726	0.00011	14.65	0.93	0.94	14.56	0.22	0.24	14.7	1.5	2.2	70	130	130	28890000000000	520000000000	TAR-3 - 9	0.002261	14.56	0.24	14.846	0.242671	14.919	0.243057
TAR-3 - 10	rim		25.211	7.64331	3610	174	1720000	357	1.604	0.043	0.0156	0.0016	0.002251	5.3e-05	0.26815	0.0507	0.005	0.00074	0.00013	15.7	1.6	1.6	14.5	0.33	0.34	15	2	2.7	190	190	190	19400000000000	1500000000000	TAR-3 - 10	0.002251	14.5	0.34	14.82	0.348537	14.893	0.348803
TAR-3 - 11	rim		35.15	2.70636	2538	120.6	1218000	253	2.077	0.018	0.01467	0.00093	0.002233	4.9e-05	0.019124	0.0483	0.003	0.00062	0.00012	14.78	0.92	0.93	14.38	0.3	0.32	12.6	2	2.5	90	130	130	13570000000000	720000000000	TAR-3 - 11	0.002233	14.38	0.32	14.739	0.323052	14.812	0.32334
TAR-3 - 12	rim		27.393	-3.71163	10140	448	4980000	1035	2.042	0.05	0.01389	0.00087	0.002256	3e-05	0.12678	0.0447	0.0026	0.000797	0.00011	14.01	0.86	0.87	14.53	0.17	0.19	16.1	1.3	2.2	-40	110	110	55500000000000	2600000000000	TAR-3 - 12	0.002256	14.53	0.19	14.751	0.195938	14.824	0.196416
TAR-3 - 13	rim		34.908	-3.28093	3810	178	1800000	374	1.664	0.033	0.01452	0.00096	0.002347	4.4e-05	0.0097519	0.0463	0.003	0.00081	0.00014	14.63	0.95	0.96	15.11	0.27	0.28	16.3	2.1	2.8	30	120	120	20800000000000	1200000000000	TAR-3 - 13	0.002347	15.11	0.28	15.442	0.28916	15.515	0.289482
TAR-3 - 14	core/inner part of 13	high common-Pb	35.047	78.5294	4800	1053	1783000	371.2	1.517	0.054	0.0902	0.0074	0.002949	7e-05	0.75873	0.226	0.014	0.00316	0.0005	88.4	6.7	6.7	18.98	0.43	0.45	63.8	7.2	10	2980	110	110	26500000000000	550000000000	TAR-3 - 14	0.002949	18.98	0.45	19.368	0.459046	19.441	0.459246
TAR-3 - 15	core/inner part		34.18	1.42857	5860	275	2900000	603	1.68	0.055	0.0146	0.0011	0.00225	4.1e-05	0.069021	0.0474	0.0039	0.000722	0.00013	14.7	1.1	1.1	14.49	0.24	0.26	14.6	1.9	2.5	20	130	130	32800000000000	3900000000000	TAR-3 - 15	0.00225	14.49	0.26	14.762	0.268699	14.835	0.269047
TAR-3 - 16	rim		35.15	-5.10057	5570	253	2710000	565	1.716	0.042	0.01381	0.00086	0.002272	3.2e-05	0.012823	0.0453	0.003	0.000682	0.0001	13.92	0.85	0.86	14.63	0.18	0.21	13.8	1.3	2	-10	120	120	30600000000000	1700000000000	TAR-3 - 16	0.002272	14.63	0.21	14.913	0.209794	14.986	0.210241
TAR-3 - 17	rim		35.15	4.28571	1820	91	855000	178	2.41	0.15	0.0153	0.0017	0.00229	5.8e-05	0.15993	0.0484	0.0052	0.00074	0.00019	15.4	1.6	1.7	14.74	0.36	0.37	14.9	3.5	3.9	170	210	210	9480000000000	690000000000	TAR-3 - 17	0.00229	14.74	0.37	15.147	0.383199	15.22	0.38344
TAR-3 - 18	rim		17.939	6.91824	3880	179	1780000	372	1.699	0.027	0.0158	0.0018	0.002299	4.1e-05	0.13384	0.0503	0.0056	0.00069	0.00013	15.9	1.8	1.8	14.8	0.25	0.26	13.9	2.2	2.7	190	220	220	20100000000000	1700000000000	TAR-3 - 18	0.002299	14.8	0.26	15.13	0.269513	15.203	0.269859
TAR-3 - 19	rim		24.726	5.83333	4252	209	2100000	438	1.721	0.037	0.0155	0.0012	0.002282	4.2e-05	-0.18842	0.0496	0.0043	0.00084	0.00014	15.6	1.1	1.2	14.69	0.25	0.27	16.9	2	2.8	160	170	170	24000000000000	670000000000	TAR-3 - 19	0.002282	14.69	0.27	15.003	0.275809	15.076	0.276147
TAR-3 - 20	core/inner part of 19		22.787	4.17482	5620	276	2830000	589	1.22	0.012	0.01522	0.00098	0.002281	4.3e-05	-0.089832	0.0487	0.0032	0.000742	0.00011	15.33	0.97	0.98	14.69	0.26	0.28	15	1.6	2.3	130	130	130	33600000000000	2700000000000	TAR-3 - 20	0.002281	14.69	0.28	14.962	0.281738	15.035	0.282069
TAR-3 - 21	rim		34.908	3.69128	4770	223	2370000	494	1.75	0.025	0.0148	0.0011	0.002228	3.4e-05	-0.11246	0.0486	0.0036	0.000646	0.00011	14.9	1	1.1	14.35	0.2	0.22	13.1	1.6	2.2	140	150	150	26300000000000	1900000000000	TAR-3 - 21	0.002228	14.35	0.22	14.639	0.223145	14.712	0.223564
TAR-3 - 22	core/inner part		22.302	-3.94089	8450	368	4200000	877	1.527	0.021	0.01409	0.00075	0.002293	4.6e-05	0.17044	0.0449	0.0023	0.000723	0.00011	14.21	0.73	0.75	14.77	0.28	0.3	14.6	1.4	2.2	-27	95	95	49100000000000	3100000000000	TAR-3 - 22	0.002293	14.77	0.3	15.004	0.300655	15.077	0.300965
TAR-3 - 23	rim		35.15	-1.2	3590	162	1700000	355	2.143	0.025	0.0149	0.0013	0.002357	4.2e-05	0.12376	0.0463	0.004	0.00093	0.00016	15	1.3	1.3	15.18	0.25	0.27	18.7	2.6	3.3	40	160	160	19400000000000	1600000000000	TAR-3 - 23	0.002357	15.18	0.27	15.516	0.276157	15.589	0.276495
TAR-3 - 24	core/inner part of 26		35.15	7.27848	2947	144	1395000	291.3	1.596	0.028	0.0157	0.0014	0.002275	4.5e-05	0.21633	0.0503	0.0044	0.000798	0.00013	15.8	1.4	1.4	14.65	0.28	0.29	16.1	1.8	2.6	140	150	150	16260000000000	660000000000	TAR-3 - 24	0.002275	14.65	0.29	14.997	0.296294	15.07	0.296609
TAR-3 - 25	rim		34.908	1.723	3890	172	1830000	383	1.52	0.039	0.01498	0.00097	0.002302	4.5e-05	-0.042427	0.0468	0.0031	0.00074	0.00012	15.09	0.96	0.97	14.83	0.27	0.29	14.9	1.7	2.4	80	130	130	21500000000000	1500000000000	TAR-3 - 25	0.002302	14.83	0.29	15.145	0.295717	15.218	0.296032
TAR-3 - 26	rim		34.908	4.74934	4940	236	2420000	505	1.75	0.017	0.01505	0.0009	0.002243	4.1e-05	-0.028287	0.0481	0.0028	0.000703	0.00012	15.16	0.89	0.9	14.44	0.25	0.26	14.2	1.7	2.3	130	120	120	27100000000000	1300000000000	TAR-3 - 26	0.002243	14.44	0.26	14.735	0.269033	14.808	0.26938
TAR-3 - 27	rim		31.029	4.61538	4200	208	1950000	407	1.658	0.016	0.0155	0.0011	0.002312	5e-05	-0.03815	0.0494	0.0037	0.000787	0.00012	15.6	1.1	1.1	14.88	0.31	0.32	15.9	1.6	2.4	150	140	140	22700000000000	1500000000000	TAR-3 - 27	0.002312	14.88	0.32	15.205	0.328454	15.278	0.328737
TAR-3 - 28	rim2 of 27		22.787	3.68664	7570	358	3790000	793	1.497	0.013	0.01507	0.001	0.002272	4.6e-05	0.13232	0.0478	0.0031	0.000687	9.9e-05	15.19	0.99	1	14.63	0.28	0.3	13.9	1.3	2	120	130	130	43900000000000	2300000000000	TAR-3 - 28	0.002272	14.63	0.3	14.877	0.300873	14.95	0.301182
TAR-3 - 29	rim		35.15	3.80645	2740	131	1304000	273	2.091	0.023	0.0154	0.0014	0.002315	4.7e-05	0.20022	0.0479	0.0044	0.00072	0.00014	15.5	1.4	1.4	14.91	0.29	0.3	14.5	2.4	2.9	110	160	160	14590000000000	860000000000	TAR-3 - 29	0.002315	14.91	0.3	15.268	0.309614	15.341	0.309915
TAR-3 - 30	rim	few common-Pb	17.454	10.6135	4500	232	2287000	479	1.833	0.02	0.0162	0.002	0.002263	6e-05	0.11102	0.052	0.0063	0.00072	0.00014	16.3	2	2	14.57	0.37	0.39	14.5	2.3	2.8	240	240	240	26000000000000	1400000000000	TAR-3 - 30	0.002263	14.57	0.39	14.871	0.393829	14.944	0.394064
TAR-3 - 31	rim		20.848	4.51322	8210	401	4050000	849	1.635	0.052	0.0154	0.00095	0.0023	3.9e-05	-0.088427	0.048	0.003	0.000701	0.0001	15.51	0.93	0.95	14.81	0.23	0.25	14.2	1.3	2.1	130	130	130	47000000000000	4600000000000	TAR-3 - 31	0.0023	14.81	0.25	15.054	0.254967	15.127	0.255333
TAR-3 - 32	rim		11.151	5.58442	6580	321	3460000	724	1.997	0.02	0.0153	0.0013	0.002258	5.7e-05	0.26242	0.0496	0.0043	0.00073	0.00015	15.4	1.3	1.3	14.54	0.36	0.37	14.7	2.4	2.9	160	180	180	38500000000000	1800000000000	TAR-3 - 32	0.002258	14.54	0.37	14.799	0.373154	14.872	0.373402
TAR-3 - 33	rim		34.908	-1.86207	2810	128	1325000	277.5	1.82	0.054	0.0144	0.0012	0.002294	4.4e-05	0.25717	0.0441	0.0034	0.00082	0.00016	14.5	1.2	1.2	14.77	0.26	0.28	16.6	2.5	3.1	-30	140	140	15250000000000	640000000000	TAR-3 - 33	0.002294	14.77	0.28	15.127	0.28981	15.2	0.290132
TAR-3 - 34	rim		34.908	6.12903	2820	139	1382000	290	1.95	0.014	0.0154	0.0015	0.00226	4.1e-05	-0.056684	0.0499	0.005	0.000718	0.00013	15.5	1.5	1.5	14.55	0.25	0.27	14.5	1.9	2.5	160	190	190	15290000000000	890000000000	TAR-3 - 34	0.00226	14.55	0.27	14.901	0.270024	14.974	0.27037
TAR-3 - 35	rim		17.211	-5.56338	3560	151	1781000	373	2.446	0.028	0.014	0.0016	0.002327	7.8e-05	-0.39822	0.0447	0.0055	0.00064	0.0002	14.2	1.6	1.6	14.99	0.49	0.5	12.9	3.7	4	-80	230	230	20010000000000	810000000000	TAR-3 - 35	0.002327	14.99	0.5	15.316	0.512796	15.389	0.512973
TAR-3 - 36	core/inner part of 35		16.484	8.48101	2860	138	1465000	307	1.637	0.052	0.0157	0.0019	0.002246	6.5e-05	-0.017117	0.0502	0.0059	0.00066	0.00019	15.8	1.9	1.9	14.46	0.41	0.42	13.2	3.4	3.7	240	240	240	16500000000000	1000000000000	TAR-3 - 36	0.002246	14.46	0.42	14.802	0.427885	14.875	0.4281
TAR-3 - 37	rim	old outlier	12.848	1.57233	3620	172	1650000	346	1.749	0.05	0.0158	0.0021	0.002431	7.8e-05	0.19861	0.0457	0.0057	0.00086	0.00019	15.9	2.1	2.1	15.65	0.49	0.5	17.5	3.4	3.9	70	240	240	20010000000000	920000000000	TAR-3 - 37	0.002431	15.65	0.5	16	0.512732	16.073	0.51291
TAR-3 - 38	rim		15.514	5.46053	7540	368	3810000	800	1.505	0.014	0.0151	0.001	0.002231	4.3e-05	0.090476	0.0491	0.0036	0.000717	0.00011	15.2	1	1	14.37	0.26	0.28	14.5	1.5	2.2	150	150	150	43700000000000	2000000000000	TAR-3 - 38	0.002231	14.37	0.28	14.61	0.281282	14.683	0.281614
TAR-3 - 39	core/inner part of 38	few common-Pb	25.696	10.4551	6760	346	3270000	686	1.81	0.12	0.01615	0.00074	0.002261	4.6e-05	-0.36634	0.052	0.0028	0.0009	0.00015	16.26	0.72	0.74	14.56	0.28	0.29	18.1	2.1	2.9	270	110	110	37800000000000	4800000000000	TAR-3 - 39	0.002261	14.56	0.29	14.821	0.301197	14.894	0.301506
TAR-3 - 40	rim		35.15	-3.72414	3401	150	1588000	333.4	2.2	0.021	0.0144	0.0013	0.002335	4e-05	0.16474	0.0452	0.0039	0.00069	0.00013	14.5	1.2	1.3	15.04	0.23	0.25	13.9	2.2	2.7	-10	150	150	17830000000000	680000000000	TAR-3 - 40	0.002335	15.04	0.25	15.379	0.263141	15.452	0.263496
TAR-3 - 41	rim		34.908	2.13178	7370	355	3510000	737	1.681	0.062	0.01537	0.00077	0.002352	3.5e-05	-0.11684	0.0474	0.0027	0.00077	0.00012	15.48	0.75	0.77	15.15	0.2	0.22	15.6	1.6	2.4	80	110	110	41300000000000	2500000000000	TAR-3 - 41	0.002352	15.15	0.22	15.406	0.228986	15.479	0.229394
TAR-3 - 42	core/inner part		34.908	4.59921	5760	277	2820000	592	1.876	0.025	0.0151	0.00086	0.002255	3.7e-05	0.093896	0.049	0.0028	0.000689	0.00011	15.22	0.84	0.86	14.52	0.22	0.24	14.2	1.6	2.2	150	110	110	31700000000000	2300000000000	TAR-3 - 42	0.002255	14.52	0.24	14.798	0.242531	14.871	0.242917
TAR-3 - 43	core/inner part of 41		35.15	3.01407	6550	313	3200000	673	1.645	0.017	0.01481	0.00084	0.002249	3.3e-05	-0.032952	0.0479	0.0028	0.000693	9.9e-05	14.93	0.82	0.84	14.48	0.19	0.21	14	1.2	2	140	120	120	36800000000000	1800000000000	TAR-3 - 43	0.002249	14.48	0.21	14.745	0.216113	14.818	0.216547
TAR-3 - 44	rim	young outlier	19.878	-4.92051	14060	613	6770000	1424	1.1435	0.0071	0.01309	0.00055	0.002153	2.8e-05	0.012489	0.0443	0.0019	0.000665	8.7e-05	13.21	0.53	0.55	13.86	0.15	0.18	13.44	0.87	1.7	-53	81	81	77700000000000	2100000000000	TAR-3 - 44	0.002153	13.86	0.18	14.046	0.182477	14.119	0.182991
TAR-3 - 45	core/inner part of 44	few common-Pb	35.045	21.0811	18100	1110	8630000	1810	0.878	0.056	0.0184	0.0014	0.002267	2.7e-05	0.6472	0.0596	0.0045	0.000766	9.6e-05	18.5	1.3	1.3	14.6	0.15	0.17	15.48	0.82	1.9	560	150	150	111000000000000	12000000000000	TAR-3 - 45	0.002267	14.6	0.17	14.756	0.175539	14.829	0.176073
TAR-3 - 46	rim		26.423	-2.39437	6570	299	3202000	674	1.654	0.064	0.0141	0.001	0.002259	4.4e-05	0.2928	0.0456	0.0032	0.000722	0.00012	14.2	1	1	14.54	0.26	0.28	14.6	1.8	2.5	60	140	140	37300000000000	1200000000000	TAR-3 - 46	0.002259	14.54	0.28	14.81	0.288136	14.883	0.288459
TAR-3 - 47	core/inner part of 46		22.544	5.09554	4650	232	2303000	485	1.494	0.073	0.0156	0.0013	0.002314	4.8e-05	0.16113	0.0491	0.0043	0.00069	0.00013	15.7	1.3	1.3	14.9	0.29	0.31	14	2	2.6	140	170	170	27500000000000	850000000000	TAR-3 - 47	0.002314	14.9	0.31	15.2	0.314921	15.273	0.315216
TAR-3 - 48	core/inner part of 49	few common-Pb	34.423	10.5994	10120	521	5060000	1065	1.095	0.06	0.01573	0.00089	0.0022	4.8e-05	0.13572	0.0519	0.0028	0.000745	9.5e-05	15.85	0.87	0.89	14.17	0.3	0.31	15.06	0.9	1.9	250	110	110	59700000000000	1700000000000	TAR-3 - 48	0.0022	14.17	0.31	14.376	0.313319	14.449	0.313616
TAR-3 - 49	rim		35.15	4.67532	3840	179	1832000	386	1.802	0.033	0.0153	0.0011	0.00228	4.1e-05	-0.12763	0.0483	0.0035	0.00083	0.00012	15.4	1.1	1.1	14.68	0.25	0.27	16.8	1.5	2.4	130	140	140	21000000000000	1100000000000	TAR-3 - 49	0.00228	14.68	0.27	15.003	0.26948	15.076	0.269827
TAR-3 - 50	rim	young outlier	35.15	-2.92184	16710	740	8460000	1780	0.936	0.017	0.01358	0.00047	0.002188	2.5e-05	0.20604	0.0454	0.0014	0.000678	8.2e-05	13.69	0.45	0.47	14.09	0.13	0.16	13.69	0.58	1.6	-16	62	62	102900000000000	6900000000000	TAR-3 - 50	0.002188	14.09	0.16	14.248	0.162621	14.321	0.163197
TAR-3 - 51	rim		35.15	1.08696	13800	642	6700000	1410	0.932	0.033	0.01461	0.00062	0.002262	3e-05	-0.046928	0.0465	0.002	0.000693	8.3e-05	14.72	0.6	0.62	14.56	0.17	0.19	14.01	0.56	1.7	32	88	88	85900000000000	8000000000000	TAR-3 - 51	0.002262	14.56	0.19	14.748	0.195379	14.821	0.195858
TAR-3 - 52	core/inner part		35.15	5.97484	3670	180	1730000	367	2.009	0.026	0.0158	0.0014	0.002322	4.4e-05	0.18076	0.0487	0.0043	0.000668	0.00012	15.9	1.4	1.4	14.95	0.26	0.28	13.5	1.8	2.4	120	170	170	20100000000000	1300000000000	TAR-3 - 52	0.002322	14.95	0.28	15.283	0.289264	15.356	0.289587
TAR-3 - 53	core/inner part		20.848	-1.4966	5890	278	2910000	615	2.1	0.068	0.0146	0.0015	0.002317	4.2e-05	0.067653	0.0458	0.0048	0.00074	0.00014	14.7	1.5	1.5	14.92	0.25	0.27	14.9	2.3	2.8	0	180	180	33000000000000	2200000000000	TAR-3 - 53	0.002317	14.92	0.27	15.199	0.275197	15.272	0.275536

## Sheet: Sessions of 2015_data
**	Identifier	Comments1	Comments2	Integration length (seconds)	Discordance*	Pb206_CPS	Pb207_CPS	U238_CPS	Approx_U_PPM	FInal_U_Th_Ratio	FInal_U_Th_Ratio_Int2SE	Final207_235	Final207_235_Prop2SE	Final206_238	Final206_238_Prop2SE	ErrorCorrelation_6_38vs7_35	Final207_206	Final207_206_Prop2SE	Final208_232	Final208_232_Prop2SE	FinalAge207_235	FinalAge207_235_Int2SE	FinalAge207_235_Prop2SE	FinalAge206_238	FinalAge206_238_Int2SE	FinalAge206_238_Prop2SE	FinalAge208_232	FinalAge208_232_Int2SE	FinalAge208_232_Prop2SE	FinalAge207_206	FinalAge207_206_Int2SE	FinalAge207_206_Prop2SE	Dose	Dose_Int2SE	Identifier	Final206_238	FinalAge206_238	FinalAge206_238_Prop2SE	Corrected_Age	CorrectedAge_2SE	Th_corrected_Age	Th_corrected_Age_2SE
	Session 150323																																		Session 150323
	GJ-1 - 1			36.273	-1.30348	99500	5870	1129000	323	29.87	0.77	0.801	0.012	0.0986	0.0013	0.55378	0.05955	0.00089	0.0291	0.0041	598.4	7.1	7.1	606.2	5.9	7.4	578	73	80	593	29	31	680000000000000	41000000000000	GJ-1 - 1	0.0986	606.2	7.4	605.271	7.6193	605.337	7.61924
	GJ-1 - 2			33.994	0.759452	97200	5920	1108000	317	30.07	0.68	0.816	0.014	0.09773	0.0011	0.41921	0.06109	0.001	0.0294	0.0042	605.7	7.7	7.7	601.1	4.8	6.5	585	75	82	651	34	35	661000000000000	40000000000000	GJ-1 - 2	0.09773	601.1	6.5	600.244	6.45266	600.311	6.45261
	GJ-1 - 3			38.426	0.787789	106000	6320	1206000	323	29.54	0.65	0.823	0.014	0.0983	0.0013	0.71812	0.06023	0.00076	0.0332	0.0047	609.3	8	8	604.5	6.1	7.5	657	83	91	617	27	29	679000000000000	38000000000000	GJ-1 - 3	0.0983	604.5	7.5	603.521	7.62148	603.588	7.62142
	GJ-1 - 4			36.392	0.314778	106400	6310	1209000	323	29.64	0.55	0.812	0.01	0.09784	0.00096	0.075595	0.05982	0.00093	0.03	0.0038	603.6	5.7	5.7	601.7	3.6	5.7	596	67	75	598	31	33	680000000000000	41000000000000	GJ-1 - 4	0.09784	601.7	5.7	600.837	5.63021	600.904	5.63016
	GJ-1 - 5			36.268	1.31536	103800	6250	1187000	320	29.86	0.65	0.821	0.011	0.09758	0.0012	0.28486	0.06091	0.0009	0.0291	0.0036	608.2	6.4	6.4	600.2	5.3	6.8	598	65	73	633	30	32	668000000000000	39000000000000	GJ-1 - 5	0.09758	600.2	6.8	599.344	7.04016	599.41	7.0401
	GJ-1 - 6			36.368	-0.895671	105200	6290	1198000	323	29.63	0.66	0.807	0.013	0.09896	0.0011	0.1774	0.0594	0.001	0.0296	0.0039	602.9	7.8	7.8	608.3	4.7	6.4	588	69	77	578	37	38	676000000000000	37000000000000	GJ-1 - 6	0.09896	608.3	6.4	607.37	6.44461	607.437	6.44455
	GJ-1 - 7			35.735	-0.29995	98900	5850	1125000	319	29.71	0.54	0.806	0.014	0.09787	0.0012	0.28702	0.06005	0.001	0.0296	0.0033	600.1	7.7	7.7	601.9	5.4	7	588	57	66	600	36	38	670000000000000	39000000000000	GJ-1 - 7	0.09787	601.9	7	601.045	7.03831	601.111	7.03824
	GJ-1 - 8			36.246	0.593765	99840	5960	1137000	322	30.07	0.58	0.817	0.012	0.09801	0.0011	0.4802	0.06025	0.00075	0.0299	0.0032	606.3	6.5	6.5	602.7	5	6.6	596	53	63	610	25	27	677000000000000	40000000000000	GJ-1 - 8	0.09801	602.7	6.6	601.837	6.45052	601.904	6.45047
	GJ-1 - 9			36.242	-0.100553	96300	5690	1107000	325	30.37	0.66	0.8	0.014	0.09709	0.0012	0.58911	0.05988	0.0009	0.0285	0.0039	596.7	7.7	7.7	597.3	5.2	6.8	566	68	76	596	31	33	678000000000000	40000000000000	GJ-1 - 9	0.09709	597.3	6.8	596.442	7.043	596.509	7.04294
	GJ-1 - 10			36.549	0.564222	93400	5570	1070000	315	29.48	0.61	0.811	0.011	0.0974	0.0012	0.25736	0.06047	0.00099	0.032	0.0031	602.6	6.2	6.2	599.2	5.9	7.3	635	48	60	622	32	34	657000000000000	37000000000000	GJ-1 - 10	0.0974	599.2	7.3	598.333	7.04182	598.4	7.04176
	GJ-1 - 11			36.393	-0.0331895	94500	5580	1083000	325	28.98	0.69	0.811	0.01	0.09802	0.0012	0.3051	0.06003	0.00081	0.0307	0.0036	602.6	5.6	5.6	602.8	5.1	6.8	611	62	71	606	28	30	680000000000000	41000000000000	GJ-1 - 11	0.09802	602.8	6.8	601.871	7.03676	601.938	7.03669
	GJ-1 - 13			36.128	0.72896	90300	5360	1035000	324	29.11	0.68	0.809	0.013	0.09742	0.00099	0.3795	0.06002	0.00097	0.0297	0.0032	603.6	7.2	7.2	599.2	3.9	5.8	592	53	62	600	33	35	676000000000000	38000000000000	GJ-1 - 13	0.09742	599.2	5.8	598.377	5.80844	598.444	5.80839
	GJ-1 - 14			36.285	0.942149	88500	5330	1012000	317	29.72	0.57	0.815	0.016	0.09742	0.0012	0.48788	0.0604	0.0011	0.0317	0.0043	605	9.1	9.1	599.3	5.8	7.2	629	77	85	620	37	38	664000000000000	40000000000000	GJ-1 - 14	0.09742	599.3	7.2	598.434	7.04151	598.501	7.04145
	GJ-1 - 15			36.416	0.328461	90800	5420	1014000	315	29.6	0.49	0.822	0.014	0.09873	0.0012	0.4318	0.06031	0.00093	0.0355	0.005	608.9	7.7	7.7	606.9	5.4	7	718	93	100	611	31	33	676000000000000	40000000000000	GJ-1 - 15	0.09873	606.9	7	606.095	7.03291	606.162	7.03285
	GJ-1 - 16			36.52	0.976013	89400	5320	1028000	319	29.06	0.68	0.814	0.014	0.0973	0.0011	0.31686	0.06061	0.001	0.0293	0.0037	604.5	7.8	7.8	598.6	4.7	6.4	583	64	72	621	35	36	664000000000000	39000000000000	GJ-1 - 16	0.0973	598.6	6.4	597.717	6.45514	597.783	6.45508
	GJ-1 - 17			36.273	-0.15005	90300	5330	1032000	297	30	0.68	0.806	0.014	0.09767	0.0012	0.48526	0.05971	0.00093	0.0288	0.0043	599.8	7.7	7.7	600.7	5.6	7.1	573	77	84	589	32	33	624000000000000	37000000000000	GJ-1 - 17	0.09767	600.7	7.1	600.064	7.04174	600.131	7.04168
	GJ-1 - 18			18.421	-0.234114	102000	6050	1218000	350	30.21	0.99	0.802	0.02	0.0974	0.0018	0.33303	0.06	0.0016	0.0301	0.0041	598	11	11	599.4	9.9	11	598	74	81	598	57	58	730000000000000	33000000000000	GJ-1 - 18	0.0974	599.4	11	598.059	10.5595	598.125	10.5594
	GJ-1 - 19			26.306	0.627892	93300	5560	1092000	330	29.53	0.71	0.813	0.016	0.09779	0.0012	0.44043	0.0602	0.001	0.0256	0.0039	605.2	8.7	8.7	601.4	5.6	7.1	511	71	77	614	36	38	692000000000000	33000000000000	GJ-1 - 19	0.09779	601.4	7.1	600.489	7.03785	600.556	7.03779
	GJ-1 - 20			32.313	-0.332005	88300	5170	1013000	307	29.71	0.68	0.811	0.014	0.0983	0.0011	0.23583	0.06003	0.00098	0.0322	0.0039	602.4	7.9	7.9	604.4	5.1	6.7	640	68	77	613	36	38	649000000000000	37000000000000	GJ-1 - 20	0.0983	604.4	6.7	603.654	6.45002	603.721	6.44996
	GJ-1 - 21			36.297	0	83200	4950	940000	316	30.21	0.82	0.807	0.015	0.09758	0.0012	0.5364	0.06017	0.001	0.0283	0.0039	600.2	8.6	8.6	600.2	5.5	7	563	71	78	622	31	33	672000000000000	40000000000000	GJ-1 - 21	0.09758	600.2	7	599.376	7.04052	599.443	7.04046
	GJ-1 - 22			36.197	0.117057	83700	5030	959000	323	30.2	0.69	0.803	0.014	0.0971	0.0012	0.43497	0.0606	0.001	0.0298	0.0039	598	8.1	8.1	597.3	5.3	6.8	592	68	76	619	36	37	675000000000000	39000000000000	GJ-1 - 22	0.0971	597.3	6.8	596.517	7.04311	596.584	7.04305
	GJ-1 - 23			36.44	0.532801	80900	4810	932000	325	30.14	0.7	0.807	0.015	0.0971	0.0011	0.37774	0.06	0.0011	0.0313	0.004	600.6	8.4	8.4	597.4	4.8	6.5	621	70	78	599	37	39	680000000000000	40000000000000	GJ-1 - 23	0.0971	597.4	6.5	596.501	6.45587	596.567	6.45582
	GJ-1 - 24			36.341	-0.0329979	80200	4810	914000	319	29.29	0.65	0.817	0.014	0.09862	0.0012	0.42108	0.0602	0.001	0.0325	0.0042	606.1	7.8	7.8	606.3	5.4	7	645	73	81	606	36	38	673000000000000	40000000000000	GJ-1 - 24	0.09862	606.3	7	605.42	7.03328	605.487	7.03322
	GJ-1 - 25			36.32	0.561056	78600	4670	898000	320	30.85	0.91	0.815	0.015	0.098	0.0013	0.60959	0.06038	0.00088	0.0279	0.0043	606	7.9	7.9	602.6	6.5	7.9	554	78	84	614	30	31	674000000000000	39000000000000	GJ-1 - 25	0.098	602.6	7.9	601.796	7.62397	601.863	7.6239
	GJ-1 - 26			36.423	0.543747	79600	4730	900000	321	29.31	0.73	0.819	0.014	0.09815	0.0011	0.3778	0.0599	0.0011	0.0289	0.004	606.9	7.7	7.7	603.6	5.1	6.7	587	69	75	595	38	39	683000000000000	39000000000000	GJ-1 - 26	0.09815	603.6	6.7	602.661	6.44974	602.728	6.44968
	GJ-1 - 27			36.085	-0.182029	78100	4610	887000	320	29.81	0.6	0.814	0.015	0.09847	0.0012	0.46253	0.06	0.00098	0.0322	0.0044	604.3	8.2	8.2	605.4	5.3	6.9	639	77	85	599	34	35	679000000000000	41000000000000	GJ-1 - 27	0.09847	605.4	6.9	604.537	7.03419	604.604	7.03413
	GJ-1 - 28			36.085	-0.31551	78000	4620	890000	322	29.53	0.75	0.81	0.014	0.09825	0.0012	0.23597	0.0602	0.0011	0.029	0.0036	602.2	7.8	7.8	604.1	5.2	6.8	576	63	71	607	38	40	679000000000000	41000000000000	GJ-1 - 28	0.09825	604.1	6.8	603.238	7.03549	603.304	7.03542
	GJ-1 - 29			29.173	0.828912	75500	4470	873000	334	29.57	0.95	0.812	0.015	0.09725	0.0012	0.20785	0.0602	0.0011	0.029	0.0046	603.2	8.3	8.3	598.2	5.7	7.2	577	84	90	608	37	39	698000000000000	41000000000000	GJ-1 - 29	0.09725	598.2	7.2	597.306	7.04113	597.372	7.04106
	GJ-1 - 30			31.635	-0.479577	72500	4340	809000	310	29.68	0.96	0.812	0.014	0.0988	0.0013	0.42648	0.0601	0.0011	0.0339	0.0057	604.7	8.2	8.2	607.6	6	7.5	670	100	110	618	34	36	664000000000000	38000000000000	GJ-1 - 30	0.0988	607.6	7.5	606.544	7.61914	606.611	7.61907
	Plesovice - 1			36.228	0.411886	108600	5830	2220000	597	9.51	0.12	0.3977	0.0059	0.05391	0.00059	0.42706	0.05345	0.00077	0.0187	0.0015	339.9	4.3	4.3	338.5	2.6	3.6	374	22	30	345	31	33	699000000000000	32000000000000	Plesovice - 1	0.05391	338.5	3.6	337.921	3.60351	337.991	3.60349
	Plesovice - 2			36.214	-1.01221	98900	5190	2060000	552	9.79	0.14	0.3923	0.0062	0.05405	0.00064	0.46214	0.05236	0.0008	0.0169	0.0014	335.9	4.5	4.5	339.3	3	3.9	339	20	28	303	32	34	643000000000000	42000000000000	Plesovice - 2	0.05405	339.3	3.9	338.892	3.90972	338.961	3.9097
	Plesovice - 3			36.357	-0.267857	96900	5020	1989000	560	9.8	0.14	0.3924	0.0069	0.05365	0.0006	0.53337	0.05265	0.00087	0.017	0.0015	336	5	5	336.9	2.7	3.7	341	23	30	309	36	38	657000000000000	26000000000000	Plesovice - 3	0.05365	336.9	3.7	336.437	3.6666	336.506	3.66658
	Plesovice - 4			36.356	-1.17578	82300	4190	1680000	492	9.92	0.11	0.3983	0.0072	0.05485	0.00064	0.57439	0.05267	0.00089	0.0169	0.0015	340.2	5.3	5.3	344.2	2.9	3.9	339	23	30	310	37	38	585000000000000	53000000000000	Plesovice - 4	0.05485	344.2	3.9	343.929	3.90845	343.999	3.90843
	Plesovice - 5			36.212	0.739426	99400	5290	2070000	619	9.67	0.12	0.3952	0.0055	0.05344	0.00056	0.69729	0.05355	0.00062	0.0164	0.0015	338.1	4	4	335.6	2.3	3.4	329	24	30	350	24	26	719000000000000	42000000000000	Plesovice - 5	0.05344	335.6	3.4	335.012	3.42139	335.081	3.42138
	Plesovice - 6			36.209	0.207592	104000	5490	2160000	672	9.56	0.12	0.3941	0.0061	0.05359	0.00061	0.43704	0.05302	0.0007	0.016	0.0014	337.2	4.4	4.4	336.5	2.8	3.8	320	21	28	332	29	32	784000000000000	44000000000000	Plesovice - 6	0.05359	336.5	3.8	335.8	3.72501	335.87	3.72499
	Plesovice - 7			36.704	1.09209	91600	4830	1910000	598	9.66	0.11	0.3964	0.0081	0.05336	0.00051	0.27217	0.0535	0.001	0.0167	0.0013	338.8	5.9	5.9	335.1	1.9	3.1	335	19	27	345	42	43	694000000000000	43000000000000	Plesovice - 7	0.05336	335.1	3.1	334.576	3.11659	334.645	3.11659
	Plesovice - 8			36.19	-0.264706	99540	5220	2050000	593	9.53	0.12	0.3966	0.0078	0.05431	0.00069	0.57294	0.05378	0.0008	0.0179	0.0015	340	5.5	5.5	340.9	3.4	4.2	358	21	29	364	33	35	699000000000000	40000000000000	Plesovice - 8	0.05431	340.9	4.2	340.362	4.21276	340.431	4.21273
	Plesovice - 9			36.264	-0.177305	92600	4820	1910000	572	9.56	0.13	0.3956	0.0052	0.054	0.0006	0.23354	0.05344	0.00077	0.017	0.0015	338.4	3.8	3.8	339	2.6	3.6	341	23	30	344	31	33	669000000000000	35000000000000	Plesovice - 9	0.054	339	3.6	338.534	3.66495	338.604	3.66494
	Plesovice - 10			36.492	0.0888099	90200	4800	1875000	623	9.5	0.1	0.395	0.0071	0.05375	0.00057	0.14909	0.05338	0.00092	0.016	0.0014	337.8	5.2	5.2	337.5	2.4	3.5	321	21	28	340	38	39	727000000000000	37000000000000	Plesovice - 10	0.05375	337.5	3.5	336.884	3.48126	336.953	3.48125
	Plesovice - 11			36.452	0.264395	82200	4320	1708000	594	9.67	0.12	0.3985	0.0073	0.05407	0.00059	0.23616	0.05336	0.001	0.0167	0.0016	340.4	5.3	5.3	339.5	2.6	3.6	335	26	32	338	41	43	691000000000000	27000000000000	Plesovice - 11	0.05407	339.5	3.6	338.902	3.603	338.971	3.60299
	Plesovice - 12			36.225	1.49597	88700	4720	1820000	647	9.514	0.097	0.4083	0.0062	0.05455	0.00061	0.38242	0.05379	0.00085	0.018	0.0016	347.6	4.4	4.4	342.4	2.7	3.7	360	24	32	358	34	36	772000000000000	42000000000000	Plesovice - 12	0.05455	342.4	3.7	341.688	3.72193	341.757	3.72191
	Plesovice - 13			36.138	-0.560637	84900	4450	1760000	634	9.64	0.11	0.3965	0.0063	0.0543	0.00056	0.42971	0.05341	0.00084	0.0165	0.0015	338.9	4.6	4.6	340.8	2.3	3.4	331	24	30	342	34	36	748000000000000	46000000000000	Plesovice - 13	0.0543	340.8	3.4	340.202	3.41801	340.271	3.418
	Plesovice - 14			36.495	-0.768549	81900	4290	1692000	620	9.63	0.16	0.3956	0.007	0.0543	0.00068	0.25874	0.05292	0.00093	0.018	0.0017	338.3	5.1	5.1	340.9	3.3	4.2	360	27	34	326	37	39	728000000000000	37000000000000	Plesovice - 14	0.0543	340.9	4.2	340.24	4.15101	340.309	4.15098
	Plesovice - 15			36.174	-0.328456	78200	4130	1640000	620	9.88	0.14	0.3898	0.0066	0.05351	0.00059	0.48938	0.05307	0.00084	0.0181	0.0017	334.9	5	5	336	2.6	3.6	363	27	34	333	35	37	718000000000000	46000000000000	Plesovice - 15	0.05351	336	3.6	335.439	3.60446	335.508	3.60445
	Temora2 - 1			36.23	1.56807	49300	2740	827000	222	1.882	0.055	0.514	0.011	0.06637	0.00082	0.39503	0.0563	0.0012	0.02017	0.0015	420.9	7.5	7.5	414.3	3.9	4.9	404	18	29	456	47	49	350000000000000	19000000000000	Temora2 - 1	0.06637	414.3	4.9	414.821	4.96464	414.89	4.96461
	Temora2 - 2			36.402	-2.31437	61700	3290	1018000	273	3.693	0.05	0.505	0.011	0.06795	0.00082	0.33981	0.0536	0.0012	0.0209	0.0016	414.8	7.5	7.5	424.4	3.7	4.7	419	22	32	360	49	51	416000000000000	29000000000000	Temora2 - 2	0.06795	424.4	4.7	424.051	4.9536	424.12	4.95356
	Temora2 - 3			36.422	0.479616	40800	2220	685000	193	3.43	0.043	0.508	0.011	0.0665	0.00084	0.37408	0.055	0.0012	0.0209	0.0016	417	7.4	7.4	415	4	5	418	23	33	411	44	45	291000000000000	17000000000000	Temora2 - 3	0.0665	415	5	415.957	5.08927	416.026	5.08924
	Temora2 - 4			36.323	2.16682	59000	3300	977000	287	3.384	0.046	0.5264	0.0099	0.06731	0.00085	0.28783	0.0563	0.0011	0.0206	0.0016	429.2	6.6	6.6	419.9	4.1	5.1	411	22	32	463	41	42	438000000000000	24000000000000	Temora2 - 4	0.06731	419.9	5.1	420.102	5.13697	420.171	5.13693
	Temora2 - 5			36.421	0.213371	59800	3320	994000	297	1.697	0.019	0.5153	0.0089	0.06747	0.00084	0.20791	0.0561	0.0011	0.02027	0.0014	421.8	6	6	420.9	4	5.1	406	14	27	456	45	46	479000000000000	27000000000000	Temora2 - 5	0.06747	420.9	5.1	420.893	5.0737	420.962	5.07367
	Temora2 - 6			36.439	-2.00483	19000	992	315000	98.5	2.596	0.065	0.505	0.016	0.0677	0.00086	0.16525	0.0535	0.0017	0.0199	0.0021	414	11	11	422.3	4.2	5.2	398	35	41	343	70	71	154000000000000	12000000000000	Temora2 - 6	0.0677	422.3	5.2	424.423	5.21889	424.491	5.21885
	Temora2 - 7			36.299	-0.478813	40000	2158	659000	205.7	2.858	0.053	0.509	0.01	0.06727	0.00082	0.27819	0.0546	0.0011	0.021	0.0017	417.7	6.8	6.8	419.7	3.8	4.9	420	22	33	388	44	45	319000000000000	13000000000000	Temora2 - 7	0.06727	419.7	4.9	420.457	4.96263	420.526	4.96259
	Temora2 - 8			36.314	-0.311228	47280	2554	788000	227	1.799	0.041	0.5093	0.0093	0.06716	0.0008	0.45689	0.05517	0.00097	0.02026	0.0015	417.7	6.3	6.3	419	3.7	4.8	405	19	30	414	38	40	363400000000000	9600000000000	Temora2 - 8	0.06716	419	4.8	419.532	4.83917	419.601	4.83913
	Temora2 - 9			36.298	-0.406601	52600	2870	876000	264	1.714	0.014	0.5098	0.0089	0.0673	0.00074	0.34252	0.0552	0.0011	0.02177	0.0015	418.1	6	6	419.8	3.3	4.5	438	16	28	426	42	44	425000000000000	26000000000000	Temora2 - 9	0.0673	419.8	4.5	420.091	4.47261	420.159	4.47258
	Temora2 - 10			36.176	-0.168391	20940	1149	351000	116.9	2.058	0.032	0.507	0.014	0.06673	0.00083	-0.12575	0.0558	0.0017	0.0214	0.0019	415.7	9.3	9.3	416.4	4	5	427	28	37	440	67	68	185600000000000	7800000000000	Temora2 - 10	0.06673	416.4	5	418.192	5.03741	418.261	5.03737
	Temora2 - 11			36.449	0.957944	39700	2170	655000	228	3.66	0.046	0.525	0.014	0.06797	0.00077	0.2254	0.0558	0.0014	0.0207	0.0016	428	9	9	423.9	3.5	4.7	414	21	31	432	54	55	349000000000000	21000000000000	Temora2 - 11	0.06797	423.9	4.7	424.511	4.655	424.58	4.65497
	Temora2 - 12			36.244	-1.85185	24810	1320	416000	148	2.633	0.037	0.491	0.015	0.06608	0.0009	0.26317	0.0542	0.0016	0.0217	0.002	405	10	10	412.5	4.5	5.5	434	32	40	378	63	64	227000000000000	11000000000000	Temora2 - 12	0.06608	412.5	5.5	413.876	5.46095	413.945	5.46091
	Temora2 - 13			36.31	-0.506024	18190	976	303000	109.5	2.804	0.043	0.503	0.015	0.06684	0.00087	0.12863	0.0551	0.0017	0.0203	0.002	415	11	11	417.1	4.3	5.3	407	33	41	401	66	67	169200000000000	9800000000000	Temora2 - 13	0.06684	417.1	5.3	419.033	5.28179	419.101	5.28175
	Temora2 - 14			36.346	-0.361446	14760	803	249000	91.3	2.817	0.053	0.506	0.017	0.06674	0.00095	0.23346	0.0556	0.0019	0.0217	0.0021	415	11	11	416.5	4.8	5.7	433	33	41	417	75	76	137800000000000	7600000000000	Temora2 - 14	0.06674	416.5	5.7	418.79	5.77298	418.858	5.77293
	Temora2 - 15			36.317	-3.21782	19910	1063	337000	128.1	1.924	0.029	0.49	0.016	0.06683	0.00097	0.35769	0.0536	0.0017	0.022	0.0017	404	11	11	417	5	5.9	440	23	34	338	72	73	200300000000000	9800000000000	Temora2 - 15	0.06683	417	5.9	418.64	5.88457	418.709	5.88452
	91500 - 1			36.234	0.0380952	46700	3450	293000	78.5	2.416	0.041	1.814	0.038	0.1768	0.0021	0.28213	0.0739	0.0016	0.0521	0.0035	1050	14	14	1049.6	9	12	1026	37	68	1054	42	43	328000000000000	17000000000000	91500 - 1	0.1768	1049.6	12	1051.17	11.526	1051.24	11.5259
	91500 - 2			36.452	0.567108	45400	3360	285000	76.6	2.392	0.033	1.828	0.03	0.1773	0.0023	0.46012	0.074	0.0013	0.052	0.004	1058	12	12	1052	10	13	1024	51	77	1037	33	34	319000000000000	19000000000000	91500 - 2	0.1773	1052	13	1054.02	12.62	1054.08	12.6199
	91500 - 3			36.26	0.892019	43800	3270	275000	77.4	2.359	0.036	1.851	0.034	0.1779	0.0022	0.25001	0.0755	0.0014	0.0505	0.0038	1065	13	13	1055.5	9.7	12	995	47	73	1078	37	39	324000000000000	18000000000000	91500 - 3	0.1779	1055.5	12	1057.23	12.0641	1057.3	12.064
	91500 - 4			36.313	1.03676	42900	3180	271000	79.5	2.434	0.033	1.841	0.046	0.1766	0.0023	0.47776	0.0758	0.0017	0.0535	0.004	1061	17	17	1050	11	13	1052	50	77	1088	43	44	331000000000000	20000000000000	91500 - 4	0.1766	1050	13	1050.02	12.6258	1050.08	12.6256
	91500 - 5			36.277	0.499058	41100	3030	255000	76.3	2.424	0.041	1.844	0.036	0.1781	0.0022	0.31923	0.075	0.0014	0.0534	0.0038	1062	13	13	1056.7	9.7	12	1051	43	73	1068	38	39	320000000000000	19000000000000	91500 - 5	0.1781	1056.7	12	1058.42	12.0629	1058.48	12.0628
	91500 - 6			36.207	2.07743	40400	3070	257000	80.2	2.454	0.034	1.843	0.043	0.1745	0.0022	0.43476	0.0763	0.0017	0.0542	0.0042	1059	15	15	1037	9.3	12	1065	54	80	1095	44	45	328000000000000	17000000000000	91500 - 6	0.1745	1037	12	1038.53	12.0986	1038.59	12.0985
	91500 - 7			36.402	0.826291	40400	3010	254000	79.3	2.401	0.03	1.85	0.035	0.178	0.002	0.55637	0.0756	0.0014	0.0529	0.004	1065	12	12	1056.2	8.2	11	1041	49	76	1079	35	36	331000000000000	20000000000000	91500 - 7	0.178	1056.2	11	1057.68	10.965	1057.75	10.9649
	91500 - 8			36.609	0.752587	40000	2960	252000	72.7	2.387	0.041	1.851	0.038	0.1779	0.0023	0.33824	0.076	0.0015	0.0505	0.0041	1063	13	13	1055	10	13	995	56	79	1089	39	41	304000000000000	18000000000000	91500 - 8	0.1779	1055	13	1057.52	12.6159	1057.58	12.6158
	91500 - 9			36.322	2.06186	37400	2790	236000	70.8	2.395	0.04	1.862	0.039	0.176	0.0023	0.51565	0.0761	0.0013	0.0531	0.0043	1067	14	14	1045	10	12	1046	57	82	1098	35	37	294000000000000	17000000000000	91500 - 9	0.176	1045	12	1047.27	12.6383	1047.33	12.6381
	91500 - 10			36.218	-1.14723	38000	2790	236000	78.6	2.408	0.038	1.804	0.038	0.1783	0.0023	0.3891	0.0732	0.0015	0.0517	0.004	1046	14	14	1058	10	13	1019	52	77	1022	41	42	333000000000000	20000000000000	91500 - 10	0.1783	1058	13	1059.34	12.6075	1059.4	12.6074
	91500 - 11			36.284	-0.094697	36600	2710	230000	79.9	2.372	0.04	1.828	0.039	0.1782	0.0023	0.36454	0.0739	0.0015	0.0541	0.004	1056	14	14	1057	10	13	1063	47	76	1034	40	41	335000000000000	19000000000000	91500 - 11	0.1782	1057	13	1058.74	12.608	1058.8	12.6079
	91500 - 12			36.227	0.187793	35600	2630	223000	79.3	2.364	0.036	1.852	0.042	0.1792	0.0024	0.43554	0.0754	0.0015	0.0571	0.0043	1065	16	16	1063	11	13	1121	54	82	1074	40	41	334000000000000	18000000000000	91500 - 12	0.1792	1063	13	1064.21	13.1452	1064.28	13.1451
	91500 - 13			36.16	-0.947867	37200	2700	231000	83.3	2.362	0.043	1.829	0.033	0.1797	0.002	0.28266	0.0741	0.0015	0.0558	0.0044	1055	12	12	1065	8	11	1097	58	84	1039	40	42	354000000000000	21000000000000	91500 - 13	0.1797	1065	11	1066.72	10.9466	1066.78	10.9465
	91500 - 14			36.251	0.494297	33700	2480	214000	78.3	2.421	0.045	1.809	0.036	0.1763	0.0022	0.29048	0.0743	0.0015	0.0554	0.0047	1052	13	13	1046.8	9.9	12	1089	66	89	1043	40	42	322000000000000	19000000000000	91500 - 14	0.1763	1046.8	12	1048.51	12.0811	1048.58	12.081
	91500 - 15			36.175	0.940734	32300	2390	204000	77.4	2.392	0.041	1.846	0.039	0.1775	0.0024	0.3964	0.0745	0.0016	0.0524	0.0042	1063	14	14	1053	11	13	1031	55	80	1062	42	43	320000000000000	19000000000000	91500 - 15	0.1775	1053	13	1055.1	13.1666	1055.17	13.1665
	OD-3 - 2			36.293	5.85507	3338	166	735000	197.7	1.178	0.029	0.0342	0.0026	0.005051	9.4e-05	0.25926	0.049	0.0034	0.00138	0.00017	34.5	2.5	2.5	32.48	0.55	0.6	27.9	3	3.4	160	140	140	24860000000000	650000000000	OD-3 - 2	0.005051	32.48	0.6	32.92	0.611102	32.993	0.611248
	OD-3 - 4			36.211	1.43275	6370	294	1355000	398	0.8997	0.0093	0.0343	0.0023	0.005242	8.2e-05	0.15919	0.0477	0.0034	0.00164	0.00015	34.2	2.3	2.3	33.71	0.46	0.53	33.1	2.3	2.9	90	140	140	55300000000000	3000000000000	OD-3 - 4	0.005242	33.71	0.53	34.037	0.531052	34.11	0.531222
	OD-3 - 5			36.398	8.77437	5280	271	1159000	347	0.8265	0.0085	0.036	0.0029	0.005093	9.1e-05	0.1331	0.0504	0.004	0.00166	0.00018	35.9	2.8	2.8	32.75	0.53	0.59	33.4	3	3.6	260	160	160	47300000000000	3400000000000	OD-3 - 5	0.005093	32.75	0.59	33.097	0.589855	33.169	0.590007
	OD-3 - 6			36.328	1.11437	10270	469	2200000	690	0.8367	0.0079	0.0341	0.0016	0.005245	8.7e-05	0.19834	0.0468	0.0022	0.0017	0.00014	34.1	1.6	1.6	33.72	0.5	0.56	34.4	2.1	2.8	58	90	90	97200000000000	8700000000000	OD-3 - 6	0.005245	33.72	0.56	33.969	0.561985	34.042	0.562145
	OD-3 - 7			36.179	0.122324	7530	344	1653000	515	0.6935	0.0059	0.0327	0.0017	0.00508	0.0001	-0.1429	0.0468	0.0026	0.00166	0.00014	32.7	1.7	1.7	32.66	0.62	0.67	33.5	2.1	2.8	50	110	110	73800000000000	4300000000000	OD-3 - 7	0.00508	32.66	0.67	32.946	0.646898	33.018	0.647035
	OD-3 - 8			36.226	1.22699	4100	192	923000	266	0.8771	0.0081	0.0327	0.0028	0.005008	0.0001	0.084864	0.0474	0.0041	0.00147	0.00017	32.6	2.8	2.8	32.2	0.63	0.67	29.8	2.9	3.4	100	160	160	35300000000000	2200000000000	OD-3 - 8	0.005008	32.2	0.67	32.589	0.64911	32.662	0.649247
	OD-3 - 9			36.349	-2.93375	8680	386	1900000	574	0.5801	0.005	0.0318	0.0018	0.005075	7.2e-05	-0.16671	0.0461	0.0029	0.001623	0.00012	31.7	1.8	1.8	32.63	0.39	0.46	32.8	1.4	2.3	50	120	120	86500000000000	5400000000000	OD-3 - 9	0.005075	32.63	0.46	32.89	0.465437	32.963	0.465633
	OD-3 - 10			36.246	2.09726	8290	386	1870000	626	0.5752	0.0071	0.0329	0.0015	0.005009	6.9e-05	0.036271	0.0474	0.0022	0.001742	0.00014	32.9	1.5	1.5	32.21	0.37	0.44	35.2	1.9	2.8	78	90	91	92600000000000	5300000000000	OD-3 - 10	0.005009	32.21	0.44	32.45	0.445896	32.523	0.446101
	OD-3 - 11			36.423	1.68675	2027	91.2	444000	154.6	1.109	0.013	0.0333	0.003	0.00508	0.00014	-0.17844	0.0479	0.0049	0.0015	0.00024	33.2	2.9	2.9	32.64	0.86	0.9	30.3	4.6	4.9	110	190	190	20200000000000	1200000000000	OD-3 - 11	0.00508	32.64	0.9	33.144	0.91111	33.217	0.911203
	OD-3 - 12			36.19	2.97297	4570	222	1010000	360	0.8263	0.0064	0.0334	0.0028	0.005025	8.8e-05	-0.059487	0.0484	0.0043	0.00162	0.00017	33.3	2.8	2.8	32.31	0.51	0.57	32.8	2.8	3.4	130	160	160	48800000000000	3500000000000	OD-3 - 12	0.005025	32.31	0.57	32.651	0.570357	32.723	0.570515
	OD-3 - 13			36.289	-4.15842	4400	192	1006000	363	1.014	0.024	0.0303	0.0022	0.004908	0.0001	-0.02132	0.0449	0.0033	0.0016	0.00018	30.3	2.2	2.2	31.56	0.59	0.64	32.2	3.2	3.7	-20	130	130	46500000000000	4100000000000	OD-3 - 13	0.004908	31.56	0.64	31.902	0.648402	31.974	0.648539
	OD-3 - 14			36.438	-7.01987	4060	177	916000	336	0.842	0.011	0.0302	0.0025	0.005026	9.8e-05	0.011787	0.0432	0.0036	0.00165	0.00018	30.2	2.5	2.5	32.32	0.58	0.63	33.4	3	3.6	-50	150	150	43900000000000	4300000000000	OD-3 - 14	0.005026	32.32	0.63	32.674	0.635492	32.746	0.635632
	OD-3 - 15			36.251	3.53293	7200	344	1610000	614	0.6383	0.0061	0.0334	0.0017	0.00501	8.3e-05	-0.13296	0.0484	0.0026	0.001556	0.00013	33.4	1.7	1.7	32.22	0.47	0.53	31.4	1.9	2.6	120	110	110	87100000000000	6700000000000	OD-3 - 15	0.00501	32.22	0.53	32.469	0.536562	32.541	0.536731
	Cskly1 - 1	rim	high common-Pb	36.283	69.232	1030	161	386000	110	1.31	0.026	0.0652	0.007	0.00305	0.00012	0.53279	0.159	0.017	0.00215	0.00043	63.8	6.6	6.6	19.63	0.75	0.76	43.4	8.2	8.6	2420	180	180	8200000000000	920000000000	Cskly1 - 1	0.00305	19.63	0.76	20.001	0.785714	20.074	0.785825
	Cskly1 - 2	core/inner part of 1		31.1	1.45349	4728	218	2006000	570	0.7862	0.0088	0.017	0.0012	0.002633	4.6e-05	-0.12944	0.0468	0.0036	0.000762	9.5e-05	17.2	1.2	1.2	16.95	0.27	0.3	15.4	1.7	1.9	50	140	140	41500000000000	1200000000000	Cskly1 - 2	0.002633	16.95	0.3	17.143	0.299099	17.216	0.29941
	Cskly1 - 3	core/inner part of 44	old outlier	31.868	-3.01205	14680	660	5310000	1507	0.6762	0.0088	0.01815	0.0009	0.002922	4.6e-05	0.36488	0.0449	0.0021	0.000924	7.1e-05	18.26	0.9	0.9	18.81	0.26	0.29	18.67	0.97	1.4	-21	89	90	128900000000000	6400000000000	Cskly1 - 3	0.002922	18.81	0.29	18.924	0.297483	18.997	0.297795
	Cskly1 - 4	rim	old outlier	37.435	-3.22222	6200	279	2420000	685	1.448	0.047	0.0179	0.0011	0.002886	6.6e-05	0.11646	0.0441	0.0029	0.00096	0.00012	18	1.1	1.1	18.58	0.4	0.43	19.4	2.2	2.5	-60	120	120	47500000000000	2100000000000	Cskly1 - 4	0.002886	18.58	0.43	18.774	0.428719	18.847	0.428933
	Cskly1 - 5	rim	high common-Pb	36.283	30.0403	2440	161	1003000	283	1.469	0.027	0.0248	0.0024	0.002695	5.4e-05	0.0037139	0.0658	0.0061	0.00093	0.00013	24.8	2.3	2.3	17.35	0.32	0.34	18.8	2.4	2.6	750	190	190	18900000000000	1100000000000	Cskly1 - 5	0.002695	17.35	0.34	17.61	0.352375	17.683	0.352638
	Cskly1 - 6	core/inner part of 52	short integration	4.6074	2.22222	1762	84	662000	186.6	1.686	0.077	0.0179	0.0066	0.00273	0.00017	0.27533	0.048	0.018	0.00138	0.00046	18	6.6	6.6	17.6	1.1	1.1	27.8	9.2	9.4	50	660	660	12290000000000	620000000000	Cskly1 - 6	0.00273	17.6	1.1	17.873	1.11148	17.946	1.11155
	Cskly1 - 7	rim		22.269	-3.29193	3410	163	1446000	407	1.652	0.023	0.016	0.0019	0.002582	5.4e-05	-0.25963	0.0466	0.0061	0.00078	0.00019	16.1	1.9	1.9	16.63	0.32	0.35	15.8	3.7	3.8	80	250	250	25400000000000	1300000000000	Cskly1 - 7	0.002582	16.63	0.35	16.849	0.351919	16.922	0.352183
	Cskly1 - 8	rim		36.283	2.48555	3120	148	1314000	369	1.554	0.032	0.0172	0.0014	0.00262	5.3e-05	-0.14097	0.0478	0.0042	0.0009	0.00016	17.3	1.4	1.4	16.87	0.32	0.34	18.2	3	3.2	90	160	160	23500000000000	1200000000000	Cskly1 - 8	0.00262	16.87	0.34	17.102	0.345512	17.175	0.34578
	Cskly1 - 9	core/inner part of 8	high common-Pb	36.475	60.4615	2350	290	921000	258	1.799	0.029	0.046	0.0066	0.002795	0.0001	0.6891	0.118	0.014	0.00171	0.00031	45.5	6.4	6.4	17.99	0.63	0.65	34.5	5.9	6.3	1820	220	220	17600000000000	1100000000000	Cskly1 - 9	0.002795	17.99	0.65	18.269	0.65274	18.342	0.652876
	Cskly1 - 10	rim	high common-Pb	36.166	79.8387	2880	800	827000	231	2.101	0.038	0.14	0.051	0.00389	0.00053	0.99075	0.235	0.045	0.006	0.0022	124	39	39	25	3.4	3.4	121	43	43	2880	310	310	21100000000000	3200000000000	Cskly1 - 10	0.00389	25	3.4	25.389	3.45281	25.462	3.4528
	Cskly1 - 11	rim		36.283	-0.405327	15610	730	6480000	1810	0.704	0.019	0.01716	0.00061	0.002693	4.3e-05	0.18564	0.0465	0.0017	0.000806	5.7e-05	17.27	0.61	0.61	17.34	0.24	0.27	16.29	0.69	1.2	41	73	74	138000000000000	8000000000000	Cskly1 - 11	0.002693	17.34	0.27	17.435	0.278021	17.508	0.278356
	Cskly1 - 12	core/inner part		27.836	3.75691	3060	150	1285000	357	1.278	0.026	0.018	0.0017	0.002706	6e-05	0.050468	0.0476	0.0044	0.0009	0.00012	18.1	1.7	1.7	17.42	0.36	0.38	18.2	2.3	2.5	90	180	180	24100000000000	1100000000000	Cskly1 - 12	0.002706	17.42	0.38	17.66	0.391054	17.733	0.39129
	Cskly1 - 13	rim		36.283	2.29885	2062	99	849000	235.8	2.416	0.037	0.0173	0.0018	0.002641	7.4e-05	-0.18298	0.0482	0.0056	0.00089	0.00016	17.4	1.8	1.8	17	0.46	0.48	18	3.1	3.3	80	210	210	14360000000000	620000000000	Cskly1 - 13	0.002641	17	0.48	17.278	0.483491	17.351	0.48368
	Cskly1 - 14	rim of 13		11.71	5.5	2720	138	1207000	334.4	1.912	0.059	0.0179	0.0024	0.002643	7.6e-05	-0.14742	0.0547	0.0093	0.00094	0.00029	18	2.4	2.4	17.01	0.47	0.49	19	5.8	5.9	310	320	320	20970000000000	720000000000	Cskly1 - 14	0.002643	17.01	0.49	17.261	0.4957	17.334	0.495884
	Cskly1 - 15	rim		24.189	-3.83648	3980	177	1750000	484	2.089	0.051	0.0158	0.0017	0.002564	4.7e-05	0.25359	0.045	0.0042	0.00074	0.00014	15.9	1.7	1.7	16.51	0.28	0.3	15	2.7	2.8	-10	170	170	29500000000000	1600000000000	Cskly1 - 15	0.002564	16.51	0.3	16.721	0.306108	16.794	0.306412
	Cskly1 - 16	rim	high common-Pb	36.356	40.9932	16920	1257	6940000	1914	2.604	0.024	0.0291	0.0014	0.002676	3.6e-05	0.35683	0.0785	0.0036	0.00147	0.00014	29.2	1.4	1.4	17.23	0.19	0.23	29.8	2.3	2.8	1125	95	96	118400000000000	4700000000000	Cskly1 - 16	0.002676	17.23	0.23	17.338	0.23294	17.411	0.233341
	Cskly1 - 17	core/inner part of 16		20.157	3.31492	2580	122	1080000	297.6	1.86	0.091	0.018	0.0026	0.002719	8.7e-05	0.13595	0.0482	0.0071	0.00076	0.00018	18.1	2.6	2.6	17.5	0.54	0.56	15.3	3.6	3.7	140	280	280	19400000000000	830000000000	Cskly1 - 17	0.002719	17.5	0.56	17.764	0.567626	17.837	0.567786
	Cskly1 - 18	rim		23.805	-2.42775	3750	170	1465000	403	1.582	0.02	0.0172	0.0017	0.002752	7.3e-05	0.24362	0.0454	0.0043	0.00083	0.00014	17.3	1.7	1.7	17.72	0.45	0.47	16.7	2.7	2.9	0	170	170	27000000000000	1300000000000	Cskly1 - 18	0.002752	17.72	0.47	17.951	0.475529	18.024	0.475722
	Cskly1 - 19	core/inner part		19.389	4.0884	3300	157	1384000	380	1.525	0.044	0.018	0.0018	0.002697	9.3e-05	0.0096432	0.0483	0.0053	0.00074	0.00013	18.1	1.8	1.8	17.36	0.58	0.6	15	2.4	2.6	100	210	210	25300000000000	1900000000000	Cskly1 - 19	0.002697	17.36	0.6	17.599	0.606057	17.672	0.606206
	Cskly1 - 20	rim		35.899	7.87234	2880	145	1180000	323	1.538	0.02	0.0187	0.002	0.002691	4.9e-05	-0.0888	0.0505	0.0054	0.0009	0.00013	18.8	2	2	17.32	0.29	0.32	18.1	2.4	2.6	200	210	210	21400000000000	1300000000000	Cskly1 - 20	0.002691	17.32	0.32	17.574	0.319562	17.646	0.319852
	Cskly1 - 21	rim of 20		22.269	6.75676	4090	208	1743000	477	1.712	0.024	0.0184	0.0016	0.002679	6.9e-05	0.087529	0.0497	0.0042	0.0008	0.00014	18.5	1.6	1.6	17.25	0.43	0.44	16.1	2.8	2.9	170	170	170	30700000000000	1400000000000	Cskly1 - 21	0.002679	17.25	0.44	17.466	0.449239	17.538	0.449443
	Cskly1 - 22	rim		36.283	4.41989	2896	137	1192000	325.4	1.505	0.084	0.018	0.0014	0.002687	4.8e-05	0.14753	0.0484	0.0038	0.00078	0.00013	18.1	1.4	1.4	17.3	0.28	0.31	15.8	2.5	2.7	120	150	150	21690000000000	570000000000	Cskly1 - 22	0.002687	17.3	0.31	17.547	0.313025	17.619	0.313322
	Cskly1 - 23	core/inner part of 24		11.134	0.228571	4320	199	1885000	514	1.732	0.035	0.0174	0.0024	0.002713	6.9e-05	-0.027921	0.0464	0.0066	0.0008	0.00019	17.5	2.4	2.4	17.46	0.42	0.44	16.2	3.8	3.9	30	270	270	33200000000000	1600000000000	Cskly1 - 23	0.002713	17.46	0.44	17.68	0.449045	17.753	0.44925
	Cskly1 - 24	rim	high common-Pb	36.477	86.2745	3570	1720	670000	181	1.507	0.055	1.02	0.51	0.0111	0.004	0.99891	0.511	0.059	0.03	0.012	510	110	110	70	25	25	580	220	220	4140	210	210	27300000000000	3700000000000	Cskly1 - 24	0.0111	70	25	71.907	25.7943	71.98	25.794
	Cskly1 - 25	rim		27.26	-0.804598	3500	172	1400000	381	1.743	0.027	0.0173	0.0021	0.002725	6.5e-05	-0.33739	0.0463	0.0058	0.00079	0.00014	17.4	2.1	2.1	17.54	0.4	0.42	16	2.8	2.9	70	240	240	24700000000000	1900000000000	Cskly1 - 25	0.002725	17.54	0.42	17.782	0.423586	17.855	0.423803
	Cskly1 - 26	rim	high common-Pb	36.322	74.4866	4110	790	1410000	382	1.631	0.046	0.084	0.005	0.003243	7.1e-05	0.42685	0.1901	0.0097	0.00299	0.00029	81.8	4.7	4.7	20.87	0.43	0.45	60.4	4.7	5.9	2726	90	91	30400000000000	3200000000000	Cskly1 - 26	0.003243	20.87	0.45	21.138	0.462041	21.211	0.46224
	Cskly1 - 27	rim of 26	high common-Pb	36.232	64.8235	4330	590	1638000	443	1.433	0.03	0.053	0.013	0.00279	0.00015	0.96634	0.127	0.023	0.00199	0.00044	51	12	12	17.94	0.96	0.97	40.1	8.6	8.9	1890	320	320	32200000000000	2400000000000	Cskly1 - 27	0.00279	17.94	0.97	18.189	0.976561	18.262	0.976646
	Cskly1 - 28	rim		34.171	-5.91195	2396	102	1011000	273.3	2.232	0.028	0.0158	0.0017	0.002615	6.2e-05	0.036589	0.0439	0.0048	0.00088	0.00018	15.9	1.7	1.7	16.84	0.37	0.4	17.8	3.5	3.7	-60	190	190	16580000000000	650000000000	Cskly1 - 28	0.002615	16.84	0.4	17.097	0.40483	17.17	0.405058
	Cskly1 - 29	rim		36.425	1.07143	4160	193	1782000	480	0.852	0.029	0.0167	0.001	0.002582	5.1e-05	-0.18683	0.0467	0.0031	0.000813	8.4e-05	16.8	1	1	16.62	0.31	0.33	16.4	1.4	1.7	50	120	120	33600000000000	1500000000000	Cskly1 - 29	0.002582	16.62	0.33	16.827	0.33194	16.9	0.33222
	Cskly1 - 30	rim	few common-Pb	6.8726	14.0102	2318	127	930000	249.9	1.571	0.034	0.0196	0.0036	0.00263	0.00011	-0.47609	0.055	0.011	0.00082	0.00039	19.7	3.5	3.5	16.94	0.68	0.69	16.5	7.9	7.9	330	410	410	15600000000000	650000000000	Cskly1 - 30	0.00263	16.94	0.69	17.198	0.71839	17.271	0.718513
	Cskly1 - 31	rim		26.111	2.29753	8620	399	3720000	992	1.024	0.016	0.0173	0.00098	0.002642	5.1e-05	0.084439	0.0474	0.0028	0.000861	6.6e-05	17.41	0.98	0.98	17.01	0.3	0.33	17.4	0.89	1.3	60	120	120	67300000000000	2300000000000	Cskly1 - 31	0.002642	17.01	0.33	17.162	0.330849	17.235	0.33113
	Cskly1 - 32	rim of 31	high common-Pb	36.21	87.425	4960	2015	1183000	316	1.455	0.077	0.2643	0.0071	0.004693	0.0001	0.3091	0.407	0.013	0.00786	0.00062	240	5.1	5.1	30.18	0.6	0.64	158.2	8.7	12	3941	45	45	35900000000000	1000000000000	Cskly1 - 32	0.004693	30.18	0.64	30.541	0.649252	30.614	0.649389
	Cskly1 - 33	rim		36.208	-2.33533	2516	113	1059000	282	1.699	0.041	0.0166	0.0019	0.002654	6.1e-05	0.095021	0.0442	0.0047	0.00078	0.00012	16.7	1.9	1.9	17.09	0.37	0.39	15.7	2.3	2.5	-30	190	190	17830000000000	690000000000	Cskly1 - 33	0.002654	17.09	0.39	17.346	0.398148	17.419	0.39838
	Cskly1 - 34	rim of 33	few common-Pb	23.326	10.8673	1910	99	752000	200.5	1.656	0.026	0.0195	0.0022	0.002713	8.2e-05	0.075477	0.0527	0.0063	0.00138	0.00028	19.6	2.2	2.2	17.47	0.51	0.53	27.9	5.5	5.7	310	240	240	13030000000000	680000000000	Cskly1 - 34	0.002713	17.47	0.53	17.757	0.535971	17.83	0.536141
	Cskly1 - 35	rim	high common-Pb	36.188	73.9024	1839	322	628000	167.4	2.17	0.027	0.087	0.024	0.00333	0.00025	0.91628	0.164	0.037	0.0043	0.0013	82	22	22	21.4	1.6	1.6	86	26	27	1880	460	460	12620000000000	550000000000	Cskly1 - 35	0.00333	21.4	1.6	21.789	1.63315	21.862	1.63319
	Cskly1 - 36	rim		24.022	6.88889	5620	275	2330000	621	1.064	0.022	0.0179	0.0017	0.002603	6.2e-05	0.10742	0.0496	0.0047	0.000819	9.5e-05	18	1.7	1.7	16.76	0.38	0.4	16.5	1.7	1.9	160	180	180	42000000000000	3100000000000	Cskly1 - 36	0.002603	16.76	0.4	16.947	0.40313	17.02	0.403359
	Cskly1 - 37	rim		12.649	-3.37349	3900	172	1693000	450.5	1.191	0.036	0.0165	0.0025	0.002665	8.6e-05	0.3038	0.0469	0.0073	0.00076	0.00013	16.6	2.5	2.5	17.16	0.53	0.55	15.3	2.4	2.6	50	280	280	30500000000000	990000000000	Cskly1 - 37	0.002665	17.16	0.55	17.376	0.559971	17.449	0.560133
	Cskly1 - 38	rim	high common-Pb	36.142	72.32	3380	640	1124000	299	1.586	0.032	0.078	0.015	0.00323	0.00015	0.90144	0.168	0.028	0.00265	0.00051	75	14	14	20.76	0.97	0.98	53.5	9.9	10	2160	370	370	24700000000000	2800000000000	Cskly1 - 38	0.00323	20.76	0.98	21.079	0.977317	21.151	0.977402
	Cskly1 - 39	rim	few common-Pb	14.158	14.3284	3520	183	1406000	374	1.854	0.062	0.02	0.0024	0.00267	0.00012	0.58427	0.0539	0.0056	0.00097	0.00024	20.1	2.4	2.4	17.22	0.75	0.76	19.6	4.7	4.9	330	220	220	23100000000000	1700000000000	Cskly1 - 39	0.00267	17.22	0.76	17.428	0.78224	17.501	0.782352
	Cskly1 - 40	rim		17.524	-0.338983	6710	307	2820000	749	1.81	0.084	0.0176	0.0016	0.002758	6e-05	-0.2215	0.046	0.0042	0.00074	0.00012	17.7	1.6	1.6	17.76	0.36	0.38	14.9	2.3	2.5	20	160	160	49300000000000	3200000000000	Cskly1 - 40	0.002758	17.76	0.38	17.941	0.389763	18.014	0.39
	Cskly1 - 41	rim		36.556	-0.30303	3550	161	1538000	409	1.676	0.055	0.0161	0.0013	0.002571	4.6e-05	0.22348	0.0456	0.0036	0.00077	0.00011	16.5	1.3	1.3	16.55	0.27	0.29	15.6	2.1	2.3	30	150	150	25150000000000	680000000000	Cskly1 - 41	0.002571	16.55	0.29	16.778	0.299799	16.851	0.300109
	Cskly1 - 42	rim		27.388	2.84916	1265	59.1	519000	137.8	1.819	0.063	0.0178	0.0025	0.002701	9.5e-05	0.028482	0.0482	0.0071	0.00067	0.00022	17.9	2.5	2.5	17.39	0.6	0.61	13.5	4.3	4.4	70	260	260	8760000000000	450000000000	Cskly1 - 42	0.002701	17.39	0.61	17.711	0.622079	17.784	0.622223
	Cskly1 - 43	core/inner part of 44		36.327	0.833333	2014	92	870000	231	1.9	0.021	0.0167	0.0018	0.002588	6.2e-05	0.050126	0.0479	0.0053	0.00085	0.00017	16.8	1.8	1.8	16.66	0.38	0.4	17.1	3.3	3.5	90	200	200	14120000000000	870000000000	Cskly1 - 43	0.002588	16.66	0.4	16.934	0.40515	17.007	0.405377
	Cskly1 - 44	rim	high common-Pb	36.454	54.5729	3040	278	1204000	320	1.78	0.022	0.0402	0.0064	0.002809	7.4e-05	0.68388	0.099	0.014	0.00168	0.0003	39.8	6.2	6.2	18.08	0.46	0.48	33.8	5.8	6.1	1470	250	250	21000000000000	1300000000000	Cskly1 - 44	0.002809	18.08	0.48	18.343	0.482535	18.415	0.482725
	Cskly1 - 45	rim		10.677	0.963855	2520	112	1150000	305	1.494	0.066	0.0165	0.0028	0.00255	0.00012	0.22749	0.0458	0.0076	0.00079	0.00016	16.6	2.8	2.8	16.44	0.79	0.8	16	3	3.1	30	310	310	19300000000000	2600000000000	Cskly1 - 45	0.00255	16.44	0.8	16.663	0.78313	16.736	0.783242
	Cskly1 - 46	core/inner part of 47		21.121	2.61693	15200	710	6500000	1720	1.267	0.02	0.01785	0.00076	0.002717	4.7e-05	0.096035	0.047	0.002	0.00081	6.6e-05	17.96	0.75	0.75	17.49	0.27	0.3	16.36	0.95	1.3	59	85	86	118000000000000	20000000000000	Cskly1 - 46	0.002717	17.49	0.3	17.605	0.30412	17.678	0.304426
	Cskly1 - 47	rim	high common-Pb	36.187	47.2086	3950	333	1650000	439	1.221	0.012	0.0327	0.003	0.002673	5.3e-05	0.22921	0.088	0.0078	0.00112	0.00014	32.6	2.9	2.9	17.21	0.32	0.34	22.7	2.4	2.7	1350	170	170	29500000000000	2200000000000	Cskly1 - 47	0.002673	17.21	0.34	17.43	0.345135	17.503	0.345404
	Cskly1 - 48	rim of 47	few common-Pb	36.324	19.005	5870	324	2570000	683	0.746	0.014	0.02	0.0012	0.002529	4.6e-05	0.33411	0.0578	0.0034	0.000807	6.9e-05	20.1	1.2	1.2	16.28	0.27	0.29	16.3	1	1.4	510	110	120	47700000000000	3100000000000	Cskly1 - 48	0.002529	16.28	0.29	16.455	0.298924	16.528	0.299236
	Cskly1 - 49	rim		24.835	0.0584795	4960	226	2080000	554	1.446	0.013	0.017	0.0014	0.002654	5.3e-05	0.18799	0.0481	0.0031	0.00084	0.00012	17.1	1.4	1.4	17.09	0.31	0.34	16.9	2.1	2.3	110	130	130	36000000000000	2600000000000	Cskly1 - 49	0.002654	17.09	0.34	17.29	0.344826	17.363	0.345095
	Cskly1 - 50	rim of 49		17.756	6.14525	6280	303	2740000	730	1.281	0.016	0.0178	0.0017	0.002609	6e-05	-0.24494	0.0505	0.0055	0.000674	9.9e-05	17.9	1.7	1.7	16.8	0.36	0.39	13.6	1.8	2	190	210	210	48000000000000	2500000000000	Cskly1 - 50	0.002609	16.8	0.39	16.976	0.389892	17.049	0.390129
	Cskly1 - 51	core/inner part		36.208	-1.10465	2390	112	1002000	267	1.699	0.034	0.0171	0.0018	0.002701	5.8e-05	-0.047764	0.0457	0.005	0.00079	0.00014	17.2	1.8	1.8	17.39	0.35	0.37	16	2.7	2.8	30	190	190	17000000000000	1500000000000	Cskly1 - 51	0.002701	17.39	0.37	17.656	0.378616	17.729	0.378861
	Cskly1 - 52	core/inner part		24.603	0.611111	3850	176	1580000	421	1.774	0.024	0.0179	0.0018	0.002779	6.2e-05	0.12167	0.0465	0.0047	0.00082	0.00014	18	1.8	1.8	17.89	0.38	0.4	16.5	2.6	2.7	70	190	190	27800000000000	1500000000000	Cskly1 - 52	0.002779	17.89	0.4	18.125	0.403805	18.198	0.404034
**	Td-H-Grain1 - 1	rim		31.827	6.15854	1150	56	543000	145	1.724	0.035	0.0164	0.0028	0.00239	0.00011	0.19537	0.0498	0.0085	0.00086	0.00022	16.4	2.8	2.8	15.39	0.67	0.68	17.5	4.4	4.5	320	270	270	8300000000000	1000000000000	Td-H-Grain1 - 1	0.00239	15.39	0.68	15.678	0.72074	15.751	0.720863
**	Td-H-Grain2 - 2	core/inner part	few common-Pb	9.5764	9.34783	3720	192	1521000	406	0.961	0.017	0.0183	0.0027	0.00259	0.00011	0.20428	0.0511	0.0073	0.00085	0.00016	18.4	2.7	2.7	16.68	0.7	0.71	17.3	3.1	3.3	300	310	310	27900000000000	1300000000000	Td-H-Grain2 - 2	0.00259	16.68	0.71	16.895	0.716608	16.967	0.716731
**	Td-H-Grain3 - 3	rim	Analysis 1	19.434	-4.78261	2476	109	1273000	340	2.054	0.036	0.0137	0.0017	0.002245	6.4e-05	-0.14073	0.044	0.0056	0.00057	0.00016	13.8	1.7	1.7	14.46	0.4	0.41	11.6	3.3	3.3	-60	220	220	17800000000000	720000000000	Td-H-Grain3 - 3	0.002245	14.46	0.41	14.676	0.417909	14.749	0.41813
**	Td-H-Grain3 - 4	core/inner part	Analysis 2	36.897	2.04082	2030	94	1012000	270	1.896	0.021	0.0146	0.0015	0.002237	4.3e-05	0.081393	0.0466	0.0046	0.000662	0.0001	14.7	1.5	1.5	14.4	0.25	0.27	13.4	2	2.1	90	190	190	14300000000000	1100000000000	Td-H-Grain3 - 4	0.002237	14.4	0.27	14.639	0.281078	14.712	0.28141
**	Td-H-Grain4 - 5	rim	Analysis 1	36.334	-0.272109	1414	63.4	686000	183.5	2.19	0.026	0.0146	0.0018	0.002289	6.9e-05	0.24532	0.0438	0.0047	0.00062	0.00017	14.7	1.8	1.8	14.74	0.43	0.45	12.5	3.4	3.5	30	210	210	9830000000000	470000000000	Td-H-Grain4 - 5	0.002289	14.74	0.45	15.005	0.451799	15.078	0.452003
**	Td-H-Grain4 - 6	core/inner part	Analysis 2	36.316	-4.85915	3220	148	1540000	412	1.186	0.025	0.0141	0.0014	0.002313	6.9e-05	-0.15946	0.0455	0.0051	0.000652	7.6e-05	14.2	1.4	1.4	14.89	0.43	0.44	13.2	1.3	1.5	-10	200	200	23400000000000	2300000000000	Td-H-Grain4 - 6	0.002313	14.89	0.44	15.099	0.449909	15.172	0.450113
**	Td-H-Grain5 - 7	rim		33.799	0.13245	3470	158	1680000	450	1.334	0.02	0.015	0.0014	0.002342	5.3e-05	0.16563	0.0463	0.0043	0.000769	8.6e-05	15.1	1.4	1.4	15.08	0.32	0.34	15.5	1.5	1.7	30	170	170	25700000000000	1600000000000	Td-H-Grain5 - 7	0.002342	15.08	0.34	15.283	0.345443	15.356	0.345711
**	Td-H-Grain6 - 8	rim		36.052	-2.21477	3190	142	1520000	408	1.309	0.013	0.0148	0.0012	0.002366	5.2e-05	0.16957	0.0449	0.0038	0.000752	0.0001	14.9	1.2	1.2	15.23	0.32	0.34	15.2	1.9	2.1	0	150	160	23700000000000	1700000000000	Td-H-Grain6 - 8	0.002366	15.23	0.34	15.445	0.339051	15.518	0.339325
**	Td-H-Grain7 - 9	rim		11.709	-2.2695	2340	105	1226000	330.7	1.874	0.037	0.014	0.0028	0.00224	0.00011	-0.19991	0.0439	0.0094	0.00069	0.00015	14.1	2.8	2.8	14.42	0.68	0.69	13.9	3	3.1	-70	360	360	17730000000000	850000000000	Td-H-Grain7 - 9	0.00224	14.42	0.69	14.645	0.718361	14.718	0.718484
**	Td-H-Grain8 - 10	rim		36.329	6.49682	4450	219	2160000	583	1.821	0.053	0.0156	0.0013	0.00228	4.8e-05	0.30829	0.0492	0.0039	0.000663	0.0001	15.7	1.3	1.3	14.68	0.29	0.31	13.4	1.9	2	150	160	160	31600000000000	1300000000000	Td-H-Grain8 - 10	0.00228	14.68	0.31	14.865	0.312599	14.938	0.312896
**	Td-H-Grain9 - 11	rim		23.719	6.04938	6190	300	3010000	815	1.597	0.023	0.0161	0.0013	0.002364	4.3e-05	-0.076064	0.0485	0.004	0.000782	9.2e-05	16.2	1.3	1.3	15.22	0.25	0.28	15.8	1.6	1.9	180	170	170	46500000000000	2300000000000	Td-H-Grain9 - 11	0.002364	15.22	0.28	15.385	0.279511	15.458	0.279845
**	Td-H-Grain10 - 12	rim	high common-Pb	36.176	86.7935	3510	1286	1100000	299	1.827	0.023	0.196	0.023	0.00377	0.00018	0.87848	0.377	0.032	0.0074	0.0012	184	21	21	24.3	1.2	1.2	149	22	23	3790	130	130	25100000000000	1800000000000	Td-H-Grain10 - 12	0.00377	24.3	1.2	24.58	1.17141	24.653	1.17148
**	Td-H-Grain11 - 13	rim	Analysis 1	36.329	0.522876	4094	187	1933000	524	1.923	0.025	0.0152	0.0011	0.002363	4.1e-05	0.13151	0.0463	0.0033	0.00081	0.00012	15.3	1.1	1.1	15.22	0.24	0.26	16.3	2.2	2.4	30	130	130	29080000000000	810000000000	Td-H-Grain11 - 13	0.002363	15.22	0.26	15.411	0.267082	15.484	0.267432
**	Td-H-Grain11 - 14	rim	Analysis 2	36.029	1.55844	2980	137	1389000	377	1.769	0.022	0.0153	0.0013	0.002355	4.6e-05	0.023451	0.0474	0.0045	0.00076	0.00014	15.4	1.3	1.3	15.16	0.27	0.29	15.4	2.6	2.8	120	170	170	21200000000000	1100000000000	Td-H-Grain11 - 14	0.002355	15.16	0.29	15.382	0.300103	15.455	0.300414
**	Td-H-Grain12 - 15	rim		26.722	-0.273973	3005	134	1494000	406	2.037	0.031	0.0144	0.0014	0.002274	6.1e-05	-0.052793	0.045	0.0045	0.00061	0.00011	14.6	1.4	1.4	14.64	0.38	0.39	12.2	2.1	2.2	20	180	180	21930000000000	850000000000	Td-H-Grain12 - 15	0.002274	14.64	0.39	14.852	0.397955	14.925	0.398187
**	Td-H-Grain13 - 16	rim	few common-Pb	32.726	9.3865	1472	76	700000	190.4	2.101	0.023	0.0162	0.0022	0.002293	6.7e-05	0.17377	0.0512	0.0067	0.00081	0.00017	16.3	2.2	2.2	14.77	0.42	0.43	16.4	3.2	3.3	240	250	250	10310000000000	560000000000	Td-H-Grain13 - 16	0.002293	14.77	0.43	15.028	0.438611	15.101	0.43882
**	Td-H-Grain14 - 17	core/inner part		36.029	1.68919	2440	117.8	1230000	335	2.027	0.021	0.0146	0.001	0.00226	6e-05	0.1039	0.0472	0.0037	0.00063	0.00011	14.8	1	1	14.55	0.37	0.39	12.7	2.1	2.2	90	140	140	17300000000000	1000000000000	Td-H-Grain14 - 17	0.00226	14.55	0.39	14.774	0.391794	14.847	0.392029
**	Td-H-Grain15 - 18	rim	Analysis 1, high common-Pb	36.673	76.5844	3150	660	1222000	333	2.163	0.021	0.08	0.012	0.0028	0.00011	0.86403	0.197	0.025	0.00371	0.00063	77	11	11	18.03	0.69	0.7	75	12	13	2720	230	230	22400000000000	2100000000000	Td-H-Grain15 - 18	0.0028	18.03	0.7	18.282	0.717235	18.355	0.717358
**	Td-H-Grain15. - 19	rim	Analysis 2	36.029	1.2	2716	124.7	1304000	356	2.036	0.025	0.0149	0.0011	0.002302	4.9e-05	0.13853	0.0462	0.0036	0.00084	0.00015	15	1.1	1.1	14.82	0.3	0.32	16.9	3	3.1	50	140	140	19140000000000	670000000000	Td-H-Grain15. - 19	0.002302	14.82	0.32	15.043	0.319834	15.116	0.320125
**	Td-H-Grain16 - 20	rim	Analysis 1, high common-Pb	36.319	75.8684	1740	334	689000	188	2.281	0.029	0.079	0.011	0.00285	0.0001	0.50808	0.192	0.024	0.00332	0.00057	76	10	10	18.34	0.65	0.67	67	11	12	2680	220	220	12160000000000	750000000000	Td-H-Grain16 - 20	0.00285	18.34	0.67	18.657	0.653685	18.729	0.653822
**	Td-H-Grain16 - 21	core/inner part	Analysis 2	36.63	-1.30719	2590	122	1222000	334	1.41	0.017	0.0151	0.0011	0.002407	5.6e-05	-0.099698	0.0461	0.0036	0.00076	0.00012	15.3	1.1	1.1	15.5	0.34	0.36	15.4	2.2	2.4	20	140	140	19300000000000	1300000000000	Td-H-Grain16 - 21	0.002407	15.5	0.36	15.726	0.365439	15.799	0.365693
**	Td-H-Grain17 - 22	core/inner part	Analysis 1	36.029	0.135685	8390	383	4100000	1123	2.252	0.038	0.01463	0.00097	0.002286	3.9e-05	-0.0029396	0.0461	0.0032	0.000751	8.1e-05	14.74	0.97	0.97	14.72	0.23	0.25	15.2	1.4	1.6	30	130	130	59400000000000	1600000000000	Td-H-Grain17 - 22	0.002286	14.72	0.25	14.861	0.253242	14.934	0.253611
**	Td-H-Grain17 - 23	rim	Analysis 2	29.724	4.64968	1980	95	969000	266	2.167	0.024	0.0156	0.002	0.002325	5.6e-05	0.14267	0.0476	0.006	0.00056	0.00013	15.7	2	2	14.97	0.34	0.36	11.3	2.6	2.6	140	240	240	14330000000000	950000000000	Td-H-Grain17 - 23	0.002325	14.97	0.36	15.213	0.366004	15.286	0.366257
**	Td-H-Grain18 - 24	rim		36.029	5.8125	2057	99	979000	269	1.586	0.023	0.0159	0.0017	0.002341	6.9e-05	-0.019308	0.0489	0.0055	0.00075	0.00016	16	1.7	1.7	15.07	0.43	0.44	15.2	3	3.1	150	210	210	15110000000000	890000000000	Td-H-Grain18 - 24	0.002341	15.07	0.44	15.314	0.450848	15.387	0.451051
**	Td-H-Grain19 - 25	rim		36.648	-0.326797	2671	120.8	1256000	347	1.879	0.043	0.0152	0.0012	0.002384	5.7e-05	-0.13101	0.046	0.004	0.00057	0.00012	15.3	1.2	1.2	15.35	0.35	0.37	11.4	2.4	2.4	40	160	160	19430000000000	780000000000	Td-H-Grain19 - 25	0.002384	15.35	0.37	15.577	0.37199	15.65	0.372239
**	Td-H-Grain20 - 26	rim		24.654	7.33766	3480	167	1769000	489	1.433	0.017	0.0153	0.0015	0.002216	5.3e-05	-0.17643	0.0501	0.0052	0.00076	0.00013	15.4	1.5	1.5	14.27	0.32	0.34	15.3	2.4	2.6	170	200	200	26900000000000	1400000000000	Td-H-Grain20 - 26	0.002216	14.27	0.34	14.46	0.345458	14.533	0.345727
**	Td-H-Grain21 - 27	core/inner part		29.318	4.20118	1710	77	722000	200	1.532	0.082	0.0168	0.0023	0.002514	7.9e-05	0.21637	0.0483	0.0065	0.00074	0.00016	16.9	2.3	2.3	16.19	0.5	0.51	15	3.2	3.3	130	240	240	12500000000000	1200000000000	Td-H-Grain21 - 27	0.002514	16.19	0.51	16.461	0.51662	16.534	0.516796
**	Td-H-Grain22 - 28	core/inner part		35.981	0.952381	1426	66.6	694000	192.3	1.626	0.037	0.0146	0.0018	0.002262	6.6e-05	0.037098	0.0476	0.0062	0.00053	0.00013	14.7	1.8	1.8	14.56	0.41	0.42	10.8	2.5	2.6	80	230	230	10590000000000	410000000000	Td-H-Grain22 - 28	0.002262	14.56	0.42	14.824	0.432027	14.897	0.43224
**	Td-H-Grain23 - 29	rim		29.651	-0.33557	2350	111	1161000	322	2.056	0.023	0.0148	0.0014	0.002323	5.6e-05	0.11735	0.0473	0.0042	0.0007	0.00016	14.9	1.4	1.4	14.95	0.34	0.36	14.1	3.2	3.3	70	170	170	17310000000000	970000000000	Td-H-Grain23 - 29	0.002323	14.95	0.36	15.187	0.365672	15.259	0.365925
**	Td-H-Grain24 - 30	rim	Analysis 1, high common-Pb	36.479	88.6026	5200	2420	1159000	322	1.77	0.019	0.324	0.013	0.00504	0.00014	0.6774	0.46	0.013	0.01171	0.00096	284.1	9.6	9.6	32.38	0.83	0.87	235	14	19	4125	42	42	38800000000000	2400000000000	Td-H-Grain24 - 30	0.00504	32.38	0.87	32.784	0.908381	32.857	0.908474
**	Td-H-Grain24 - 31	rim	Analysis 2, high common-Pb	36.478	90.1036	3440	1780	692000	192	2.271	0.025	0.455	0.095	0.00594	0.00078	0.97957	0.515	0.044	0.0223	0.005	386	66	66	38.2	5	5	443	94	98	4210	140	140	24340000000000	890000000000	Td-H-Grain24 - 31	0.00594	38.2	5	38.688	5.06598	38.76	5.06595
**	Td-H-Grain25 - 32	rim		32.65	-6.35714	2710	116	1310000	366	1.677	0.06	0.0139	0.0014	0.002313	4.1e-05	0.4187	0.0426	0.004	0.00068	0.00011	14	1.4	1.4	14.89	0.24	0.26	13.7	2.1	2.2	-80	160	160	20700000000000	2500000000000	Td-H-Grain25 - 32	0.002313	14.89	0.26	15.11	0.267536	15.183	0.267885
**	Td-H-Grain26 - 33	rim	Analysis 1	27.986	-4.57746	3560	164	1697000	474	1.868	0.018	0.0141	0.0012	0.002307	4.8e-05	-0.06584	0.044	0.0037	0.00073	0.00012	14.2	1.2	1.2	14.85	0.29	0.31	14.8	2.4	2.5	-50	150	150	25500000000000	1000000000000	Td-H-Grain26 - 33	0.002307	14.85	0.31	15.055	0.312873	15.128	0.313171
**	Td-H-Grain26 - 34	rim	Analysis 2	19.99	6.56051	4890	241	2480000	693	1.865	0.022	0.0156	0.0012	0.002279	4e-05	-0.09333	0.0496	0.0041	0.00072	0.00013	15.7	1.2	1.2	14.67	0.23	0.26	14.5	2.4	2.6	170	170	170	37400000000000	2000000000000	Td-H-Grain26 - 34	0.002279	14.67	0.26	14.847	0.260293	14.92	0.260652
**	Td-H-Grain27 - 35	core/inner part	Analysis 1	35.981	3.72306	6560	306	3155000	883	1.676	0.016	0.0152	0.00093	0.002289	4.2e-05	-0.0032184	0.0477	0.0028	0.000718	7.2e-05	15.31	0.93	0.93	14.74	0.24	0.27	14.5	1.2	1.4	90	120	120	48700000000000	1600000000000	Td-H-Grain27 - 35	0.002289	14.74	0.27	14.894	0.272978	14.967	0.27332
**	Td-H-Grain27 - 36	rim	Analysis 2, few common-Pb	35.315	15.6742	4360	230	2090000	587	2.002	0.083	0.0177	0.0013	0.002331	5.1e-05	0.2531	0.0559	0.0039	0.000888	0.00011	17.8	1.2	1.2	15.01	0.31	0.33	17.9	1.9	2.2	400	140	140	32600000000000	3600000000000	Td-H-Grain27 - 36	0.002331	15.01	0.33	15.196	0.332077	15.269	0.332357
**	Td-H-Grain28 - 37	rim	Analysis 1	36.315	-1.26582	5090	229	2400000	674	2.409	0.035	0.0149	0.00096	0.002361	4.8e-05	0.18202	0.0457	0.003	0.000694	0.0001	15.01	0.96	0.96	15.2	0.29	0.31	14	1.9	2.1	10	120	120	36700000000000	1400000000000	Td-H-Grain28 - 37	0.002361	15.2	0.31	15.382	0.312353	15.455	0.312651
**	Td-H-Grain28 - 38	core/inner part	Analysis 2	26.32	-8.48276	2196	93	964000	271	1.096	0.012	0.0144	0.0018	0.002443	7.3e-05	0.010033	0.0442	0.0058	0.00078	0.00015	14.5	1.8	1.8	15.73	0.45	0.47	15.8	2.9	3	-50	230	230	17120000000000	720000000000	Td-H-Grain28 - 38	0.002443	15.73	0.47	15.972	0.476693	16.045	0.476885
**	Td-H-Grain28 - 39	rim	Analysis 3	36.315	1.38981	6000	277	2900000	823	2.089	0.025	0.015	0.00091	0.002314	4.4e-05	0.23141	0.0461	0.0027	0.000692	9.2e-05	15.11	0.91	0.91	14.9	0.26	0.28	14	1.7	1.9	30	110	110	44600000000000	2300000000000	Td-H-Grain28 - 39	0.002314	14.9	0.28	15.063	0.286082	15.136	0.286408
**	Td-H-Grain29 - 40	rim	Analysis 1	36.315	-4.1844	3130	132	1520000	433	2.094	0.029	0.014	0.0011	0.002281	4.6e-05	-0.11271	0.0446	0.0035	0.00063	0.00012	14.1	1.1	1.1	14.69	0.27	0.3	12.7	2.4	2.5	-40	140	140	23100000000000	2000000000000	Td-H-Grain29 - 40	0.002281	14.69	0.3	14.893	0.3	14.966	0.300311
**	Td-H-Grain29 - 41	rim	Analysis 2	23.654	-2.26027	2830	126	1311000	373	2.235	0.06	0.0145	0.0017	0.002319	5.7e-05	0.095228	0.0461	0.0053	0.00062	0.00012	14.6	1.7	1.7	14.93	0.35	0.36	12.6	2.3	2.4	20	210	210	20200000000000	1100000000000	Td-H-Grain29 - 41	0.002319	14.93	0.36	15.151	0.371969	15.224	0.372218
**	Td-H-Grain30 - 42	rim	Analysis 1	36.315	-3.93103	3110	131	1510000	431	1.507	0.037	0.0144	0.0014	0.002341	4.5e-05	0.1944	0.0452	0.0042	0.0007	0.00011	14.5	1.4	1.4	15.07	0.27	0.29	14.2	2.1	2.3	-10	170	170	24400000000000	2900000000000	Td-H-Grain30 - 42	0.002341	15.07	0.29	15.28	0.293377	15.353	0.293695
**	Td-H-Grain30 - 43	rim	Analysis 2	36.362	-1.84932	2370	107	1168000	333	1.489	0.022	0.0145	0.0013	0.00231	6.2e-05	0.096802	0.0457	0.0039	0.000555	9.3e-05	14.6	1.3	1.3	14.87	0.38	0.4	11.2	1.8	1.9	30	150	150	18700000000000	1500000000000	Td-H-Grain30 - 43	0.00231	14.87	0.4	15.097	0.40473	15.17	0.404958
**	Td-H-Grain31 - 44	rim	high common-Pb	36.417	60.8483	11350	1356	5330000	1522	1.0715	0.0086	0.0391	0.0016	0.002366	3.9e-05	0.44203	0.1192	0.0044	0.001203	9.4e-05	38.9	1.6	1.6	15.23	0.22	0.25	24.3	1.3	1.9	1937	69	69	93100000000000	5000000000000	Td-H-Grain31 - 44	0.002366	15.23	0.25	15.349	0.25271	15.422	0.25308
**	Td-H-Grain32 - 45	core/inner part	Analysis 1	36.648	4.07895	1505	73	739000	211.3	1.861	0.022	0.0152	0.0023	0.002264	6e-05	0.031289	0.0472	0.0068	0.00079	0.00017	15.2	2.3	2.3	14.58	0.37	0.39	15.9	3.3	3.4	70	260	260	11170000000000	380000000000	Td-H-Grain32 - 45	0.002264	14.58	0.39	14.831	0.392605	14.904	0.39284
**	Td-H-Grain32 - 46	core/inner part	Analysis 2	36.315	0.405405	2262	108	1098000	314.5	1.744	0.045	0.0147	0.0013	0.002289	5e-05	-0.13285	0.0473	0.0046	0.00082	0.00017	14.8	1.3	1.3	14.74	0.3	0.32	16.5	3.3	3.4	90	180	180	17260000000000	520000000000	Td-H-Grain32 - 46	0.002289	14.74	0.32	14.966	0.326529	15.039	0.326814
**	Td-H-Grain33 - 47	rim	few common-Pb	22.322	10.9816	4970	261	2400000	687	1.4001	0.0095	0.0162	0.0014	0.002253	5e-05	0.022622	0.0522	0.0043	0.000711	0.00011	16.3	1.4	1.4	14.51	0.3	0.32	14.4	2	2.1	260	170	170	37700000000000	2000000000000	Td-H-Grain33 - 47	0.002253	14.51	0.32	14.677	0.325349	14.75	0.325635
**	Td-H-Grain33 - 48	core/inner part	Analysis 2	31.984	6.06452	3550	179	1720000	493	1.799	0.029	0.0154	0.0012	0.002261	5.1e-05	-0.045393	0.0491	0.0042	0.00075	0.00014	15.5	1.2	1.2	14.56	0.31	0.33	15.1	2.6	2.7	190	170	170	26800000000000	1700000000000	Td-H-Grain33 - 48	0.002261	14.56	0.33	14.753	0.332405	14.826	0.332684
**	Td-H-Grain34 - 49	core/inner part	Analysis 1	36.315	3.57143	2550	121	1230000	353	1.567	0.043	0.0153	0.0015	0.002306	5.1e-05	0.11686	0.0478	0.0047	0.00071	0.00012	15.4	1.5	1.5	14.85	0.3	0.33	14.4	2.3	2.4	110	170	180	20000000000000	1800000000000	Td-H-Grain34 - 49	0.002306	14.85	0.33	15.067	0.33284	15.14	0.333119
**	Td-H-Grain34 - 50	rim	few common-Pb	16.325	13.9286	2820	154	1465000	422	1.924	0.029	0.0167	0.0026	0.002245	6.4e-05	-0.13448	0.0542	0.0088	0.00066	0.00017	16.8	2.6	2.6	14.46	0.4	0.41	13.3	3.3	3.4	290	320	320	22400000000000	1400000000000	Td-H-Grain34 - 50	0.002245	14.46	0.41	14.661	0.417474	14.734	0.417695
**	Td-H-Grain35 - 51	rim	>U	28.652	0.131666	15320	689	7240000	2090	1.249	0.016	0.01507	0.0006	0.002356	3.1e-05	0.025254	0.0462	0.0019	0.000747	6.4e-05	15.19	0.6	0.6	15.17	0.16	0.2	15.1	0.98	1.3	27	79	80	125400000000000	6800000000000	Td-H-Grain35 - 51	0.002356	15.17	0.2	15.264	0.200608	15.337	0.201075
**	Td-H-Grain36 - 52	core/inner part		31.984	4.60143	8300	382	3980000	1151	1.075	0.018	0.01531	0.00073	0.002286	3.8e-05	-0.085438	0.0475	0.0026	0.000677	6.6e-05	15.43	0.73	0.73	14.72	0.22	0.24	13.7	1.1	1.3	90	110	110	67800000000000	4800000000000	Td-H-Grain36 - 52	0.002286	14.72	0.24	14.852	0.246601	14.925	0.24698
**	Td-H-Grain37 - 53	rim	Analysis 1	31.984	-6.38298	2710	123	1317000	381	1.97	0.033	0.014	0.0012	0.002329	5.4e-05	-0.0046449	0.0434	0.0037	0.00055	0.00012	14.1	1.2	1.2	15	0.33	0.35	11.2	2.4	2.5	-80	150	150	20900000000000	1500000000000	Td-H-Grain37 - 53	0.002329	15	0.35	15.213	0.352325	15.286	0.352589
**	Td-H-Grain37 - 54	rim	Analysis 2	27.986	6.18182	2020	99	893000	258	1.927	0.028	0.0164	0.002	0.002404	6e-05	0.29998	0.0492	0.0056	0.00076	0.00018	16.5	2	2	15.48	0.37	0.39	15.3	3.6	3.7	130	210	210	15100000000000	1300000000000	Td-H-Grain37 - 54	0.002404	15.48	0.39	15.728	0.392079	15.801	0.392315
**	Td-H-Grain38 - 55	rim	high common-Pb	36.541	70.4932	1584	247	669000	194	3.465	0.04	0.0599	0.0075	0.002695	8.9e-05	0.43462	0.157	0.017	0.00422	0.00082	58.8	7.1	7.1	17.35	0.56	0.57	85	16	16	2420	190	190	11530000000000	520000000000	Td-H-Grain38 - 55	0.002695	17.35	0.57	17.648	0.582023	17.721	0.582178
**	Td-H-Grain39 - 56	rim	Analysis 1, high common-Pb	36.303	40.9274	2900	224	1402000	406	1.934	0.019	0.0247	0.0019	0.002275	4.1e-05	-0.014826	0.0775	0.0065	0.00095	0.00015	24.8	1.9	1.9	14.65	0.24	0.26	19.1	2.9	3.1	1120	160	170	22100000000000	1400000000000	Td-H-Grain39 - 56	0.002275	14.65	0.26	14.858	0.267465	14.931	0.267814
**	Td-H-Grain39 - 57	rim	Analysis 2	36.648	0.0649351	2245	101.4	1041000	302	2.079	0.028	0.0153	0.0014	0.00239	6.4e-05	0.10997	0.0467	0.0043	0.00084	0.00018	15.4	1.4	1.4	15.39	0.4	0.41	16.9	3.6	3.7	40	170	170	16970000000000	630000000000	Td-H-Grain39 - 57	0.00239	15.39	0.41	15.627	0.417953	15.7	0.418174
**	Td-H-Grain40 - 58	rim		11.327	-2.72727	2110	93	943000	273.9	2.446	0.055	0.0142	0.0025	0.002282	9.5e-05	-0.17873	0.0453	0.0085	0.00089	0.00039	14.3	2.5	2.5	14.69	0.6	0.61	18.1	7.8	7.9	-10	330	330	14770000000000	730000000000	Td-H-Grain40 - 58	0.002282	14.69	0.61	14.932	0.620928	15.005	0.621072
**	Td-H-Grain41 - 59	core/inner part		36.315	-0.205479	2280	104	1103000	321	2.109	0.035	0.0145	0.0012	0.002272	6.2e-05	0.049029	0.0465	0.004	0.00066	0.00013	14.6	1.2	1.2	14.63	0.38	0.4	13.3	2.5	2.6	40	160	160	17300000000000	1500000000000	Td-H-Grain41 - 59	0.002272	14.63	0.4	14.855	0.404921	14.928	0.405149
**	Td-H-Grain42 - 60	rim		36.315	5.29032	1950	97	956000	278	1.185	0.014	0.0154	0.0017	0.00228	7.3e-05	0.038499	0.0499	0.0056	0.00068	0.00012	15.5	1.7	1.7	14.68	0.46	0.47	13.7	2.3	2.4	210	210	210	15900000000000	1200000000000	Td-H-Grain42 - 60	0.00228	14.68	0.47	14.912	0.476914	14.985	0.477106
	CsTb1 - 1	rim		17.324	5.35912	9510	447	3750000	1093	2.149	0.041	0.018	0.0015	0.002662	4.4e-05	0.25882	0.0484	0.0039	0.000807	0.0001	18.1	1.5	1.5	17.13	0.25	0.28	16.3	1.8	2	120	160	160	68800000000000	4000000000000	CsTb1 - 1	0.002662	17.13	0.28	17.291	0.285428	17.364	0.285754
	CsTb1 - 2	rim of 1		20.656	6.55738	5240	257	2157000	629	1.73	0.023	0.0182	0.0015	0.002656	6.1e-05	-0.25558	0.049	0.0045	0.00083	0.00015	18.3	1.5	1.5	17.1	0.37	0.39	16.8	2.9	3.1	180	190	190	39700000000000	2100000000000	CsTb1 - 2	0.002656	17.1	0.39	17.295	0.396679	17.368	0.396912
	CsTb1 - 3	rim		36.315	-2.48485	4240	195	1827000	533	1.843	0.016	0.0164	0.0012	0.002626	5.1e-05	-0.024276	0.0452	0.0034	0.000699	0.0001	16.5	1.2	1.2	16.91	0.3	0.33	14.1	1.9	2	-10	140	140	32700000000000	1400000000000	CsTb1 - 3	0.002626	16.91	0.33	17.114	0.331939	17.187	0.332219
	CsTb1 - 4	rim of 3		36.315	-0.40253	11700	540	4790000	1400	1.893	0.022	0.01728	0.00079	0.002711	4.1e-05	0.15823	0.0461	0.002	0.000843	8.7e-05	17.39	0.79	0.79	17.46	0.23	0.26	17	1.5	1.8	22	85	85	90200000000000	5600000000000	CsTb1 - 4	0.002711	17.46	0.26	17.587	0.265611	17.659	0.265962
	CsTb1 - 5	rim		36.315	2.07016	7390	346	3100000	906	2.054	0.024	0.01728	0.00099	0.002646	3.6e-05	0.27648	0.0466	0.0027	0.000777	8.8e-05	17.39	0.99	0.99	17.03	0.19	0.23	15.7	1.5	1.8	50	110	110	55800000000000	1700000000000	CsTb1 - 5	0.002646	17.03	0.23	17.203	0.233739	17.276	0.234139
	CsTb1 - 6	rim		36.152	4.66667	5040	237	2080000	609	1.909	0.017	0.0177	0.0013	0.002665	4.4e-05	-0.13285	0.0482	0.0037	0.00077	0.00012	18	1.2	1.2	17.16	0.25	0.28	15.6	2.2	2.3	130	150	150	38900000000000	2400000000000	CsTb1 - 6	0.002665	17.16	0.28	17.356	0.286177	17.429	0.286503
	CsTb1 - 7	core/inner part of 6		36.363	0.297619	4500	210	1913000	560	1.782	0.029	0.0167	0.0013	0.002601	4.5e-05	-0.068669	0.0471	0.0038	0.00079	0.00011	16.8	1.3	1.3	16.75	0.26	0.29	16	2.1	2.3	60	150	150	34700000000000	1300000000000	CsTb1 - 7	0.002601	16.75	0.29	16.948	0.292835	17.021	0.293153
	CsTb1 - 8	rim		16.325	9.02703	4020	212	1818000	532	1.82	0.03	0.0184	0.002	0.002613	8.3e-05	0.13373	0.0525	0.006	0.00068	0.00017	18.5	2	2	16.83	0.52	0.54	13.7	3.3	3.4	270	230	230	32500000000000	1100000000000	CsTb1 - 8	0.002613	16.83	0.54	17.03	0.54024	17.103	0.540408
	CsTb1 - 9	core/inner part of 8		27.652	9.42708	3980	203	1686000	496	1.849	0.042	0.0191	0.0019	0.002701	6.1e-05	-0.0052745	0.052	0.0054	0.00076	0.00014	19.2	1.8	1.8	17.39	0.37	0.39	15.4	2.6	2.7	270	200	210	31600000000000	2000000000000	CsTb1 - 9	0.002701	17.39	0.39	17.606	0.397076	17.679	0.397308
	CsTb1 - 10	core/inner part	old outlier	36.315	-3.367	5390	247	2160000	637	2.109	0.025	0.01771	0.00086	0.002862	5e-05	-0.020883	0.0453	0.0023	0.00099	0.00012	17.82	0.85	0.85	18.42	0.29	0.32	20	2.2	2.5	-21	97	98	41600000000000	2900000000000	CsTb1 - 10	0.002862	18.42	0.32	18.628	0.324979	18.701	0.325265
	CsTb1 - 11	rim		19.481	2.13873	4520	211	2013000	593	2.738	0.041	0.0172	0.0015	0.00263	5.7e-05	0.03928	0.0479	0.004	0.00079	0.00017	17.3	1.5	1.5	16.93	0.34	0.37	15.9	3.3	3.5	130	170	170	35200000000000	1500000000000	CsTb1 - 11	0.00263	16.93	0.37	17.135	0.370872	17.208	0.371122
	CsTb1 - 12	rim		36.527	3.06818	3050	144	1270000	374	1.664	0.024	0.0175	0.0013	0.002649	5.7e-05	-0.20283	0.0482	0.004	0.00084	0.00013	17.6	1.3	1.3	17.06	0.34	0.37	16.9	2.5	2.7	110	150	160	23990000000000	670000000000	CsTb1 - 12	0.002649	17.06	0.37	17.29	0.371555	17.363	0.371804
	CsTb1 - 13	rim of 12		21.916	1.49171	5000	237	2010000	592	1.629	0.025	0.018	0.0018	0.002769	6e-05	0.021892	0.0473	0.0048	0.00095	0.00015	18.1	1.8	1.8	17.83	0.36	0.39	19.1	2.7	2.9	110	200	200	40900000000000	3500000000000	CsTb1 - 13	0.002769	17.83	0.39	18.03	0.390142	18.103	0.390378
	CsTb1 - 14	rim of 12		36.527	5.16854	5850	275	2420000	714	2.007	0.033	0.0177	0.0011	0.002622	4.1e-05	-0.020147	0.0486	0.0032	0.00089	0.00012	17.8	1.1	1.1	16.88	0.23	0.26	18	2.3	2.5	140	130	130	44300000000000	2400000000000	CsTb1 - 14	0.002622	16.88	0.26	17.066	0.266511	17.139	0.266861
	CsTb1 - 15	core/inner part of 16	old outlier	36.527	-3.03867	3060	149	1168000	345	1.271	0.05	0.018	0.0015	0.002897	7.6e-05	0.23126	0.0457	0.0034	0.00095	0.00014	18.1	1.5	1.5	18.65	0.47	0.49	19.1	2.5	2.7	80	140	140	24900000000000	1300000000000	CsTb1 - 15	0.002897	18.65	0.49	18.903	0.495176	18.976	0.495361
	CsTb1 - 16	rim	old outlier	13.219	-8.14607	4290	182	1555000	460	1.423	0.027	0.0177	0.0018	0.002991	7.3e-05	0.25921	0.0431	0.0041	0.00091	0.0002	17.8	1.8	1.8	19.25	0.45	0.47	18.4	4	4.1	-100	170	170	33560000000000	970000000000	CsTb1 - 16	0.002991	19.25	0.47	19.488	0.474927	19.561	0.47512
	CsTb1 - 17	rim	few common-Pb	29.569	11.9149	4950	260	2210000	652	1.627	0.016	0.0186	0.0014	0.002571	5e-05	-0.15383	0.0524	0.0045	0.00077	0.00011	18.8	1.4	1.4	16.56	0.29	0.32	15.5	1.9	2.1	300	160	160	39800000000000	2300000000000	CsTb1 - 17	0.002571	16.56	0.32	16.741	0.325159	16.814	0.325445
	CsTb1 - 18	core/inner part of 17	few common-Pb	36.179	21.6594	5750	340	2330000	689	1.19	0.035	0.0228	0.0014	0.002787	6e-05	0.022821	0.0589	0.0037	0.00091	9.9e-05	22.9	1.4	1.4	17.94	0.36	0.38	18.4	1.7	2	540	130	130	48500000000000	4400000000000	CsTb1 - 18	0.002787	17.94	0.38	18.13	0.389767	18.203	0.390004
	CsTb1 - 19	rim of 17	few common-Pb	16.002	10.4737	3390	174	1338000	396	1.673	0.014	0.0189	0.002	0.002642	8.3e-05	-0.31645	0.0504	0.0051	0.00084	0.00025	19	2	2	17.01	0.52	0.54	16.9	5	5.1	250	220	220	25400000000000	1200000000000	CsTb1 - 19	0.002642	17.01	0.54	17.241	0.540917	17.314	0.541085
	CsTb1 - 20	core/inner part		30.265	-3.39394	6810	304	2900000	858	1.85	0.04	0.01639	0.00095	0.00265	6.1e-05	0.041087	0.044	0.0026	0.000762	0.0001	16.5	0.95	0.95	17.06	0.37	0.39	15.4	1.9	2.1	-60	110	110	53600000000000	2500000000000	CsTb1 - 20	0.00265	17.06	0.39	17.232	0.396138	17.305	0.396371
	CsTb1 - 21	core/inner part	high common-Pb	36.232	79.9216	5410	1248	1890000	559	1.083	0.016	0.107	0.011	0.003183	9.1e-05	0.91711	0.233	0.017	0.00285	0.00037	102	10	10	20.48	0.56	0.58	57.6	6.6	7.4	3050	110	110	45900000000000	3500000000000	CsTb1 - 21	0.003183	20.48	0.58	20.708	0.591099	20.781	0.591251
	CsTb1 - 22	core/inner part	few common-Pb	36.527	-15.1351	3070	120	1272000	377	1.655	0.016	0.0147	0.0013	0.002647	6.5e-05	0.20811	0.0416	0.0039	0.0008	0.00012	14.8	1.3	1.3	17.04	0.4	0.42	16.1	2.3	2.5	-150	150	150	24200000000000	1200000000000	CsTb1 - 22	0.002647	17.04	0.42	17.277	0.42369	17.35	0.423907
	CsTb1 - 23	rim		19.133	6.23656	7220	353	2900000	859	1.597	0.025	0.0185	0.0014	0.002709	6.6e-05	0.12243	0.0499	0.0038	0.00083	0.00014	18.6	1.4	1.4	17.44	0.4	0.42	16.8	2.6	2.8	170	150	160	54800000000000	1700000000000	CsTb1 - 23	0.002709	17.44	0.42	17.612	0.428502	17.685	0.428717
	CsTb1 - 24	rim		28.874	4.89433	7880	371	3340000	990	1.369	0.038	0.01787	0.00098	0.002656	4.2e-05	0.19919	0.0493	0.0028	0.000814	8.3e-05	17.98	0.97	0.97	17.1	0.24	0.27	16.4	1.4	1.7	150	110	120	65200000000000	2200000000000	CsTb1 - 24	0.002656	17.1	0.27	17.256	0.272516	17.329	0.272859
	CsTb1 - 25	core/inner part		36.179	-1.09827	2499	113	1020000	302	1.694	0.021	0.0172	0.0018	0.002717	6.4e-05	-0.056546	0.0461	0.0049	0.00089	0.00014	17.3	1.8	1.8	17.49	0.39	0.41	18.1	2.7	2.9	110	190	190	19750000000000	750000000000	CsTb1 - 25	0.002717	17.49	0.41	17.75	0.41753	17.823	0.41775
	CsTb1 - 26	rim	high common-Pb	35.831	43.1761	2760	203	1110000	331	2	0.12	0.032	0.0044	0.002807	9.1e-05	0.51806	0.081	0.01	0.00155	0.00028	31.8	4.3	4.3	18.07	0.57	0.58	31.2	5.4	5.7	1030	230	230	21900000000000	2800000000000	CsTb1 - 26	0.002807	18.07	0.58	18.327	0.59331	18.4	0.593462
	CsTb1 - 27	core/inner part of 26		21.916	-4.7678	6930	305	3066000	910	0.948	0.018	0.01604	0.0009	0.002629	6e-05	0.011954	0.0442	0.0025	0.000902	9.6e-05	16.15	0.9	0.9	16.92	0.36	0.38	18.2	1.6	1.9	-60	100	100	61700000000000	1800000000000	CsTb1 - 27	0.002629	16.92	0.38	17.084	0.389383	17.157	0.38962
	CsTb1 - 28	rim of 26	high common-Pb	36.527	40.5755	1910	147	821000	244	2.306	0.027	0.0278	0.0038	0.002567	6.9e-05	0.52788	0.0756	0.0088	0.00087	0.00022	27.8	3.7	3.7	16.52	0.42	0.44	17.5	4.3	4.4	960	230	230	14800000000000	1100000000000	CsTb1 - 28	0.002567	16.52	0.44	16.794	0.450849	16.867	0.451053
	CsTb1 - 29	rim	high common-Pb	36.408	67.6534	6670	899	2700000	801	1.827	0.06	0.0562	0.0045	0.002783	4.3e-05	0.26478	0.143	0.011	0.00214	0.00028	55.4	4.3	4.3	17.92	0.24	0.28	43.1	5	5.6	2260	130	130	52400000000000	4600000000000	CsTb1 - 29	0.002783	17.92	0.28	18.097	0.279228	18.17	0.279562
	CsTb1 - 30	rim	few common-Pb	11.48	21.4419	2664	153	1175000	349	1.969	0.024	0.0214	0.0033	0.00262	0.00012	0.36407	0.0614	0.0091	0.00081	0.00027	21.5	3.2	3.2	16.89	0.73	0.74	16.4	5.5	5.5	560	300	300	21930000000000	670000000000	CsTb1 - 30	0.00262	16.89	0.74	17.109	0.782619	17.182	0.78273
	CsTb1 - 31	rim of 29		31.309	4.375	4720	233	2011000	598	1.224	0.017	0.0175	0.0013	0.002614	4.8e-05	0.10556	0.0484	0.0035	0.000793	9e-05	17.6	1.3	1.3	16.83	0.28	0.31	16	1.6	1.8	120	140	140	39300000000000	2100000000000	CsTb1 - 31	0.002614	16.83	0.31	17.023	0.312183	17.096	0.312481
	CsTb1 - 32	rim		36.179	-4.15663	3760	160	1543000	459	1.857	0.023	0.0164	0.001	0.002686	5.1e-05	-0.041264	0.0435	0.0027	0.00074	0.00012	16.6	1	1	17.29	0.3	0.33	15	2.2	2.4	-80	110	110	29500000000000	1900000000000	CsTb1 - 32	0.002686	17.29	0.33	17.515	0.332123	17.588	0.332403
	CsTb1 - 33	rim		16.002	3.78531	5120	242	2121000	632	2.007	0.032	0.0176	0.0021	0.002645	7.5e-05	0.19689	0.048	0.0058	0.00075	0.00014	17.7	2.1	2.1	17.03	0.47	0.49	15.2	2.6	2.7	100	230	230	39100000000000	1300000000000	CsTb1 - 33	0.002645	17.03	0.49	17.225	0.487774	17.298	0.487962
	CsTb1 - 34	rim		13.915	5.68182	7500	361	3358000	1000	2.559	0.036	0.0175	0.0014	0.002579	7.5e-05	0.078864	0.0475	0.0037	0.00074	0.00015	17.6	1.4	1.4	16.6	0.47	0.48	14.9	3	3.1	90	150	150	59200000000000	1500000000000	CsTb1 - 34	0.002579	16.6	0.48	16.764	0.486884	16.837	0.487072
	CsTb1 - 35	core/inner part of 34		36.527	0.947867	6420	298	2760000	823	1.084	0.022	0.01677	0.00099	0.002597	4e-05	-0.059069	0.0464	0.0027	0.000793	7.1e-05	16.88	0.99	0.99	16.72	0.22	0.26	16	1.1	1.4	60	110	110	54900000000000	5300000000000	CsTb1 - 35	0.002597	16.72	0.26	16.887	0.259758	16.96	0.260117
	CsTb1 - 36	rim		36.527	-1.51163	3810	173	1587000	473	1.653	0.017	0.0171	0.0014	0.002712	5.2e-05	0.03367	0.0467	0.004	0.00069	0.00011	17.2	1.4	1.4	17.46	0.31	0.33	14	2.1	2.3	40	160	160	30700000000000	1900000000000	CsTb1 - 36	0.002712	17.46	0.33	17.68	0.338543	17.753	0.338817
	CsTb1 - 37	rim	few common-Pb	38.266	10.1075	3220	161	1373000	410	2.041	0.02	0.0185	0.0013	0.002597	5.5e-05	0.25914	0.0508	0.0035	0.00085	0.00014	18.6	1.3	1.3	16.72	0.33	0.36	17.3	2.7	2.9	250	140	140	25000000000000	1600000000000	CsTb1 - 37	0.002597	16.72	0.36	16.948	0.358464	17.021	0.358723
	CsTb1 - 38	rim	few common-Pb	34.092	12.9857	8610	448	3570000	1065	1.305	0.027	0.01946	0.00083	0.002644	4.2e-05	-0.080766	0.0538	0.0026	0.000892	8.3e-05	19.56	0.83	0.83	17.02	0.24	0.27	18	1.3	1.7	330	100	100	70000000000000	3200000000000	CsTb1 - 38	0.002644	17.02	0.27	17.173	0.27243	17.246	0.272772
	CsTb1 - 39	rim of 38		34.787	9.39227	7170	373	3110000	935	2.023	0.019	0.018	0.0012	0.002548	4.4e-05	-8.1564e-05	0.0512	0.0034	0.000826	0.0001	18.1	1.2	1.2	16.4	0.26	0.28	16.7	1.9	2.1	250	140	140	55300000000000	2500000000000	CsTb1 - 39	0.002548	16.4	0.28	16.567	0.285723	16.64	0.286049
	CsTb1 - 40	rim		36.179	-6.04938	1670	71	710000	213	1.232	0.072	0.0161	0.0018	0.002668	9.7e-05	-0.15954	0.0456	0.0058	0.00075	0.00015	16.2	1.8	1.8	17.18	0.61	0.62	15.1	2.8	2.9	0	220	220	14200000000000	2100000000000	CsTb1 - 40	0.002668	17.18	0.62	17.456	0.633786	17.529	0.633928
	CsTb1 - 41	core/inner part		36.179	3.72222	4690	214	1928000	581	1.847	0.019	0.0179	0.0011	0.002692	4.2e-05	0.31671	0.0476	0.0026	0.00092	0.00012	18	1	1	17.33	0.23	0.27	18.6	2.2	2.5	100	110	110	36700000000000	1500000000000	CsTb1 - 41	0.002692	17.33	0.27	17.535	0.273213	17.608	0.273554
	CsTb1 - 42	core/inner part		36.527	-5.25	3430	154	1431000	431	1.692	0.045	0.0159	0.0014	0.002616	4.2e-05	0.076628	0.0433	0.0038	0.000726	9.8e-05	16	1.4	1.4	16.84	0.24	0.27	14.7	1.8	2	-90	150	150	27300000000000	2000000000000	CsTb1 - 42	0.002616	16.84	0.27	17.065	0.273627	17.138	0.273968
	CsTb1 - 43	core/inner part	high common-Pb	36.379	26.6522	2370	152	994000	300	1.526	0.027	0.0229	0.0017	0.002621	5.9e-05	0.034662	0.0625	0.0046	0.00089	0.00016	23	1.7	1.7	16.87	0.35	0.38	18	3.2	3.3	670	170	170	19300000000000	1300000000000	CsTb1 - 43	0.002621	16.87	0.38	17.126	0.385003	17.199	0.385243
	CsTb1 - 44	rim		14.959	8.15217	11690	564	5070000	1530	0.888	0.019	0.0182	0.0012	0.002625	5.6e-05	0.33016	0.0511	0.0033	0.000732	8.9e-05	18.4	1.2	1.2	16.9	0.34	0.36	14.8	1.6	1.8	230	140	140	106600000000000	7800000000000	CsTb1 - 44	0.002625	16.9	0.36	17.016	0.362543	17.089	0.362798
	CsTb1 - 45	core/inner part of 44		36.179	0.804598	18700	857	7670000	2320	0.706	0.021	0.01729	0.00067	0.002682	3.6e-05	-0.041326	0.0472	0.0018	0.000795	5.6e-05	17.4	0.67	0.67	17.26	0.19	0.23	16.06	0.65	1.1	69	75	76	173000000000000	13000000000000	CsTb1 - 45	0.002682	17.26	0.23	17.346	0.232526	17.419	0.232928
	CsTb1 - 46	rim of 44		16.35	3.19767	7160	333	3039000	920	2.034	0.024	0.0171	0.0015	0.002586	5.3e-05	-0.19589	0.0465	0.0039	0.000806	0.0001	17.2	1.5	1.5	16.65	0.32	0.34	16.3	1.8	2	90	180	180	56000000000000	2300000000000	CsTb1 - 46	0.002586	16.65	0.34	16.814	0.344156	16.887	0.344426
	CsTb1 - 47	rim		26.091	3.58382	6770	330	2950000	895	2.592	0.022	0.0172	0.0011	0.002591	4.5e-05	0.22752	0.0471	0.0031	0.00074	0.00013	17.3	1.1	1.1	16.68	0.26	0.29	15	2.4	2.6	70	130	130	53300000000000	3100000000000	CsTb1 - 47	0.002591	16.68	0.29	16.85	0.292271	16.923	0.29259
	CsTb1 - 48	rim	high common-Pb	36.369	44.202	8300	684	3457000	1049	2.447	0.022	0.0308	0.0015	0.002661	3.9e-05	-0.035029	0.0833	0.004	0.00159	0.00015	30.7	1.4	1.4	17.13	0.21	0.25	32.1	2.5	3.1	1241	97	98	64600000000000	1400000000000	CsTb1 - 48	0.002661	17.13	0.25	17.29	0.253062	17.363	0.253431
	CsTb1 - 49	core/inner part		31.309	-1.58827	11220	510	4870000	1480	2.005	0.037	0.01626	0.00085	0.002583	4.1e-05	0.052973	0.0463	0.0026	0.000763	7.9e-05	16.37	0.85	0.85	16.63	0.23	0.26	15.4	1.3	1.6	40	110	110	90400000000000	4600000000000	CsTb1 - 49	0.002583	16.63	0.26	16.758	0.265652	16.831	0.266004
	CsTb1 - 50	rim	high common-Pb	36.279	32.8112	3380	227	1431000	435	1.563	0.016	0.0249	0.0015	0.002598	5.1e-05	0.17318	0.0691	0.0042	0.00122	0.00014	24.9	1.5	1.5	16.73	0.3	0.33	24.6	2.5	2.8	880	130	130	27200000000000	1200000000000	CsTb1 - 50	0.002598	16.73	0.33	16.948	0.332256	17.021	0.332536
	CsTb1 - 51	rim of 50		28.874	1.79674	22500	1047	9010000	2740	1.669	0.028	0.0177	0.00072	0.002717	5.3e-05	0.0093477	0.0468	0.002	0.000964	8.4e-05	17.81	0.71	0.71	17.49	0.32	0.34	19.5	1.3	1.7	52	84	85	179000000000000	15000000000000	CsTb1 - 51	0.002717	17.49	0.34	17.571	0.342286	17.644	0.342557
	CsTb1 - 52	rim		25.743	6.01124	8560	420	3580000	1091	2.325	0.023	0.0176	0.0011	0.002599	3.9e-05	0.091067	0.0498	0.0033	0.00085	0.00012	17.8	1.1	1.1	16.73	0.22	0.25	17.1	2.2	2.4	180	140	140	64900000000000	3400000000000	CsTb1 - 52	0.002599	16.73	0.25	16.886	0.253054	16.959	0.253423
	CsTb1 - 53	core/inner part of 52	old outlier	11.132	-3.7037	6600	294	797000	243.3	2.142	0.034	0.054	0.011	0.0087	0.0018	0.89324	0.0473	0.004	0.00166	0.00052	54	10	10	56	12	12	33	10	10	110	180	180	48700000000000	9400000000000	CsTb1 - 53	0.0087	56	12	56.424	11.6282	56.496	11.6281
**	FN1-Grain1 - 1	core/inner part		25.743	5.54839	1970	96	996100	304	1.924	0.034	0.0154	0.0022	0.002274	6.5e-05	-0.093318	0.0481	0.0076	0.0007	0.00018	15.5	2.2	2.2	14.64	0.4	0.42	14.2	3.6	3.7	140	280	280	16300000000000	1300000000000	FN1-Grain1 - 1	0.002274	14.64	0.42	14.872	0.424616	14.945	0.424833
**	FN1-Grain2 - 2	rim		30.265	6	3841	189	1810000	554	1.425	0.038	0.0159	0.0013	0.002337	4.5e-05	0.036496	0.0488	0.0044	0.00076	0.00011	16	1.3	1.3	15.04	0.27	0.29	15.3	2	2.2	130	170	170	31400000000000	870000000000	FN1-Grain2 - 2	0.002337	15.04	0.29	15.237	0.293045	15.31	0.293363
**	FN1-Grain3 - 3	rim	few common-Pb	33.744	16.0345	2274	124	1111000	340	1.866	0.022	0.0173	0.0017	0.002269	6.3e-05	-0.044422	0.0569	0.0059	0.00069	0.00012	17.4	1.7	1.7	14.61	0.39	0.4	14	2.3	2.5	400	210	210	18180000000000	760000000000	FN1-Grain3 - 3	0.002269	14.61	0.4	14.831	0.411334	14.904	0.411559
**	FN1-Grain4 - 4		Analysis 1	36.527	1.4094	4590	210	2260000	693	1.451	0.073	0.0148	0.0011	0.002281	5.1e-05	0.18086	0.0466	0.0033	0.000711	9.3e-05	14.9	1.1	1.1	14.69	0.31	0.33	14.4	1.7	1.9	70	140	140	39200000000000	4800000000000	FN1-Grain4 - 4	0.002281	14.69	0.33	14.857	0.331812	14.93	0.332092
**	FN1-Grain4 - 5		Analysis 2	36.179	3.46154	4150	191	1970000	606	2.038	0.024	0.0155	0.0013	0.002339	5.4e-05	-0.034312	0.0481	0.0044	0.00075	0.00012	15.6	1.3	1.3	15.06	0.33	0.35	15.1	2.3	2.5	140	180	180	33600000000000	3500000000000	FN1-Grain4 - 5	0.002339	15.06	0.35	15.246	0.351574	15.319	0.351838
**	FN1-Grain5 - 6		Analysis 1, few common-Pb	35.831	18.3784	4790	273	2268000	697	1.548	0.024	0.0184	0.0015	0.002345	3.8e-05	0.21264	0.0577	0.0049	0.00084	0.00012	18.5	1.5	1.5	15.1	0.21	0.24	16.9	2.3	2.5	490	170	170	39400000000000	1600000000000	FN1-Grain5 - 6	0.002345	15.1	0.24	15.273	0.247204	15.346	0.247582
**	FN1-Grain5 - 7	rim	Analysis 2	14.959	8.57143	1988	99	904000	278	1.919	0.026	0.016	0.0028	0.002286	8.6e-05	0.22978	0.0537	0.0095	0.00069	0.00019	16.1	2.8	2.8	14.72	0.54	0.55	13.9	3.8	3.9	260	340	340	15180000000000	560000000000	FN1-Grain5 - 7	0.002286	14.72	0.55	14.956	0.562008	15.029	0.562169
**	FN1-Grain6 - 8	rim		19.829	2.6087	8320	390	3893000	1200	1.408	0.017	0.01484	0.0009	0.002261	4.3e-05	-0.17913	0.0464	0.0028	0.000743	8.3e-05	14.95	0.9	0.9	14.56	0.26	0.28	15	1.4	1.7	40	110	120	67000000000000	1300000000000	FN1-Grain6 - 8	0.002261	14.56	0.28	14.691	0.279087	14.764	0.279421
**	FN1-Grain7 - 9	rim		28.526	4.91909	6700	321	3360000	1036	1.3	0.014	0.01534	0.00086	0.002281	4.1e-05	0.24488	0.048	0.0025	0.000695	7.4e-05	15.45	0.86	0.86	14.69	0.24	0.26	14	1.3	1.5	110	100	100	57900000000000	3000000000000	FN1-Grain7 - 9	0.002281	14.69	0.26	14.83	0.266255	14.903	0.266605
**	FN1-Grain8 - 10		high common-Pb	36.266	74.8951	2550	476	1004000	310	2.286	0.025	0.0731	0.0042	0.002788	6e-05	0.37853	0.1881	0.01	0.0032	0.00038	71.5	4	4	17.95	0.36	0.38	64.6	6.8	7.7	2737	85	85	20300000000000	1100000000000	FN1-Grain8 - 10	0.002788	17.95	0.38	18.211	0.391372	18.284	0.391608
**	FN1-Grain9 - 11	rim	high common-Pb	32.7	20.9945	5220	305	2576000	797	1.402	0.016	0.018	0.002	0.00222	5.6e-05	0.87321	0.0585	0.0059	0.00075	0.00014	18.1	2	2	14.3	0.35	0.36	15.1	2.7	2.9	450	190	190	43300000000000	1500000000000	FN1-Grain9 - 11	0.00222	14.3	0.36	14.454	0.364191	14.527	0.364445
**	FN1-Grain10 - 12	rim		27.83	7.13376	6190	298	3110000	963	1.573	0.033	0.0156	0.0011	0.002265	3.8e-05	-0.25587	0.0496	0.0038	0.000709	8e-05	15.7	1.1	1.1	14.58	0.22	0.25	14.3	1.4	1.6	170	150	150	52800000000000	2000000000000	FN1-Grain10 - 12	0.002265	14.58	0.25	14.733	0.246897	14.806	0.247276
**	FN1-Grain11 - 13	rim		22.96	6.24242	3820	179	1810000	561	1.833	0.024	0.0164	0.0017	0.002402	5.2e-05	-0.0025663	0.0489	0.005	0.00083	0.00015	16.5	1.7	1.7	15.47	0.31	0.33	16.8	2.9	3	130	190	190	32100000000000	1800000000000	FN1-Grain11 - 13	0.002402	15.47	0.33	15.659	0.33859	15.732	0.338864
**	FN1-Grain12 - 14	rim		36.527	-0.405405	4110	186	2000000	622	1.549	0.035	0.0147	0.001	0.002308	4.7e-05	-0.10955	0.0467	0.0036	0.000719	8.1e-05	14.8	1	1	14.86	0.28	0.3	14.5	1.4	1.6	40	140	140	34500000000000	1800000000000	FN1-Grain12 - 14	0.002308	14.86	0.3	15.041	0.305946	15.114	0.30625
**	FN1-Grain13 - 15	rim		25.743	7.51553	3270	173	1644000	512	1.985	0.023	0.016	0.0012	0.002313	6.5e-05	-0.22586	0.0501	0.0042	0.00066	0.00015	16.1	1.2	1.2	14.89	0.4	0.42	13.3	2.9	3	190	170	170	27200000000000	1500000000000	FN1-Grain13 - 15	0.002313	14.89	0.42	15.089	0.423546	15.162	0.423764
**	FN1-Grain14 - 16	rim		20.177	1.43791	2136	98	1052000	330	1.863	0.028	0.0151	0.0022	0.002341	5.7e-05	0.32426	0.0465	0.0065	0.0009	0.0002	15.3	2.2	2.2	15.08	0.35	0.37	18.3	3.8	3.9	70	260	260	18350000000000	780000000000	FN1-Grain14 - 16	0.002341	15.08	0.37	15.301	0.372123	15.374	0.372372
**	FN1-Grain15 - 17	rim		26.091	-5.98592	2287	103	1123000	353	1.874	0.024	0.0141	0.0014	0.002337	7.6e-05	0.13134	0.0462	0.005	0.00078	0.00015	14.2	1.4	1.4	15.05	0.48	0.49	15.7	2.9	3	20	190	190	19220000000000	870000000000	FN1-Grain15 - 17	0.002337	15.05	0.49	15.27	0.496019	15.343	0.496204
**	FN1-Grain16 - 18	rim		36.179	-2.43056	2600	115	1250000	393	1.761	0.019	0.0143	0.0015	0.00229	4.2e-05	0.033225	0.0454	0.0048	0.00065	0.00013	14.4	1.5	1.5	14.75	0.25	0.27	13.2	2.4	2.5	20	190	190	21700000000000	1200000000000	FN1-Grain16 - 18	0.00229	14.75	0.27	14.957	0.274007	15.03	0.274348
**	FN1-Grain17 - 19	rim	Analysis 1	16.35	-4.27586	1200	50	528000	166	2.398	0.043	0.0144	0.0033	0.00235	0.00014	0.068195	0.046	0.01	0.00087	0.00037	14.5	3.3	3.3	15.12	0.88	0.89	19.3	7.8	7.9	-20	360	360	9230000000000	950000000000	FN1-Grain17 - 19	0.00235	15.12	0.89	15.41	0.917008	15.483	0.917101
**	FN1-Grain17 - 20	rim	Analysis 2	36.179	2.875	1531	71.1	703000	221.5	2.078	0.054	0.0159	0.0017	0.002414	5.7e-05	-0.081768	0.0478	0.0053	0.00054	0.00015	16	1.7	1.7	15.54	0.35	0.37	11	2.9	2.9	80	200	200	12400000000000	350000000000	FN1-Grain17 - 20	0.002414	15.54	0.37	15.805	0.37275	15.878	0.372998
**	FN1-Grain18 - 21	rim	Analysis 1	36.527	-2.38095	3150	141	1487000	468	1.876	0.021	0.0146	0.0015	0.002337	4.7e-05	0.06144	0.0446	0.0044	0.0008	0.00014	14.7	1.5	1.5	15.05	0.28	0.3	16.2	2.7	2.9	-40	170	170	26400000000000	1700000000000	FN1-Grain18 - 21	0.002337	15.05	0.3	15.25	0.306346	15.323	0.30665
**	FN1-Grain18 - 22	core/inner part	Analysis 2	24.699	-1.30137	2450	113	1147000	362	1.53	0.04	0.0144	0.0013	0.002297	5.9e-05	0.16188	0.0463	0.0046	0.00074	0.00014	14.6	1.3	1.3	14.79	0.36	0.38	15	2.8	2.9	70	190	190	20300000000000	1400000000000	FN1-Grain18 - 22	0.002297	14.79	0.38	15.007	0.385021	15.08	0.385261
**	FN1-Grain18 - 23		Analysis 3, high common-Pb	36.376	48.4512	4160	378	1940000	612	1.37	0.025	0.0298	0.0036	0.002378	5.5e-05	0.92959	0.09	0.01	0.00108	0.00016	29.7	3.5	3.5	15.31	0.33	0.35	21.8	2.9	3.2	1280	190	190	35900000000000	1300000000000	FN1-Grain18 - 23	0.002378	15.31	0.35	15.494	0.35794	15.567	0.358199
**	FN1-Grain19 - 24	rim	Analysis 1	36.179	5.6129	2160	103	1061000	335	1.95	0.026	0.0154	0.0016	0.002272	4.8e-05	0.27881	0.0486	0.0048	0.00061	0.00013	15.5	1.6	1.6	14.63	0.29	0.31	12.3	2.6	2.7	110	190	190	18000000000000	1400000000000	FN1-Grain19 - 24	0.002272	14.63	0.31	14.852	0.313415	14.925	0.313712
**	FN1-Grain19 - 25	rim	Analysis 2	36.527	0.533333	5730	255	2720000	861	1.707	0.04	0.0149	0.0012	0.002318	4.2e-05	0.16545	0.0466	0.0037	0.000788	9.6e-05	15	1.2	1.2	14.92	0.25	0.27	15.9	1.7	1.9	60	150	150	48400000000000	2700000000000	FN1-Grain19 - 25	0.002318	14.92	0.27	15.084	0.272993	15.157	0.273335
**	FN1-Grain20 - 26	core/inner part		36.527	1.80645	3000	140	1421000	449	1.732	0.036	0.0154	0.0013	0.002363	4.9e-05	0.09274	0.0454	0.0036	0.00072	0.00012	15.5	1.3	1.3	15.22	0.3	0.32	14.6	2.3	2.4	0	140	140	25000000000000	1800000000000	FN1-Grain20 - 26	0.002363	15.22	0.32	15.421	0.3194	15.494	0.319692
**	FN1-Grain21 - 27	rim	Analysis 1	36.527	-0.544218	3770	168	1810000	572	1.783	0.028	0.0146	0.0011	0.002296	5e-05	0.19464	0.0463	0.0037	0.000631	0.0001	14.7	1.1	1.1	14.78	0.3	0.32	12.7	1.9	2	30	150	150	31500000000000	1700000000000	FN1-Grain21 - 27	0.002296	14.78	0.32	14.97	0.325629	15.043	0.325915
**	FN1-Grain21 - 28	core/inner part	Analysis 2	36.527	-3.19149	2009	88	967000	305.8	2.112	0.033	0.014	0.0016	0.002259	6e-05	0.023008	0.0454	0.0053	0.00076	0.00012	14.1	1.6	1.6	14.55	0.37	0.39	15.3	2.3	2.5	-20	200	200	16300000000000	530000000000	FN1-Grain21 - 28	0.002259	14.55	0.39	14.774	0.391967	14.847	0.392203
**	FN1-Grain22 - 29		high common-Pb	36.654	35.9091	10230	731	4660000	1474	1.411	0.035	0.0241	0.002	0.00241	4.2e-05	0.52146	0.0719	0.0055	0.001046	9.6e-05	24.2	2	2	15.51	0.25	0.27	21.1	1.5	1.9	910	160	160	87600000000000	2000000000000	FN1-Grain22 - 29	0.00241	15.51	0.27	15.639	0.272215	15.712	0.272558
**	FN1-Grain23 - 30	core/inner part	Analysis 1	36.527	-3.22148	2420	114	1149000	363	2.253	0.019	0.0148	0.0015	0.002389	4.7e-05	-0.014351	0.0446	0.0045	0.00074	0.00016	14.9	1.5	1.5	15.38	0.28	0.3	14.9	3	3.1	-10	180	180	19900000000000	1600000000000	FN1-Grain23 - 30	0.002389	15.38	0.3	15.608	0.306688	15.681	0.306991
**	FN1-Grain23 - 31	rim	Analysis 2, > U	22.96	5.00976	13050	650	6620000	2090	1.098	0.011	0.01525	0.00095	0.002267	3.9e-05	0.28735	0.0492	0.0027	0.000702	6.4e-05	15.37	0.95	0.95	14.6	0.22	0.25	14.2	1	1.3	180	120	120	120700000000000	6400000000000	FN1-Grain23 - 31	0.002267	14.6	0.25	14.69	0.252426	14.763	0.252796
**	FN1-Grain24 - 32		high common-Pb	36.343	48.1145	4810	418	2280000	723	1.765	0.045	0.0297	0.0017	0.002393	5.3e-05	0.0090675	0.0871	0.0051	0.0013	0.00018	29.7	1.7	1.7	15.41	0.32	0.34	26.3	3.2	3.6	1370	120	120	40500000000000	4300000000000	FN1-Grain24 - 32	0.002393	15.41	0.34	15.582	0.344705	15.655	0.344974
**	FN1-Grain25 - 33	rim	Analysis 1	26.786	4.25806	8160	389	3843000	1215	1.326	0.068	0.0153	0.0011	0.002304	3.4e-05	-0.081257	0.0485	0.0034	0.00073	8.6e-05	15.5	1.1	1.1	14.84	0.19	0.22	14.7	1.5	1.7	130	140	140	69610000000000	950000000000	FN1-Grain25 - 33	0.002304	14.84	0.22	14.967	0.220616	15.04	0.22104
**	FN1-Grain26 - 34		few common-Pb	7.6532	12.2093	2040	110.6	917000	290	1.931	0.04	0.0171	0.0016	0.002345	8.8e-05	0.20885	0.0537	0.0056	0.00081	0.00036	17.2	1.6	1.6	15.1	0.55	0.56	16.4	7.2	7.3	340	230	230	15830000000000	930000000000	FN1-Grain26 - 34	0.002345	15.1	0.56	15.337	0.574858	15.41	0.575016
**	FN1-Grain25 - 35	rim	Analysis 2	22.264	6.21795	5850	279	2930000	928	1.402	0.018	0.0155	0.0013	0.002272	5.2e-05	0.22005	0.048	0.0041	0.00071	0.00012	15.6	1.3	1.3	14.63	0.32	0.34	14.4	2.2	2.4	110	170	170	52200000000000	2400000000000	FN1-Grain25 - 35	0.002272	14.63	0.34	14.779	0.337879	14.852	0.338154
**	FN1-Grain27 - 36	rim	few common-Pb	21.916	-11.5789	2734	112	1365000	432	1.892	0.028	0.0132	0.0018	0.002305	5.8e-05	0.040413	0.0417	0.0057	0.00066	0.00016	13.3	1.8	1.8	14.84	0.36	0.38	13.3	3.1	3.1	-150	230	230	23540000000000	870000000000	FN1-Grain27 - 36	0.002305	14.84	0.38	15.049	0.378225	15.121	0.378469
**	FN1-Grain28 - 37	rim		36.179	-3.47222	3220	146	1533000	484	1.652	0.017	0.0143	0.0013	0.002314	4.8e-05	-0.018764	0.0454	0.0044	0.000702	0.00011	14.4	1.3	1.3	14.9	0.29	0.31	14.2	2	2.1	20	180	180	27200000000000	1400000000000	FN1-Grain28 - 37	0.002314	14.9	0.31	15.098	0.312817	15.171	0.313114
**	FN1-Grain29 - 38	rim		36.527	5.75949	3160	149	1509000	476	2.319	0.031	0.0157	0.0011	0.002312	4.4e-05	0.09811	0.0485	0.0034	0.000636	0.0001	15.8	1.1	1.1	14.89	0.26	0.28	12.9	1.9	2.1	110	140	140	25600000000000	1300000000000	FN1-Grain29 - 38	0.002312	14.89	0.28	15.089	0.286825	15.162	0.28715
**	FN1-Grain30 - 39	rim		36.179	3.26797	5520	259	2690000	847	1.325	0.022	0.0152	0.0011	0.002299	3.8e-05	-0.11189	0.0473	0.0035	0.000777	7.9e-05	15.3	1.1	1.1	14.8	0.22	0.24	15.7	1.3	1.6	90	140	140	47800000000000	2100000000000	FN1-Grain30 - 39	0.002299	14.8	0.24	14.96	0.246989	15.033	0.247367
**	FN1-Grain31 - 40	rim		36.527	2.37805	4060	184	1818000	573	2.099	0.021	0.0163	0.0013	0.002487	4.2e-05	0.025252	0.047	0.0038	0.00078	0.00012	16.4	1.3	1.3	16.01	0.24	0.27	15.7	2.2	2.3	80	150	150	33200000000000	1500000000000	FN1-Grain31 - 40	0.002487	16.01	0.27	16.209	0.2734	16.282	0.273741
**	FN1-Grain32 - 41	rim	few common-Pb	36.179	9.44444	2300	115	1127000	355	1.682	0.039	0.0161	0.002	0.002278	5.4e-05	0.19167	0.05	0.0059	0.00057	0.00013	16.2	2	2	14.67	0.33	0.35	11.5	2.5	2.6	180	220	220	19340000000000	890000000000	FN1-Grain32 - 41	0.002278	14.67	0.35	14.886	0.352469	14.959	0.352733
**	FN1-Grain33 - 42	core/inner part		36.527	4.02597	5570	266	2720000	856	1.661	0.027	0.0153	0.001	0.002295	3.2e-05	0.059315	0.048	0.0032	0.000643	7.1e-05	15.4	1	1	14.78	0.18	0.21	13	1.2	1.4	130	130	130	46700000000000	2400000000000	FN1-Grain33 - 42	0.002295	14.78	0.21	14.935	0.208011	15.008	0.208461
**	FN1-Grain34 - 43	core/inner part		36.513	0.188712	118700	7060	1378000	433	1.674	0.02	0.774	0.014	0.0945	0.0013	0.67434	0.05945	0.00085	0.02834	0.0018	582.9	8	8	581.8	6.3	7.6	565	14	35	580	29	31	984000000000000	15000000000000	FN1-Grain34 - 43	0.0945	581.8	7.6	580.276	7.63616	580.343	7.63609
**	FN1-Grain35 - 44	rim	Analysis 1	36.179	7.21519	2750	133	1336000	419	1.76	0.034	0.0157	0.0014	0.002277	4.7e-05	0.0054882	0.0501	0.0047	0.00073	0.00015	15.8	1.4	1.4	14.66	0.28	0.3	14.8	2.8	3	170	180	180	23000000000000	1100000000000	FN1-Grain35 - 44	0.002277	14.66	0.3	14.868	0.30655	14.941	0.306854
**	FN1-Grain35 - 45	core/inner part	Analysis 2	36.179	-0.394737	2540	122	1209000	379	1.519	0.033	0.0151	0.0015	0.00237	5.8e-05	0.29639	0.0466	0.0048	0.00078	0.00012	15.2	1.5	1.5	15.26	0.36	0.37	15.8	2.3	2.5	30	180	180	21400000000000	1300000000000	FN1-Grain35 - 45	0.00237	15.26	0.37	15.478	0.37834	15.551	0.378585
**	FN1-Grain36 - 46	rim		36.179	6.28931	2710	132	1320000	409	1.792	0.023	0.0158	0.0014	0.002314	4.5e-05	-0.031126	0.049	0.0046	0.00077	0.00014	15.9	1.4	1.4	14.9	0.27	0.29	15.5	2.7	2.9	130	170	170	22400000000000	1100000000000	FN1-Grain36 - 46	0.002314	14.9	0.29	15.11	0.293507	15.183	0.293825
**	FN1-Grain37 - 47	rim		36.875	-1.35135	2470	113	1156000	358	2.513	0.025	0.0147	0.0013	0.002329	6.6e-05	0.062182	0.047	0.0042	0.00083	0.00017	14.8	1.3	1.3	15	0.41	0.42	16.8	3.4	3.5	60	160	160	19600000000000	1600000000000	FN1-Grain37 - 47	0.002329	15	0.42	15.219	0.430794	15.292	0.431008
**	FN1-Grain38 - 48	rim	Analysis 1	36.527	-0.653595	3410	155	1630000	503	1.656	0.027	0.0152	0.0012	0.002392	5.5e-05	-0.025422	0.044	0.0033	0.00077	0.00012	15.3	1.2	1.2	15.4	0.34	0.36	15.5	2.3	2.5	-60	130	130	28800000000000	2300000000000	FN1-Grain38 - 48	0.002392	15.4	0.36	15.601	0.358292	15.674	0.358551
**	FN1-Grain38 - 49		Analysis 2	25.395	7.54491	5150	243	2280000	702	1.186	0.013	0.0166	0.0015	0.002397	5.2e-05	0.10162	0.0498	0.0046	0.000899	0.0001	16.7	1.5	1.5	15.44	0.32	0.34	18.2	1.7	2	160	180	180	43700000000000	2300000000000	FN1-Grain38 - 49	0.002397	15.44	0.34	15.606	0.338142	15.679	0.338416
**	FN1-Grain38 - 50	core/inner part	Analysis 3	36.179	-2.62069	2910	127	1402000	431	1.751	0.02	0.0144	0.0013	0.00231	4.8e-05	0.23774	0.0448	0.0039	0.00076	0.00011	14.5	1.3	1.3	14.88	0.29	0.31	15.3	2.1	2.3	-20	150	160	23800000000000	1100000000000	FN1-Grain38 - 50	0.00231	14.88	0.31	15.08	0.312998	15.153	0.313295
	DEMSPA-Grain1 - 1	rim	Analysis 1	36.527	2.81967	6460	302	3120000	958	1.363	0.011	0.01514	0.00083	0.002302	4.1e-05	0.0013475	0.0483	0.0029	0.00071	7.5e-05	15.25	0.83	0.83	14.82	0.24	0.26	14.4	1.3	1.5	130	120	120	54000000000000	2300000000000	DEMSPA-Grain1 - 1	0.002302	14.82	0.26	14.971	0.266333	15.044	0.266683
	DEMSPA-Grain1 - 2	rim	Analysis 2	33.396	7.91277	4760	240	2295000	702	1.657	0.015	0.01594	0.00098	0.002296	5.3e-05	-0.30161	0.0492	0.0035	0.000598	8.8e-05	16.05	0.98	0.98	14.78	0.32	0.34	12.1	1.6	1.8	200	140	140	39000000000000	1800000000000	DEMSPA-Grain1 - 2	0.002296	14.78	0.34	14.955	0.344825	15.028	0.345094
	DEMSPA-Grain2 - 3	rim		24.003	3.97436	2500	121	1241000	379	2.217	0.087	0.0155	0.002	0.002326	6.3e-05	0.1131	0.05	0.0067	0.00066	0.00018	15.6	2	2	14.98	0.39	0.41	13.3	3.6	3.7	150	250	250	20400000000000	1100000000000	DEMSPA-Grain2 - 3	0.002326	14.98	0.41	15.195	0.41108	15.268	0.411304
	DEMSPA-Grain3 - 4	rim		33.396	3.95973	1181	56.1	578000	176.1	2.026	0.023	0.0148	0.0019	0.002222	6.7e-05	0.025041	0.0488	0.0065	0.00083	0.00024	14.9	1.9	1.9	14.31	0.42	0.43	16.8	4.7	4.8	190	260	260	9360000000000	490000000000	DEMSPA-Grain3 - 4	0.002222	14.31	0.43	14.57	0.438853	14.643	0.439063
	DEMSPA-Grain4 - 5	rim		19.133	1.43836	4320	200	2064000	627	2.119	0.034	0.0145	0.0018	0.002234	5.7e-05	0.34672	0.047	0.0057	0.00076	0.00014	14.6	1.8	1.8	14.39	0.35	0.36	15.3	2.7	2.8	100	230	230	32800000000000	1400000000000	DEMSPA-Grain4 - 5	0.002234	14.39	0.36	14.563	0.37116	14.636	0.37141
	DEMSPA-Grain5 - 6	rim		36.527	3.71578	6239	296	3015000	914	1.631	0.033	0.01523	0.00099	0.002294	3.8e-05	-0.085306	0.0478	0.0032	0.000812	7.8e-05	15.34	0.99	0.99	14.77	0.22	0.25	16.4	1.3	1.6	110	130	130	50700000000000	1000000000000	DEMSPA-Grain5 - 6	0.002294	14.77	0.25	14.924	0.246929	14.997	0.247308
	DEMSPA-Grain6 - 7	core/inner part	Analysis 1	30.613	8.15287	1945	97	976000	294.9	1.502	0.04	0.0156	0.0017	0.002239	5.9e-05	-0.060882	0.0493	0.0057	0.000622	0.0001	15.7	1.7	1.7	14.42	0.36	0.38	12.6	2	2.1	160	220	220	16160000000000	610000000000	DEMSPA-Grain6 - 7	0.002239	14.42	0.38	14.644	0.385442	14.717	0.385682
	DEMSPA-Grain6 - 8	rim	Analysis 2	36.527	3.22581	1980	95.6	947000	285	1.91	0.019	0.0154	0.0016	0.002329	4.9e-05	-0.048773	0.049	0.0052	0.0008	0.00012	15.5	1.6	1.6	15	0.29	0.31	16.2	2.2	2.4	150	200	200	15730000000000	610000000000	DEMSPA-Grain6 - 8	0.002329	15	0.31	15.233	0.320119	15.306	0.320409
	DEMSPA-Grain7 - 9	rim		36.527	6.92308	2120	103	1065000	321	1.997	0.024	0.0155	0.0015	0.002255	5.5e-05	-0.018386	0.0499	0.005	0.00074	0.00016	15.6	1.5	1.5	14.52	0.34	0.36	14.9	3.1	3.2	160	190	190	17100000000000	1200000000000	DEMSPA-Grain7 - 9	0.002255	14.52	0.36	14.744	0.35921	14.817	0.359468
	DEMSPA-Grain8 - 10	rim		36.179	3.52201	3500	167	1640000	492	2.227	0.045	0.0158	0.0013	0.002382	4.9e-05	-0.1113	0.0484	0.0042	0.00084	0.00014	15.9	1.3	1.3	15.34	0.3	0.32	16.9	2.7	2.9	110	160	160	27600000000000	1600000000000	DEMSPA-Grain8 - 10	0.002382	15.34	0.32	15.54	0.319288	15.613	0.319579
	DEMSPA-Grain9 - 11	rim		28.178	-0.608108	2600	116	1223000	366	2.267	0.028	0.0147	0.0015	0.002313	5.7e-05	-0.15418	0.0461	0.0051	0.00078	0.00015	14.8	1.5	1.5	14.89	0.35	0.37	15.8	2.9	3	10	190	190	19700000000000	1100000000000	DEMSPA-Grain9 - 11	0.002313	14.89	0.37	15.113	0.372003	15.186	0.372252
	DEMSPA-Grain10 - 12	rim		36.179	-0.657895	3740	173	1765000	524	2.061	0.044	0.0151	0.0014	0.002377	5.2e-05	-0.069093	0.0473	0.0047	0.00085	0.00012	15.2	1.4	1.4	15.3	0.31	0.34	17.2	2.1	2.4	70	180	180	29000000000000	1300000000000	DEMSPA-Grain10 - 12	0.002377	15.3	0.34	15.502	0.33873	15.575	0.339004
	DEMSPA-Grain11 - 13	rim		30.613	5.41401	4380	214	2160000	641	1.643	0.018	0.0156	0.0012	0.002307	4.2e-05	0.19051	0.0497	0.0037	0.000647	9.6e-05	15.7	1.2	1.2	14.85	0.24	0.27	13.1	1.8	1.9	170	150	150	35700000000000	1700000000000	DEMSPA-Grain11 - 13	0.002307	14.85	0.27	15.032	0.273355	15.105	0.273697
	DEMSPA-Grain12 - 14	rim		36.179	1.20805	2471	113	1212000	358.5	1.636	0.065	0.0148	0.0014	0.002286	5.3e-05	-0.08174	0.0471	0.0045	0.00071	0.00012	14.9	1.4	1.4	14.72	0.32	0.34	14.4	2.3	2.4	80	180	180	19910000000000	590000000000	DEMSPA-Grain12 - 14	0.002286	14.72	0.34	14.936	0.345895	15.009	0.346163
	DEMSPA-Grain13 - 15	rim		28.178	3.55705	5640	273	2800000	827	1.33	0.014	0.01479	0.00095	0.002232	4.1e-05	0.16267	0.049	0.0033	0.000733	9.4e-05	14.9	0.95	0.95	14.37	0.24	0.26	14.8	1.7	1.9	190	140	140	45600000000000	2300000000000	DEMSPA-Grain13 - 15	0.002232	14.37	0.26	14.527	0.26656	14.6	0.266911
	DEMSPA-Grain14 - 16	rim		36.179	-1.57895	2460	118	1127000	332	2.124	0.044	0.0151	0.0015	0.002399	6.4e-05	0.18285	0.0461	0.0044	0.00077	0.00014	15.2	1.5	1.5	15.44	0.4	0.41	15.5	2.6	2.7	70	180	180	19000000000000	1600000000000	DEMSPA-Grain14 - 16	0.002399	15.44	0.41	15.678	0.417754	15.751	0.417975
	DEMSPA-Grain15 - 17	rim		36.527	0.527009	4410	205	2080000	612	1.758	0.016	0.01507	0.00091	0.002346	4.1e-05	0.09268	0.0458	0.003	0.000711	0.0001	15.18	0.91	0.91	15.1	0.23	0.26	14.4	1.8	2	50	130	130	34700000000000	3300000000000	DEMSPA-Grain15 - 17	0.002346	15.1	0.26	15.289	0.266881	15.362	0.267231
	DEMSPA-Grain16 - 18	rim		23.308	4.43709	5010	239	2490000	730	1.852	0.046	0.015	0.001	0.002241	5.2e-05	-0.056166	0.0486	0.0039	0.00071	0.00013	15.1	1	1	14.43	0.31	0.33	14.4	2.6	2.7	120	160	160	38900000000000	1500000000000	DEMSPA-Grain16 - 18	0.002241	14.43	0.33	14.597	0.338331	14.67	0.338606
	DEMSPA-Grain17 - 19	core/inner part		32.352	0.962155	8570	387	4020000	1174	1.209	0.02	0.01548	0.0008	0.002398	5.4e-05	0.23657	0.0466	0.0024	0.000783	7.3e-05	15.59	0.8	0.8	15.44	0.33	0.35	15.8	1.2	1.5	70	100	100	71600000000000	1400000000000	DEMSPA-Grain17 - 19	0.002398	15.44	0.35	15.575	0.350315	15.648	0.35058
	DEMSPA-Grain18 - 20	core/inner part	Analysis 1	36.527	-6.07407	4840	208	2410000	704	1.397	0.013	0.0134	0.001	0.002223	3.9e-05	0.06072	0.0442	0.0036	0.000737	9e-05	13.5	1	1	14.32	0.23	0.25	14.9	1.6	1.8	-20	150	150	39100000000000	1700000000000	DEMSPA-Grain18 - 20	0.002223	14.32	0.25	14.48	0.253759	14.553	0.254127
	DEMSPA-Grain18 - 21	rim	Analysis 2	36.527	1.41935	5210	243	2450000	714	1.758	0.054	0.0154	0.0011	0.002372	5.1e-05	-0.12259	0.0458	0.0033	0.000687	8.9e-05	15.5	1.1	1.1	15.28	0.3	0.33	13.9	1.6	1.8	40	140	140	40700000000000	1500000000000	DEMSPA-Grain18 - 21	0.002372	15.28	0.33	15.447	0.331721	15.52	0.332001
	DEMSPA-Grain19 - 22	rim	high common-Pb	36.179	27.4257	1840	115	907000	264	1.871	0.017	0.0201	0.0022	0.002276	6.1e-05	0.26715	0.0637	0.0068	0.00098	0.0002	20.2	2.2	2.2	14.66	0.37	0.39	19.8	3.8	4	730	210	210	14060000000000	940000000000	DEMSPA-Grain19 - 22	0.002276	14.66	0.39	14.894	0.398717	14.967	0.398949
	DEMSPA-Grain20 - 23	rim	high common-Pb	36.661	86.5957	4170	1610	1178000	342	1.937	0.041	0.207	0.029	0.00391	0.00025	0.9471	0.374	0.029	0.0081	0.0012	188	23	23	25.2	1.6	1.6	163	22	24	3820	120	120	32200000000000	3400000000000	DEMSPA-Grain20 - 23	0.00391	25.2	1.6	25.471	1.62546	25.544	1.6255
	DEMSPA-Grain21 - 24	rim		36.179	0.0671141	2280	104	1103000	320	2.007	0.025	0.0148	0.0015	0.002312	5.3e-05	0.091256	0.0466	0.0047	0.00065	0.00014	14.9	1.5	1.5	14.89	0.32	0.34	13.2	2.8	2.9	60	180	180	17400000000000	1000000000000	DEMSPA-Grain21 - 24	0.002312	14.89	0.34	15.115	0.346095	15.188	0.346363
	DEMSPA-Grain22 - 25	rim		28.178	1.56148	8740	398	4180000	1210	1.267	0.031	0.01526	0.00098	0.00235	4.1e-05	-0.1533	0.0459	0.0029	0.000696	7.4e-05	15.37	0.98	0.98	15.13	0.24	0.26	14.1	1.3	1.5	40	130	130	71800000000000	6100000000000	DEMSPA-Grain22 - 25	0.00235	15.13	0.26	15.264	0.265988	15.337	0.266339
	DEMSPA-Grain23 - 26	rim		36.179	5.06494	2155	108	1051000	302	1.947	0.022	0.0153	0.0017	0.00227	4.6e-05	0.19441	0.0499	0.0054	0.00074	0.00013	15.4	1.7	1.7	14.62	0.28	0.3	15	2.5	2.6	180	210	210	16110000000000	790000000000	DEMSPA-Grain23 - 26	0.00227	14.62	0.3	14.846	0.300508	14.919	0.300818
	DEMSPA-Grain24 - 27	rim	Analysis 1	26.091	-4.93506	4960	212	2300000	658	1.251	0.051	0.0152	0.0012	0.002509	6.1e-05	0.072615	0.0439	0.0038	0.000888	8.6e-05	15.4	1.2	1.2	16.16	0.37	0.39	17.9	1.4	1.7	-40	160	160	40300000000000	2400000000000	DEMSPA-Grain24 - 27	0.002509	16.16	0.39	16.337	0.396694	16.41	0.396926
	DEMSPA-Grain24 - 28	rim	Analysis 2	23.655	1.97011	9120	425	4680000	1341	0.784	0.026	0.01461	0.00092	0.002241	4.5e-05	0.34563	0.0476	0.0029	0.000692	6.9e-05	14.72	0.92	0.92	14.43	0.27	0.29	14	1.1	1.4	90	120	120	82100000000000	6500000000000	DEMSPA-Grain24 - 28	0.002241	14.43	0.29	14.548	0.291794	14.621	0.292113
	DEMSPA-Grain25 - 29	rim		36.527	7.375	2400	122	1160000	332	0.844	0.011	0.0159	0.0017	0.002302	5.8e-05	0.11094	0.052	0.0052	0.000726	0.0001	16	1.7	1.7	14.82	0.35	0.37	14.7	1.9	2	290	200	200	20300000000000	1500000000000	DEMSPA-Grain25 - 29	0.002302	14.82	0.37	15.039	0.378482	15.112	0.378727
	DEMSPA-Grain26 - 30	rim	high common-Pb	36.58	79.65	1947	432	672000	193	1.683	0.035	0.104	0.014	0.00316	0.00016	0.7875	0.229	0.023	0.0038	0.00063	100	13	13	20.35	0.99	1	77	12	13	2990	160	160	14760000000000	720000000000	DEMSPA-Grain26 - 30	0.00316	20.35	1	20.668	1.04484	20.741	1.04491
	DEMSPA-Grain27 - 31	rim		36.527	1.77632	3462	166	1658000	475	2.337	0.035	0.0151	0.0013	0.002318	4.6e-05	0.033096	0.0488	0.004	0.000748	0.00011	15.2	1.3	1.3	14.93	0.27	0.29	15.1	2	2.1	130	160	160	25490000000000	800000000000	DEMSPA-Grain27 - 31	0.002318	14.93	0.29	15.128	0.299865	15.201	0.300175
	DEMSPA-Grain28 - 32	rim	Analysis 1	36.527	6.23377	3720	176	1867000	535	2.063	0.043	0.0153	0.0012	0.002243	4.6e-05	0.022269	0.0523	0.0043	0.0007	0.00013	15.4	1.2	1.2	14.44	0.28	0.3	14.1	2.4	2.6	250	160	160	27800000000000	1600000000000	DEMSPA-Grain28 - 32	0.002243	14.44	0.3	14.633	0.299755	14.706	0.300066
	DEMSPA-Grain28 - 33	rim	Analysis 2	29.917	-5.31034	3990	177	1876000	538	2.088	0.026	0.0144	0.0012	0.002372	5.6e-05	0.1211	0.0464	0.0041	0.00074	0.00013	14.5	1.2	1.2	15.27	0.34	0.36	14.9	2.5	2.7	30	160	160	30000000000000	1300000000000	DEMSPA-Grain28 - 33	0.002372	15.27	0.36	15.469	0.364771	15.542	0.365025
	DEMSPA-Grain29 - 34	rim		36.527	-0.402685	5520	257	2740000	786	2.119	0.068	0.01479	0.00096	0.002324	3.8e-05	0.042568	0.0456	0.0029	0.00072	8.9e-05	14.9	0.96	0.96	14.96	0.21	0.24	14.6	1.6	1.8	20	120	120	41300000000000	3700000000000	DEMSPA-Grain29 - 34	0.002324	14.96	0.24	15.131	0.247125	15.204	0.247503
	DEMSPA-Grain30 - 35	rim		27.83	-5.03497	2770	122	1315000	378	1.679	0.019	0.0142	0.0011	0.002333	5.3e-05	-0.077532	0.0446	0.0038	0.0007	0.00013	14.3	1.1	1.1	15.02	0.32	0.34	14.2	2.5	2.7	0	150	150	20500000000000	1000000000000	DEMSPA-Grain30 - 35	0.002333	15.02	0.34	15.239	0.345799	15.312	0.346067
	DEMSPA-Grain31 - 36	rim	Analysis 1	36.179	6.52174	2260	112	1102000	317	1.828	0.02	0.016	0.0015	0.002338	5.3e-05	-0.15501	0.0496	0.0049	0.00075	0.00014	16.1	1.5	1.5	15.05	0.32	0.34	15.1	2.8	2.9	190	190	190	17200000000000	1200000000000	DEMSPA-Grain31 - 36	0.002338	15.05	0.34	15.285	0.346091	15.358	0.346359
	DEMSPA-Grain31 - 37	core/inner part	Analysis 2	36.527	-2.95302	3213	141	1481000	427	1.922	0.056	0.0148	0.0012	0.002382	4.1e-05	-0.041243	0.0454	0.0036	0.0007	0.00011	14.9	1.2	1.2	15.34	0.24	0.26	14.1	2.1	2.3	0	150	150	24050000000000	710000000000	DEMSPA-Grain31 - 37	0.002382	15.34	0.26	15.55	0.267331	15.623	0.26768
	DEMSPA-Grain32 - 38	rim	Analysis 1	36.282	0.536553	10350	476	4950000	1429	1.173	0.027	0.01479	0.0007	0.002303	3.5e-05	0.54359	0.0473	0.0021	0.000716	6.5e-05	14.91	0.7	0.7	14.83	0.19	0.22	14.5	1	1.3	73	86	86	82500000000000	1900000000000	DEMSPA-Grain32 - 38	0.002303	14.83	0.22	14.949	0.226934	15.022	0.227346
	DEMSPA-Grain32 - 39	rim	Analysis 2	32.7	3.9548	8340	389	3990000	1153	1.309	0.014	0.01582	0.00067	0.002376	3.5e-05	0.24678	0.0481	0.0019	0.00076	7e-05	15.93	0.67	0.67	15.3	0.2	0.23	15.4	1.1	1.4	109	82	82	66700000000000	4400000000000	DEMSPA-Grain32 - 39	0.002376	15.3	0.23	15.437	0.227125	15.51	0.227537
	DEMSPA-Grain33 - 40	rim	Analysis 1	25.743	-7.55556	2101	95	1052000	304	1.997	0.021	0.0134	0.0018	0.002255	6.7e-05	-0.11247	0.0438	0.0061	0.00059	0.00015	13.5	1.8	1.8	14.52	0.42	0.43	11.8	2.9	3	10	250	250	16100000000000	750000000000	DEMSPA-Grain33 - 40	0.002255	14.52	0.43	14.749	0.437724	14.822	0.437934
	DEMSPA-Grain33 - 41	core/inner part	Analysis 2	36.527	-3.90411	6090	256	2940000	851	1.393	0.041	0.01449	0.00097	0.002356	4e-05	0.17754	0.0459	0.0029	0.000749	7.8e-05	14.6	0.97	0.97	15.17	0.23	0.26	15.1	1.3	1.6	0	120	120	48700000000000	5500000000000	DEMSPA-Grain33 - 41	0.002356	15.17	0.26	15.329	0.259952	15.402	0.260311
	DEMSPA-Grain34 - 42	core/inner part		35.135	8.09816	1162	62	553000	160.3	2.333	0.033	0.0162	0.0027	0.002326	7.9e-05	-0.14645	0.0514	0.0088	0.00066	0.00017	16.3	2.7	2.7	14.98	0.5	0.51	13.3	3.4	3.5	160	300	300	8570000000000	460000000000	DEMSPA-Grain34 - 42	0.002326	14.98	0.51	15.257	0.517576	15.33	0.517752
	DEMSPA-Grain35 - 43	rim	Analysis 1	29.917	2.61438	3020	144	1473000	428	1.62	0.15	0.0152	0.0014	0.002313	5.9e-05	-0.1181	0.0474	0.0045	0.00069	0.00013	15.3	1.4	1.4	14.9	0.36	0.38	14	2.4	2.5	70	170	170	23800000000000	1100000000000	DEMSPA-Grain35 - 43	0.002313	14.9	0.38	15.1	0.384726	15.173	0.384966
	DEMSPA-Grain35 - 44	core/inner part	Analysis 2	30.265	-2.51701	2076	90.8	997300	290	1.927	0.023	0.0145	0.0015	0.00234	5.9e-05	-0.18133	0.0442	0.0044	0.00066	0.00013	14.7	1.5	1.5	15.07	0.36	0.38	13.3	2.6	2.7	-50	170	170	15910000000000	900000000000	DEMSPA-Grain35 - 44	0.00234	15.07	0.38	15.305	0.385433	15.378	0.385673
	DEMSPA-Grain36 - 45	rim		20.177	6.21118	4730	230	2160000	629	1.603	0.055	0.016	0.0015	0.002345	5.9e-05	0.31731	0.0497	0.0042	0.00081	0.00013	16.1	1.5	1.5	15.1	0.36	0.38	16.4	2.5	2.7	170	170	170	35300000000000	3100000000000	DEMSPA-Grain36 - 45	0.002345	15.1	0.38	15.281	0.384011	15.354	0.384251
	DEMSPA-Grain37 - 46	rim		27.134	-4.08451	3840	169	1814000	530	1.86	0.017	0.014	0.0013	0.002296	5.3e-05	0.14549	0.0445	0.004	0.000712	0.00011	14.2	1.3	1.3	14.78	0.32	0.34	14.4	2	2.1	-40	160	160	28500000000000	1500000000000	DEMSPA-Grain37 - 46	0.002296	14.78	0.34	14.976	0.345314	15.049	0.345583
	DEMSPA-Grain38 - 47	rim	Analysis 1	23.308	6.41509	3850	190	1890000	552	2.229	0.027	0.0158	0.0016	0.002311	6e-05	-0.041514	0.0506	0.0056	0.00064	0.00013	15.9	1.6	1.6	14.88	0.37	0.39	13	2.5	2.6	220	210	210	28600000000000	1400000000000	DEMSPA-Grain38 - 47	0.002311	14.88	0.39	15.072	0.390862	15.145	0.391099
	DEMSPA-Grain38 - 48	core/inner part	Analysis 2	36.179	-3.39213	7030	312	3330000	979	1.686	0.03	0.01462	0.00092	0.002367	4.1e-05	0.061044	0.0453	0.0029	0.000798	7.9e-05	14.74	0.92	0.92	15.24	0.24	0.27	16.1	1.3	1.6	-10	120	120	54800000000000	2300000000000	DEMSPA-Grain38 - 48	0.002367	15.24	0.27	15.393	0.266306	15.465	0.266656
	DEMSPA-Grain39 - 49	rim	Analysis 1	27.83	-9.43662	1152	46.7	525000	154	2.612	0.043	0.0141	0.002	0.002413	7.9e-05	0.40054	0.0422	0.0057	0.00047	0.00022	14.2	2	2	15.54	0.49	0.51	9.5	4.4	4.5	-140	220	220	8480000000000	680000000000	DEMSPA-Grain39 - 49	0.002413	15.54	0.51	15.827	0.517555	15.9	0.517731
	DEMSPA-Grain39 - 50	rim	Analysis 2	23.655	1.30137	4920	226	2510000	741	1.841	0.026	0.0145	0.0012	0.002238	4.6e-05	0.18417	0.0466	0.0036	0.000824	0.00011	14.6	1.2	1.2	14.41	0.28	0.3	16.7	2	2.2	50	150	150	39100000000000	2000000000000	DEMSPA-Grain39 - 50	0.002238	14.41	0.3	14.578	0.299293	14.651	0.299605
	DEMSPA-Grain40 - 51	rim	Analysis 1, few common-Pb	25.047	11.9527	2050	104	945000	279	1.892	0.026	0.0168	0.0024	0.00231	8.2e-05	-0.16776	0.0505	0.0081	0.00077	0.00016	16.9	2.4	2.4	14.88	0.51	0.53	15.6	3.2	3.3	250	290	290	15300000000000	1100000000000	DEMSPA-Grain40 - 51	0.00231	14.88	0.53	15.112	0.535825	15.185	0.535994
	DEMSPA-Grain40 - 52	core/inner part	Analysis 2	24.351	-2.2449	4140	190	2020000	597	1.468	0.021	0.0146	0.0012	0.002335	5.2e-05	-0.02832	0.0446	0.0044	0.000608	9.9e-05	14.7	1.2	1.2	15.03	0.31	0.33	12.3	1.9	2	40	190	190	34300000000000	1700000000000	DEMSPA-Grain40 - 52	0.002335	15.03	0.33	15.219	0.338525	15.292	0.3388
	DEMSPA-Grain41 - 53	rim	few common-Pb	30.961	9.87578	1432	73.1	705000	209.5	1.817	0.061	0.016	0.0018	0.002254	7.2e-05	-0.069389	0.0526	0.0067	0.00063	0.00017	16.1	1.8	1.8	14.51	0.45	0.47	12.7	3.4	3.4	270	240	240	11310000000000	440000000000	DEMSPA-Grain41 - 53	0.002254	14.51	0.47	14.767	0.471166	14.84	0.47136
	DEMSPA-Grain42 - 54	rim	Analysis 1	36.527	4.8125	1848	91.3	880000	262	1.823	0.021	0.0159	0.0015	0.002365	5.6e-05	0.085941	0.0485	0.005	0.00073	0.00016	16	1.5	1.5	15.23	0.34	0.36	14.8	3	3.1	140	180	180	14420000000000	680000000000	DEMSPA-Grain42 - 54	0.002365	15.23	0.36	15.474	0.365965	15.547	0.366218
	DEMSPA-Grain42 - 55	rim	Analysis 2	35.981	6.97531	1820	89.7	886000	264	1.827	0.02	0.0161	0.0012	0.002341	5.7e-05	-0.019049	0.05	0.0037	0.00079	0.00016	16.2	1.2	1.2	15.07	0.35	0.37	16.1	3.2	3.3	200	150	150	14400000000000	1000000000000	DEMSPA-Grain42 - 55	0.002341	15.07	0.37	15.317	0.372511	15.39	0.37276
	DEMSPA-Grain43 - 56	rim	Analysis 1	36.378	-0.723684	3800	161	1750000	533	1.819	0.094	0.0151	0.0011	0.002378	6.5e-05	0.27096	0.0462	0.0031	0.00071	0.00013	15.2	1.1	1.1	15.31	0.4	0.42	14.4	2.4	2.6	30	130	130	30300000000000	3400000000000	DEMSPA-Grain43 - 56	0.002378	15.31	0.42	15.506	0.423346	15.579	0.423563
	DEMSPA-Grain43 - 57	rim	Analysis 2	23.757	0.38961	5950	274	2670000	814	0.905	0.013	0.0153	0.0014	0.002382	6.3e-05	0.22162	0.0469	0.004	0.000812	9.6e-05	15.4	1.4	1.4	15.34	0.39	0.41	16.4	1.7	1.9	60	160	160	52200000000000	1800000000000	DEMSPA-Grain43 - 57	0.002382	15.34	0.41	15.494	0.409315	15.567	0.40954
	DEMSPA-Grain44 - 58	rim	Analysis 1	9.2802	-0.208333	3400	156	1584000	485	1.667	0.034	0.0143	0.0023	0.00224	7.8e-05	-0.20249	0.0465	0.0075	0.00058	0.00013	14.4	2.3	2.3	14.43	0.49	0.5	11.7	2.6	2.7	40	300	300	26200000000000	1300000000000	DEMSPA-Grain44 - 58	0.00224	14.43	0.5	14.618	0.508438	14.691	0.508618
	DEMSPA-Grain44 - 59	rim	Analysis 2, few common-Pb	16.704	11.6959	3320	166	1640000	504	1.501	0.032	0.017	0.0026	0.002345	7.1e-05	0.032926	0.0522	0.0082	0.00076	0.00018	17.1	2.6	2.6	15.1	0.44	0.46	15.4	3.5	3.6	230	300	300	29200000000000	2100000000000	DEMSPA-Grain44 - 59	0.002345	15.1	0.46	15.295	0.462545	15.368	0.462743
	DEMSPA-Grain45 - 60	rim		36.007	4.58065	4510	219	2240000	694	1.752	0.075	0.0154	0.0012	0.002296	4.9e-05	-0.095994	0.0485	0.0039	0.000741	0.0001	15.5	1.2	1.2	14.79	0.29	0.31	15	1.9	2.1	150	160	160	37300000000000	4500000000000	DEMSPA-Grain45 - 60	0.002296	14.79	0.31	14.956	0.318824	15.029	0.319116
	DEMSPA-Grain46 - 61	rim	Analysis 1, high common-Pb	36.142	50.347	1543	144	713000	222	2.644	0.029	0.0318	0.0028	0.002444	6.9e-05	0.07825	0.0942	0.008	0.00205	0.00036	31.7	2.7	2.7	15.74	0.43	0.45	41.3	6.8	7.2	1460	170	170	12240000000000	490000000000	DEMSPA-Grain46 - 61	0.002444	15.74	0.45	16.002	0.451217	16.075	0.451421
	DEMSPA-Grain46 - 62	core/inner part	Analysis 2	36.007	3.82166	2300	113	1073000	334	1.411	0.017	0.0156	0.0016	0.002345	5.1e-05	0.19159	0.0482	0.0048	0.00084	0.00013	15.7	1.6	1.6	15.1	0.31	0.33	16.9	2.5	2.6	180	190	190	19800000000000	1100000000000	DEMSPA-Grain46 - 62	0.002345	15.1	0.33	15.323	0.332861	15.396	0.33314
	DEMSPA-Grain47 - 63	core/inner part	Analysis 1	36.378	0.74124	4190	193	2020000	631	1.421	0.014	0.01472	0.00092	0.002287	4e-05	-0.034051	0.0461	0.0029	0.000644	7.9e-05	14.84	0.92	0.92	14.73	0.23	0.26	13	1.4	1.6	70	130	130	36300000000000	1600000000000	DEMSPA-Grain47 - 63	0.002287	14.73	0.26	14.902	0.260348	14.975	0.260706
	DEMSPA-Grain47 - 64	rim	Analysis 2	33.409	-5.66176	4060	175	2008000	629	1.381	0.018	0.0135	0.0011	0.002232	4.8e-05	0.14035	0.0461	0.0038	0.000604	8.2e-05	13.6	1.1	1.1	14.37	0.29	0.31	12.2	1.5	1.7	20	150	150	34800000000000	1400000000000	DEMSPA-Grain47 - 64	0.002232	14.37	0.31	14.546	0.312472	14.619	0.31277
	DEMSPA-Grain48 - 65	core/inner part	Analysis 1	18.189	-3.94366	2801	118	1349000	424	1.572	0.031	0.014	0.0012	0.002292	6.7e-05	0.34818	0.0431	0.0038	0.00079	0.0002	14.2	1.2	1.2	14.76	0.42	0.43	16	3.9	4	-100	160	160	24180000000000	940000000000	DEMSPA-Grain48 - 65	0.002292	14.76	0.43	14.963	0.436906	15.036	0.437117
	DEMSPA-Grain48 - 66	core/inner part	Analysis 2	36.378	1.50327	2720	129	1307000	412	1.881	0.019	0.0152	0.0013	0.00234	4.2e-05	0.0004048	0.0474	0.0041	0.00071	0.00012	15.3	1.3	1.3	15.07	0.24	0.27	14.3	2.3	2.4	70	160	160	22800000000000	1400000000000	DEMSPA-Grain48 - 66	0.00234	15.07	0.27	15.278	0.273906	15.351	0.274247
	DEMSPA-Grain49 - 67	rim	Analysis 1, few common-Pb	29.697	12.948	1740	93.3	823000	260.1	2.022	0.027	0.0169	0.0018	0.002339	7e-05	-0.4965	0.0538	0.0067	0.00056	0.00015	17.3	1.8	1.8	15.06	0.43	0.45	11.4	3	3.1	310	240	240	14650000000000	520000000000	DEMSPA-Grain49 - 67	0.002339	15.06	0.45	15.305	0.457502	15.378	0.457702
	DEMSPA-Grain49 - 68	core/inner part	Analysis 2, very short	36.378	3.76176	9430	450	4440000	1409	0.948	0.017	0.01584	0.00074	0.002383	4e-05	-0.062699	0.0476	0.0024	0.000774	6e-05	15.95	0.74	0.74	15.35	0.23	0.26	15.63	0.82	1.2	92	99	99	88900000000000	4400000000000	DEMSPA-Grain49 - 68	0.002383	15.35	0.26	15.462	0.259223	15.535	0.259584
	CsO1 - 1	rim	high common-Pb	36.44	42.2185	10570	833	4270000	1356	1.049	0.014	0.0302	0.0016	0.002711	3.6e-05	0.33421	0.0821	0.004	0.001083	8.3e-05	30.2	1.5	1.5	17.45	0.19	0.23	21.9	1.1	1.7	1226	97	98	97600000000000	2700000000000	CsO1 - 1	0.002711	17.45	0.23	17.581	0.233149	17.654	0.233549
	CsO1 - 2	rim		36.378	3.83747	7040	335	2941000	938	0.788	0.024	0.01761	0.00086	0.002646	4e-05	0.33897	0.0484	0.0023	0.000884	7.8e-05	17.72	0.86	0.86	17.04	0.23	0.26	17.9	1.2	1.6	115	96	97	69000000000000	1200000000000	CsO1 - 2	0.002646	17.04	0.26	17.186	0.259465	17.259	0.259825
	CsO1 - 3	rim		37.863	-6.87117	1974	81.4	812000	259.7	1.893	0.026	0.0162	0.0016	0.002706	6.8e-05	0.0015966	0.043	0.0046	0.00083	0.0002	16.3	1.6	1.6	17.42	0.41	0.44	16.7	3.9	4	-50	180	180	16510000000000	600000000000	CsO1 - 3	0.002706	17.42	0.44	17.691	0.443957	17.764	0.444164
	CsO1 - 4	rim		17.447	1.36095	6390	300	2862000	917	1.401	0.039	0.0168	0.0019	0.002589	6.1e-05	0.26661	0.0473	0.0053	0.000697	9.7e-05	16.9	1.9	1.9	16.67	0.37	0.39	14.1	1.8	2	70	210	210	58400000000000	1600000000000	CsO1 - 4	0.002589	16.67	0.39	16.829	0.395999	16.902	0.396232
	CsO1 - 5	rim	high common-Pb	36.244	82.1014	3760	1030	1096000	352.5	1.321	0.018	0.147	0.021	0.00383	0.00019	0.91953	0.27	0.029	0.00457	0.00067	138	19	19	24.7	1.2	1.2	92	12	13	3220	180	180	33700000000000	2000000000000	CsO1 - 5	0.00383	24.7	1.2	24.944	1.23508	25.016	1.23514
	CsO1 - 6	rim		31.181	-0.0555556	4750	222	1910000	616	2.619	0.024	0.0179	0.0015	0.002798	5.6e-05	0.27025	0.0457	0.0034	0.00095	0.00014	18	1.5	1.5	18.01	0.33	0.36	19.2	2.5	2.7	40	140	150	38800000000000	1900000000000	CsO1 - 6	0.002798	18.01	0.36	18.219	0.364124	18.292	0.364378
	CsO1 - 7	rim		18.56	-3.33333	4660	205	1886000	610	1.562	0.026	0.0161	0.0018	0.002601	9.3e-05	0.41573	0.0445	0.0042	0.00083	0.0002	16.2	1.7	1.7	16.74	0.58	0.6	16.7	3.8	3.9	-40	170	170	39000000000000	1000000000000	CsO1 - 7	0.002601	16.74	0.6	16.94	0.6049	17.012	0.605048
	CsO1 - 8	rim	high common-Pb	36.431	39.5904	2460	185	998000	323	1.488	0.077	0.0293	0.0023	0.00275	6.5e-05	0.24891	0.078	0.0062	0.00143	0.00021	29.3	2.3	2.3	17.7	0.39	0.42	28.8	3.9	4.2	1080	160	160	22600000000000	3600000000000	CsO1 - 8	0.00275	17.7	0.42	17.955	0.423798	18.028	0.424015
	CsO1 - 9	rim		28.583	-3.90335	8290	365	3650000	1185	2.152	0.04	0.01602	0.00086	0.002605	3.8e-05	-0.038437	0.0444	0.0025	0.000699	7.7e-05	16.14	0.86	0.86	16.77	0.21	0.25	14.1	1.3	1.6	-50	100	100	71600000000000	3000000000000	CsO1 - 9	0.002605	16.77	0.25	16.917	0.24645	16.99	0.246829
	CsO1 - 10	rim		22.644	-0.532544	4080	190	1758000	573	2.2	0.021	0.0168	0.0014	0.002639	7.4e-05	0.012826	0.0456	0.0039	0.00082	0.00018	16.9	1.4	1.4	16.99	0.46	0.48	16.7	3.6	3.7	70	170	170	35700000000000	1600000000000	CsO1 - 10	0.002639	16.99	0.48	17.194	0.481496	17.267	0.481686
	CsO1 - 11	rim of 10	high common-Pb	36.213	43.4084	4310	365	1765000	576	1.643	0.018	0.0311	0.0028	0.002734	5.5e-05	0.30795	0.0834	0.0065	0.00145	0.00016	31.1	2.7	2.7	17.6	0.33	0.35	29.3	2.7	3.2	1340	160	160	38000000000000	1600000000000	CsO1 - 11	0.002734	17.6	0.35	17.806	0.35771	17.879	0.357969
	CsO1 - 12	rim		36.007	4.03409	3770	182	1583000	518	1.378	0.015	0.0175	0.001	0.002623	5.8e-05	0.318	0.0487	0.0029	0.00092	0.00012	17.6	1	1	16.89	0.35	0.37	18.6	2.1	2.3	130	110	110	34300000000000	2000000000000	CsO1 - 12	0.002623	16.89	0.37	17.093	0.377473	17.166	0.377718
	CsO1 - 13	rim		36.378	5.53672	4720	230	2041000	670	1.733	0.025	0.0176	0.0012	0.002597	4.6e-05	-0.15387	0.049	0.0035	0.00086	0.00012	17.7	1.2	1.2	16.72	0.27	0.3	17.4	2.2	2.4	130	140	140	41700000000000	1400000000000	CsO1 - 13	0.002597	16.72	0.3	16.908	0.29909	16.981	0.299401
	CsO1 - 14	rim	high common-Pb	36.181	71.403	4940	811	1840000	605	1.99	0.02	0.0683	0.0048	0.002977	7.7e-05	0.61751	0.1641	0.0097	0.0032	0.00035	67	4.6	4.6	19.16	0.47	0.5	64.6	5.9	7	2470	100	100	42600000000000	1800000000000	CsO1 - 14	0.002977	19.16	0.5	19.376	0.50042	19.449	0.500603
	CsO1 - 15	rim		31.553	0.764706	7010	323	2990000	985	1.635	0.017	0.0168	0.0011	0.00262	4.6e-05	0.2451	0.0464	0.0027	0.000872	0.0001	17	1.1	1.1	16.87	0.27	0.3	17.6	1.8	2.1	40	110	110	62600000000000	2100000000000	CsO1 - 15	0.00262	16.87	0.3	17.026	0.298531	17.099	0.298843
	CsO1 - 16	rim of 15		29.697	1.74419	4070	187	1754000	580	2.5	0.12	0.0171	0.0016	0.002626	5e-05	-0.00077734	0.0459	0.0043	0.00093	0.00017	17.2	1.6	1.6	16.9	0.29	0.32	18.7	3.2	3.4	80	180	180	35400000000000	1000000000000	CsO1 - 16	0.002626	16.9	0.32	17.11	0.325345	17.183	0.325631
	CsO1 - 17	rim		20.045	-6.32911	7280	317	3252000	1077	0.825	0.027	0.0157	0.0013	0.00261	4.8e-05	-0.19774	0.0446	0.0036	0.000808	8.6e-05	15.8	1.3	1.3	16.8	0.28	0.31	16.3	1.5	1.7	-70	160	160	76300000000000	1700000000000	CsO1 - 17	0.00261	16.8	0.31	16.945	0.311221	17.018	0.31152
	CsO1 - 18	core/inner part of 19	old outlier	36.466	5.07812	41200	2195	1310000	444	3.25	0.11	0.287	0.023	0.0385	0.0029	0.94447	0.0545	0.0014	0.0156	0.0023	256	19	19	243	18	18	313	42	45	389	59	60	351000000000000	13000000000000	CsO1 - 18	0.0385	243	18	243.763	18.0311	243.833	18.0309
	CsO1 - 19	rim		36.378	-0.287356	4240	193	1771000	599	2.633	0.045	0.0173	0.0013	0.00271	4.6e-05	0.037974	0.0456	0.0035	0.000804	0.0001	17.4	1.3	1.3	17.45	0.27	0.3	16.2	1.8	2.1	30	140	140	36600000000000	1700000000000	CsO1 - 19	0.00271	17.45	0.3	17.652	0.299218	17.725	0.299529
	CsO1 - 20	rim		27.469	4.75138	5800	277	2470000	837	1.112	0.015	0.018	0.0014	0.002678	5.8e-05	0.10347	0.0483	0.0037	0.000889	0.0001	18.1	1.4	1.4	17.24	0.35	0.38	18	1.8	2.1	110	150	150	56600000000000	3100000000000	CsO1 - 20	0.002678	17.24	0.38	17.409	0.376543	17.482	0.376789
	CsO1 - 21	rim	few common-Pb	14.106	14.9048	2210	115	847000	287	1.722	0.04	0.021	0.004	0.00278	0.00012	0.16455	0.0514	0.0094	0.00091	0.0003	21	4	4	17.87	0.75	0.76	18.4	6	6.1	260	350	350	18900000000000	1400000000000	CsO1 - 21	0.00278	17.87	0.76	18.163	0.782943	18.236	0.783054
	CsO1 - 22	core/inner part	high common-Pb	34.522	31.7537	4270	274	1647000	559	0.923	0.036	0.0267	0.0027	0.002841	6.8e-05	0.38867	0.0669	0.0062	0.00106	0.00014	26.8	2.7	2.7	18.29	0.41	0.43	21.4	2.5	2.8	870	190	190	42600000000000	1400000000000	CsO1 - 22	0.002841	18.29	0.43	18.493	0.442005	18.566	0.442213
	CsO1 - 23	rim		36.378	3.84615	3370	158	1360000	463	1.914	0.021	0.0181	0.0015	0.002719	5.2e-05	0.093592	0.0464	0.0039	0.00086	0.00015	18.2	1.5	1.5	17.5	0.31	0.33	17.4	2.8	3	100	160	160	29900000000000	2800000000000	CsO1 - 23	0.002719	17.5	0.33	17.728	0.338588	17.801	0.338862
	CsO1 - 24	rim of 23	few common-Pb	36.34	27.087	5600	358	2410000	822	1.744	0.017	0.0229	0.0016	0.002605	4e-05	0.035182	0.0634	0.0045	0.00108	0.00013	23	1.6	1.6	16.77	0.22	0.25	21.9	2.4	2.7	700	150	150	51000000000000	3400000000000	CsO1 - 24	0.002605	16.77	0.25	16.944	0.259836	17.017	0.260195
	CsO1 - 25	rim		36.378	0.449438	1397	64	569000	194	2.044	0.022	0.0177	0.0028	0.002752	8.6e-05	-0.01558	0.0472	0.0079	0.00079	0.00018	17.8	2.8	2.8	17.72	0.54	0.56	16	3.6	3.7	-10	270	270	12350000000000	630000000000	CsO1 - 25	0.002752	17.72	0.56	18.015	0.562205	18.088	0.562366
	CsO1 - 26	rim	high common-Pb	36.356	84.0828	5800	1810	1520000	519	1.564	0.041	0.182	0.02	0.00418	0.00018	0.98461	0.304	0.017	0.00613	0.00066	169	16	16	26.9	1.1	1.1	123	11	13	3479	84	85	53200000000000	2400000000000	CsO1 - 26	0.00418	26.9	1.1	27.163	1.16729	27.236	1.16736
	CsO1 - 27	rim		36.749	-2.18182	4930	222	2110000	719	1.098	0.025	0.0164	0.0012	0.002619	4.6e-05	-0.093957	0.0451	0.0033	0.000812	8.2e-05	16.5	1.2	1.2	16.86	0.27	0.3	16.4	1.4	1.7	-10	130	130	48500000000000	3900000000000	CsO1 - 27	0.002619	16.86	0.3	17.039	0.298885	17.112	0.299197
	CsO1 - 28	rim		25.613	-1.71779	4790	212	2160000	739	3.346	0.054	0.0162	0.0014	0.002575	6.3e-05	-0.099023	0.0462	0.0045	0.00098	0.00018	16.3	1.4	1.4	16.58	0.38	0.4	19.7	3.5	3.7	20	180	180	42200000000000	3400000000000	CsO1 - 28	0.002575	16.58	0.4	16.763	0.409591	16.836	0.409816
	CsO1 - 29	rim		19.303	7.31844	9280	463	4082000	1398	1.483	0.02	0.0178	0.0012	0.002576	5.3e-05	0.18985	0.0499	0.0031	0.000724	9e-05	17.9	1.2	1.2	16.59	0.32	0.34	14.6	1.6	1.8	180	130	130	89700000000000	2700000000000	CsO1 - 29	0.002576	16.59	0.34	16.714	0.343439	16.787	0.343709
	CsO1 - 30	core/inner part of 31	old outlier	36.007	2.25806	4410	208	1770000	607	1.334	0.028	0.0185	0.0014	0.002825	5.5e-05	-0.21208	0.0472	0.0037	0.00097	0.00011	18.6	1.4	1.4	18.18	0.33	0.36	19.7	2	2.3	100	150	150	41700000000000	2200000000000	CsO1 - 30	0.002825	18.18	0.36	18.389	0.357502	18.462	0.357761
	CsO1 - 31	rim		31.553	9.57672	9690	481	4110000	1412	0.7114	0.0052	0.0188	0.001	0.002655	3.7e-05	0.19956	0.0509	0.0027	0.000812	6.3e-05	18.9	1	1	17.09	0.2	0.24	16.41	0.85	1.3	220	110	110	105200000000000	5900000000000	CsO1 - 31	0.002655	17.09	0.24	17.212	0.239546	17.285	0.239936
	CsO1 - 32	rim		36.378	4.31034	4340	209	1880000	646	1.369	0.019	0.0173	0.0013	0.002586	6.1e-05	-0.13247	0.0481	0.0039	0.00082	0.00011	17.4	1.3	1.3	16.65	0.37	0.39	16.5	2.1	2.3	120	160	160	41200000000000	3000000000000	CsO1 - 32	0.002586	16.65	0.39	16.837	0.396655	16.91	0.396888
	CsO1 - 33	rim	high common-Pb	36.566	48.7606	5300	487	2090000	718	1.31	0.015	0.0356	0.0026	0.002826	4.9e-05	0.28574	0.0908	0.0064	0.00148	0.00016	35.5	2.5	2.5	18.19	0.28	0.31	30	2.8	3.3	1430	140	140	50600000000000	2600000000000	CsO1 - 33	0.002826	18.19	0.31	18.381	0.318251	18.454	0.318543
	CsO1 - 34	rim		18.189	5.10638	4050	194	1583000	544.9	1.608	0.094	0.0187	0.0022	0.002771	7.1e-05	0.46188	0.0473	0.005	0.00082	0.00017	18.8	2.2	2.2	17.84	0.44	0.46	16.5	3.3	3.4	110	210	210	36390000000000	850000000000	CsO1 - 34	0.002771	17.84	0.46	18.05	0.461853	18.123	0.462051
	CsO1 - 35	rim		26.727	6.22951	4610	233	1933000	666	1.494	0.014	0.0179	0.0014	0.002665	5e-05	0.17544	0.0498	0.0036	0.00078	0.00014	18.3	1.3	1.3	17.16	0.29	0.32	15.7	2.6	2.8	170	140	140	42900000000000	2000000000000	CsO1 - 35	0.002665	17.16	0.32	17.347	0.325026	17.42	0.325312
	CsO1 - 36	rim		31.553	-5	5490	230	2306000	795	2.122	0.039	0.0161	0.0011	0.002642	5.5e-05	0.15812	0.0438	0.0031	0.00084	0.00013	16.2	1.1	1.1	17.01	0.33	0.36	17.1	2.5	2.7	-70	120	120	48700000000000	1600000000000	CsO1 - 36	0.002642	17.01	0.36	17.188	0.357334	17.261	0.357593
	CsO1 - 37	core/inner part of 36		25.242	1.32948	3420	160	1484000	512	1.714	0.05	0.0172	0.0019	0.002651	6.4e-05	0.13615	0.0476	0.0053	0.00078	0.00012	17.3	1.9	1.9	17.07	0.39	0.41	15.7	2.3	2.4	70	200	200	32300000000000	1700000000000	CsO1 - 37	0.002651	17.07	0.41	17.279	0.416588	17.352	0.416809
	CsO1 - 38	core/inner part		28.583	-0.335196	5081	237	1988000	686	2.121	0.034	0.0178	0.0012	0.00279	5.9e-05	-0.041344	0.0456	0.0032	0.00071	0.00012	17.9	1.2	1.2	17.96	0.35	0.38	14.3	2.3	2.5	30	140	140	44840000000000	950000000000	CsO1 - 38	0.00279	17.96	0.38	18.157	0.383424	18.23	0.383665
	CsO1 - 39	core/inner part		36.378	1.71271	3450	161	1384000	478	1.267	0.05	0.018	0.0013	0.002763	6.6e-05	0.052836	0.0475	0.0039	0.000887	0.00011	18.1	1.3	1.3	17.79	0.4	0.42	17.9	1.9	2.2	100	150	150	33100000000000	1300000000000	CsO1 - 39	0.002763	17.79	0.42	18.006	0.429523	18.079	0.429737
	CsO1 - 40	rim		34.522	-5.34591	5350	234	2284000	789	2.517	0.058	0.0158	0.0011	0.002602	4.5e-05	-0.016287	0.0445	0.0032	0.00079	0.00013	15.9	1.1	1.1	16.75	0.26	0.29	15.9	2.4	2.6	-30	130	130	46900000000000	1600000000000	CsO1 - 40	0.002602	16.75	0.29	16.931	0.292423	17.004	0.292741
	CsO1 - 41	rim		36.749	3.2615	8440	400	3610000	1248	0.785	0.011	0.01705	0.00072	0.002579	4.2e-05	-0.076024	0.0477	0.0022	0.000835	6.7e-05	17.17	0.72	0.72	16.61	0.24	0.27	16.87	0.95	1.4	91	91	91	88500000000000	2700000000000	CsO1 - 41	0.002579	16.61	0.27	16.733	0.272159	16.806	0.272501
	CsO1 - 42	rim		36.378	4.49374	5550	263	2350000	815	2.297	0.02	0.01747	0.00096	0.002608	4.6e-05	0.23097	0.0488	0.0027	0.000807	9.2e-05	17.58	0.96	0.96	16.79	0.27	0.3	16.3	1.6	1.9	140	110	110	49700000000000	2200000000000	CsO1 - 42	0.002608	16.79	0.3	16.966	0.298862	17.039	0.299173
	CsO1 - 43	core/inner part of 44		36.378	2.23464	4307	200	1760000	609	1.594	0.029	0.0178	0.0011	0.002719	5.4e-05	0.1001	0.0473	0.003	0.000935	0.0001	17.9	1.1	1.1	17.5	0.32	0.35	18.9	1.8	2.1	110	130	130	40400000000000	1100000000000	CsO1 - 43	0.002719	17.5	0.35	17.704	0.351138	17.777	0.351402
	CsO1 - 44	rim		36.007	3.59116	3930	182	1635000	566	2.325	0.08	0.0178	0.0014	0.002711	5.2e-05	0.18071	0.0475	0.0035	0.00086	0.00014	18.1	1.3	1.3	17.45	0.31	0.34	17.5	2.7	2.9	100	140	140	35400000000000	1400000000000	CsO1 - 44	0.002711	17.45	0.34	17.662	0.338318	17.735	0.338592
	CsO1 - 45	core/inner part of 46	few common-Pb	36.259	29.7143	9750	646	4120000	1427	0.958	0.043	0.0244	0.0017	0.002675	4.7e-05	0.13292	0.0662	0.0046	0.000944	9.6e-05	24.5	1.7	1.7	17.22	0.27	0.3	19.1	1.6	1.9	820	150	150	99730000000000	7100000000000	CsO1 - 45	0.002675	17.22	0.3	17.345	0.304343	17.418	0.304648
	CsO1 - 46	rim	high common-Pb	36.402	56.7898	6520	703	2502000	869	1.983	0.028	0.043	0.0047	0.002907	6.6e-05	0.56483	0.104	0.01	0.00174	0.00025	43.3	4.7	4.7	18.71	0.4	0.42	35.2	4.5	5	1680	200	200	59400000000000	1900000000000	CsO1 - 46	0.002907	18.71	0.42	18.892	0.428305	18.965	0.42852
	CsO1 - 47	rim of 48		36.378	1.84358	3790	176	1543000	536	1.89	0.02	0.0178	0.0012	0.00273	5.4e-05	-0.055419	0.0468	0.0035	0.00087	0.00014	17.9	1.2	1.2	17.57	0.32	0.35	17.5	2.6	2.8	50	140	140	34900000000000	2300000000000	CsO1 - 47	0.00273	17.57	0.35	17.788	0.351366	17.861	0.35163
	CsO1 - 48	rim		35.636	-2.07101	5530	245	2300000	804	1.741	0.024	0.0168	0.0012	0.00268	4.7e-05	0.044021	0.0459	0.0035	0.000935	0.0001	16.9	1.2	1.2	17.25	0.27	0.3	18.9	1.7	2	20	140	140	51800000000000	4200000000000	CsO1 - 48	0.00268	17.25	0.3	17.431	0.305276	17.504	0.305581
	CsO1 - 49	rim of 50		27.84	4.17143	4410	210	1950000	681	2.237	0.035	0.0174	0.0013	0.002605	5.7e-05	-0.078261	0.0466	0.0039	0.00079	0.00011	17.5	1.3	1.3	16.77	0.35	0.37	16	2.1	2.3	40	160	160	40700000000000	2000000000000	CsO1 - 49	0.002605	16.77	0.37	16.961	0.370631	17.034	0.370881
	CsO1 - 50	rim	high common-Pb	36.315	49.9725	4860	452	1940000	677	1.163	0.014	0.0364	0.0038	0.002822	7.1e-05	0.67107	0.0978	0.0099	0.00127	0.00015	36.3	3.7	3.7	18.16	0.43	0.45	25.6	2.7	3	1510	210	210	48100000000000	2900000000000	CsO1 - 50	0.002822	18.16	0.45	18.358	0.461233	18.431	0.461432
	CsO1 - 51	rim		27.098	5.77778	3960	191	1628000	569	1.203	0.02	0.0179	0.0016	0.002634	5.6e-05	-0.072207	0.0514	0.0046	0.00086	0.00012	18	1.6	1.6	16.96	0.34	0.36	17.3	2.2	2.5	220	180	180	38200000000000	1700000000000	CsO1 - 51	0.002634	16.96	0.36	17.156	0.364268	17.229	0.364522
	CsO1 - 52	rim		18.932	6.45503	4570	224	1921000	672	1.203	0.021	0.0188	0.002	0.002746	8e-05	-0.23262	0.0499	0.0058	0.0009	0.00014	18.9	2	2	17.68	0.5	0.52	18.2	2.5	2.7	210	240	240	46600000000000	1900000000000	CsO1 - 52	0.002746	17.68	0.52	17.867	0.519827	17.94	0.520002
	CsO1 - 53	rim of 54		28.212	3.76828	7870	368	3390000	1185	0.734	0.014	0.01767	0.00084	0.002657	4.6e-05	-0.087371	0.0482	0.0024	0.000846	7.8e-05	17.78	0.84	0.84	17.11	0.26	0.29	17.1	1.2	1.6	110	100	100	87100000000000	2900000000000	CsO1 - 53	0.002657	17.11	0.29	17.239	0.298052	17.312	0.298364
	CsO1 - 54	rim		36.378	4.56522	4610	218	1880000	657	1.029	0.027	0.0183	0.0014	0.002727	6.1e-05	0.095951	0.0481	0.0037	0.000811	0.0001	18.4	1.4	1.4	17.56	0.37	0.39	16.4	1.8	2.1	110	150	150	47200000000000	3900000000000	CsO1 - 54	0.002727	17.56	0.39	17.743	0.396361	17.816	0.396594
	CsO1 - 55	core/inner part of 56		36.378	4.97238	1977	95	833000	292	1.905	0.018	0.0181	0.0025	0.002672	7e-05	-0.050288	0.0493	0.0068	0.00076	0.00015	18.1	2.5	2.5	17.2	0.43	0.45	15.3	2.9	3	170	240	240	18240000000000	870000000000	CsO1 - 55	0.002672	17.2	0.45	17.461	0.456821	17.534	0.457021
	CsO1 - 56	rim		36.749	-4.37126	3510	159	1498000	525	1.699	0.028	0.0166	0.0015	0.002707	5.8e-05	0.012008	0.0463	0.0043	0.00078	0.00012	16.7	1.5	1.5	17.43	0.35	0.37	15.7	2.2	2.4	30	170	170	32900000000000	1800000000000	CsO1 - 56	0.002707	17.43	0.37	17.639	0.377426	17.712	0.377671
	CsO1 - 57	rim		36.749	3.85057	4610	224	1940000	682	1.155	0.061	0.0173	0.0012	0.002598	5e-05	0.11265	0.0492	0.0035	0.000877	9.1e-05	17.4	1.2	1.2	16.73	0.3	0.32	17.7	1.5	1.8	150	140	140	45700000000000	3800000000000	CsO1 - 57	0.002598	16.73	0.32	16.907	0.324966	16.98	0.325252
	EG1 - 1	rim		36.749	0.0581395	5430	251	2270000	797	0.846	0.011	0.0171	0.0011	0.00267	3.9e-05	0.13607	0.0466	0.0031	0.000875	8.2e-05	17.2	1.1	1.1	17.19	0.22	0.25	17.7	1.3	1.7	40	120	120	57500000000000	2900000000000	EG1 - 1	0.00267	17.19	0.25	17.357	0.253187	17.43	0.253556
	EG1 - 2	core/inner part	old outlier	36.007	-1.79671	57200	3000	1021000	359	2.08	0.11	0.468	0.011	0.06346	0.00087	0.19307	0.0533	0.0013	0.02194	0.0016	389.6	7.8	7.8	396.6	4.4	5.3	439	18	31	332	55	56	538000000000000	49000000000000	EG1 - 2	0.06346	396.6	5.3	396.42	5.27204	396.489	5.272
	EG1 - 3	rim	few common-Pb	36.582	27.8226	7140	455	2870000	1009	1.24	0.023	0.0247	0.0013	0.002781	3.9e-05	0.059	0.0644	0.0035	0.001145	0.00011	24.8	1.3	1.3	17.9	0.21	0.25	23.1	1.7	2.1	770	110	110	70700000000000	4100000000000	EG1 - 3	0.002781	17.9	0.25	18.06	0.25292	18.133	0.253289
	EG1 - 4	rim of 3		36.749	-2	5040	232	2040000	716	1.304	0.015	0.0179	0.0012	0.002851	5.4e-05	-0.23504	0.0451	0.0034	0.00101	0.00012	18	1.2	1.2	18.36	0.32	0.35	20.5	2.1	2.4	-20	140	140	49200000000000	3200000000000	EG1 - 4	0.002851	18.36	0.35	18.542	0.350699	18.615	0.350963
	EG1 - 5	core/inner part	few common-Pb	33.78	10.2538	6130	313	2494000	878	1.282	0.024	0.0196	0.0011	0.002747	5.3e-05	-0.16107	0.0521	0.0033	0.000866	0.00011	19.7	1.1	1.1	17.68	0.31	0.34	17.5	1.9	2.1	260	130	130	60900000000000	1500000000000	EG1 - 5	0.002747	17.68	0.34	17.853	0.343978	17.926	0.344247
	EG1 - 6	rim	few common-Pb	17.818	11.9802	3822	199	1541000	542.8	1.858	0.036	0.0194	0.0029	0.002762	6.9e-05	-0.26638	0.0529	0.0084	0.00095	0.00015	20.2	3.1	3.1	17.78	0.42	0.44	19.2	2.9	3.1	310	290	290	35500000000000	1000000000000	EG1 - 6	0.002762	17.78	0.44	17.994	0.448894	18.067	0.449099
	EG1 - 7	rim		36.749	0.782123	7880	352	3230000	1137	1.265	0.045	0.0178	0.001	0.002758	4.1e-05	0.017934	0.0463	0.0027	0.000915	8.4e-05	17.9	1	1	17.76	0.22	0.26	18.5	1.3	1.7	30	120	120	79300000000000	7100000000000	EG1 - 7	0.002758	17.76	0.26	17.902	0.265755	17.974	0.266106
	EG1 - 8	rim of 7		19.303	3.44262	9790	455	4110000	1449	1.188	0.014	0.0182	0.0013	0.002745	4.3e-05	-0.31572	0.0487	0.0035	0.000881	0.00011	18.3	1.3	1.3	17.67	0.24	0.28	17.8	2	2.2	130	150	150	101400000000000	5000000000000	EG1 - 8	0.002745	17.67	0.28	17.798	0.278417	17.871	0.278751
	EG1 - 9	rim		26.356	-2.61905	5880	265	2514000	887	1.319	0.031	0.0167	0.0012	0.002678	4.8e-05	0.51876	0.0452	0.0031	0.00081	0.00011	16.8	1.2	1.2	17.24	0.28	0.31	16.5	2.1	2.3	-10	120	130	58800000000000	1500000000000	EG1 - 9	0.002678	17.24	0.31	17.406	0.311573	17.479	0.311872
	EG1 - 10	rim	old outlier	36.444	4.96124	31260	1584	1950000	690	1.576	0.029	0.136	0.011	0.0192	0.0016	0.92291	0.0517	0.0014	0.00543	0.00066	129	10	10	122.6	9.8	9.9	109	12	13	263	59	60	297600000000000	3600000000000	EG1 - 10	0.0192	122.6	9.9	122.818	10.142	122.89	10.1419
	EG1 - 11	rim		28.954	3.88889	6520	296	2750000	972	1.016	0.02	0.0177	0.0012	0.002687	4.7e-05	-0.20039	0.0468	0.0033	0.000825	9e-05	18	1.2	1.2	17.3	0.27	0.3	16.7	1.6	1.8	70	140	140	68400000000000	4800000000000	EG1 - 11	0.002687	17.3	0.3	17.453	0.30488	17.526	0.305185
	EG1 - 12	rim of 11	old outlier	17.447	7.37557	6640	342	2250000	795	0.979	0.033	0.022	0.0021	0.003181	8.5e-05	0.28586	0.0498	0.0045	0.00174	0.00019	22.1	2.1	2.1	20.47	0.52	0.55	35.1	3.2	3.8	170	180	180	66600000000000	4000000000000	EG1 - 12	0.003181	20.47	0.55	20.66	0.551177	20.733	0.551341
	EG1 - 13	core/inner part of 14		15.962	2.02073	4100	190	1590000	563	1.606	0.026	0.0192	0.0023	0.002938	6.3e-05	-0.12327	0.0467	0.0056	0.00099	0.00014	19.3	2.3	2.3	18.91	0.38	0.4	20	2.5	2.8	40	220	220	39500000000000	1500000000000	EG1 - 13	0.002938	18.91	0.4	19.128	0.409564	19.201	0.409789
	EG1 - 14	rim		36.378	0.691489	5210	242	2030000	719	2.181	0.021	0.0187	0.0013	0.0029	4.7e-05	-0.012881	0.0471	0.0034	0.00092	0.00013	18.8	1.3	1.3	18.67	0.27	0.3	18.6	2.3	2.6	70	140	140	48300000000000	2600000000000	EG1 - 14	0.0029	18.67	0.3	18.864	0.305284	18.937	0.305589
	EG1 - 15	core/inner part		27.098	3.48571	9370	434	4040000	1433	1.416	0.039	0.0173	0.0012	0.002624	4.4e-05	0.33962	0.0485	0.0033	0.000806	8.9e-05	17.5	1.2	1.2	16.89	0.25	0.29	16.3	1.5	1.8	120	130	140	92500000000000	2600000000000	EG1 - 15	0.002624	16.89	0.29	17.021	0.285034	17.094	0.285361
	EG1 - 16	core/inner part of 17		23.386	7.21053	4150	199	1625000	577	2.049	0.021	0.0189	0.002	0.002738	8.1e-05	0.038502	0.0498	0.0052	0.00088	0.00013	19	1.9	1.9	17.63	0.5	0.52	17.8	2.5	2.7	160	200	200	37500000000000	2000000000000	EG1 - 16	0.002738	17.63	0.52	17.834	0.526873	17.907	0.527046
	EG1 - 17	rim		36.378	3.65169	5070	237	2100000	746	1.813	0.03	0.0177	0.0015	0.002663	5.1e-05	0.20366	0.0479	0.0041	0.000766	0.0001	17.8	1.5	1.5	17.15	0.3	0.33	15.5	1.9	2.1	110	160	160	48400000000000	4700000000000	EG1 - 17	0.002663	17.15	0.33	17.326	0.331383	17.399	0.331663
	EG1 - 18	core/inner part of 19		36.378	0.8	4380	207	1837000	653	1.369	0.045	0.0174	0.0015	0.002696	5.1e-05	0.022689	0.047	0.004	0.000794	0.0001	17.5	1.5	1.5	17.36	0.3	0.33	16.1	1.8	2	60	160	160	43100000000000	1700000000000	EG1 - 18	0.002696	17.36	0.33	17.548	0.331508	17.621	0.331788
	EG1 - 19	rim		33.037	2.09945	4450	208	1807000	642	2.153	0.057	0.0179	0.0011	0.002752	5e-05	-0.18185	0.0458	0.0029	0.00081	0.00016	18.1	1.1	1.1	17.72	0.29	0.32	16.5	3	3.2	40	110	110	41600000000000	1400000000000	EG1 - 19	0.002752	17.72	0.32	17.916	0.325065	17.989	0.325351
	EG1 - 20	rim		30.439	-0.0561798	4840	229	1952000	694	1.308	0.021	0.0177	0.0014	0.002767	5.7e-05	0.064731	0.0463	0.0036	0.00094	0.00012	17.8	1.4	1.4	17.81	0.34	0.37	19	2.1	2.4	60	140	140	47900000000000	2300000000000	EG1 - 20	0.002767	17.81	0.37	18.002	0.370322	18.075	0.370572
	EG1 - 21	rim		36.378	2.82167	6061	286	2513000	897	1.096	0.035	0.01761	0.00075	0.002675	4.3e-05	-0.034584	0.0475	0.0021	0.000811	7.6e-05	17.72	0.75	0.75	17.22	0.24	0.28	16.4	1.2	1.5	98	91	91	61300000000000	1100000000000	EG1 - 21	0.002675	17.22	0.28	17.384	0.279068	17.457	0.279402
	EG1 - 22	core/inner part		36.007	-2.40437	1921	89	719000	256.8	1.646	0.018	0.0182	0.0021	0.002911	8.5e-05	-0.019802	0.0453	0.0056	0.00108	0.0002	18.3	2.1	2.1	18.74	0.53	0.55	21.8	3.9	4.1	-30	200	210	18210000000000	860000000000	EG1 - 22	0.002911	18.74	0.55	19.023	0.554647	19.096	0.554811
	EG1 - 23	rim		32.666	1.12299	4830	227	1862000	665	1.222	0.027	0.0186	0.0013	0.002873	6.2e-05	0.16801	0.0476	0.0034	0.00089	0.00013	18.7	1.3	1.3	18.49	0.37	0.4	17.9	2.5	2.7	80	140	140	47800000000000	1700000000000	EG1 - 23	0.002873	18.49	0.4	18.69	0.402761	18.763	0.40299
	EG1 - 24	core/inner part of 25		36.007	-0.879121	8310	378	3270000	1167	1.423	0.06	0.0181	0.001	0.002851	5.7e-05	0.011514	0.0465	0.0029	0.000961	8.5e-05	18.2	1	1	18.36	0.34	0.36	19.4	1.3	1.7	60	120	120	81300000000000	2000000000000	EG1 - 24	0.002851	18.36	0.36	18.502	0.369386	18.575	0.369637
	EG1 - 25	core/inner part		36.378	2.68571	5730	265	2391000	855	1.851	0.029	0.0174	0.0011	0.002645	4.1e-05	0.02877	0.0472	0.0028	0.000815	9.9e-05	17.5	1.1	1.1	17.03	0.23	0.26	16.5	1.8	2	90	120	120	54300000000000	1800000000000	EG1 - 25	0.002645	17.03	0.26	17.2	0.266263	17.273	0.266613
	EG1 - 26	core/inner part		31.924	7.46032	5400	257	2270000	810	1.526	0.019	0.0188	0.0016	0.002717	4.9e-05	0.047977	0.0506	0.0046	0.000938	0.00011	18.9	1.6	1.6	17.49	0.29	0.32	18.9	1.8	2.1	220	180	180	52400000000000	6600000000000	EG1 - 26	0.002717	17.49	0.32	17.668	0.318199	17.741	0.318491
	EG1 - 27	rim		25.984	4.80874	3499	168	1383000	494.9	2.983	0.065	0.0182	0.0015	0.002706	6e-05	0.13596	0.0495	0.0043	0.00079	0.00019	18.3	1.5	1.5	17.42	0.37	0.39	15.9	3.7	3.8	180	180	180	30720000000000	860000000000	EG1 - 27	0.002706	17.42	0.39	17.642	0.390651	17.715	0.390888
	EG1 - 28	rim of 27		29.325	-1.57303	2940	132	1141000	408	1.742	0.052	0.0177	0.0021	0.002808	8.1e-05	-0.16025	0.0456	0.0057	0.00074	0.00016	17.8	2.1	2.1	18.08	0.5	0.52	15	3	3.1	30	220	230	27700000000000	2600000000000	EG1 - 28	0.002808	18.08	0.52	18.315	0.527581	18.388	0.527753
	EG1 - 29	core/inner part of 29		36.378	1.32184	4700	212	1942000	695	1.539	0.036	0.0173	0.0014	0.002667	6.1e-05	-0.075523	0.0456	0.0036	0.000884	0.00011	17.4	1.4	1.4	17.17	0.37	0.39	17.9	1.9	2.1	10	140	140	45300000000000	1500000000000	EG1 - 29	0.002667	17.17	0.39	17.357	0.396466	17.43	0.396699
	EG1 - 30	rim	old outlier	14.848	-4.89247	3520	155	1222000	437.7	1.993	0.021	0.0185	0.0027	0.003031	8.5e-05	-0.066059	0.045	0.0065	0.00102	0.00026	18.6	2.6	2.6	19.51	0.53	0.55	20.7	5.1	5.3	-30	250	250	31310000000000	950000000000	EG1 - 30	0.003031	19.51	0.55	19.755	0.553177	19.828	0.553341
	EG1 - 31	rim		36.007	1.71271	6020	280	2434000	872	1.501	0.065	0.018	0.0014	0.002764	5.3e-05	0.24583	0.0472	0.0036	0.000858	9.2e-05	18.1	1.4	1.4	17.79	0.32	0.34	17.3	1.6	1.9	110	150	150	58300000000000	1500000000000	EG1 - 31	0.002764	17.79	0.34	17.965	0.34401	18.038	0.344279
	EG1 - 32	core/inner part of 31		30.068	-1.27168	4460	207	1803000	646.4	1.507	0.046	0.0172	0.0015	0.002721	6.4e-05	0.03005	0.0467	0.0041	0.00091	0.00012	17.3	1.5	1.5	17.52	0.39	0.41	18.4	2.3	2.5	80	170	170	42400000000000	1200000000000	EG1 - 32	0.002721	17.52	0.41	17.712	0.416039	17.785	0.41626
	EG1 - 33	rim		27.84	-1.40607	10350	469	4190000	1502	1.585	0.018	0.01767	0.00078	0.002801	5.4e-05	0.10338	0.0457	0.0021	0.000958	0.00011	17.78	0.78	0.78	18.03	0.32	0.35	19.4	1.8	2.1	-8	90	90	102000000000000	4200000000000	EG1 - 33	0.002801	18.03	0.35	18.16	0.349612	18.233	0.349877
	EG1 - 34	rim	old outlier	21.901	3.41584	5620	279	2016000	723.1	1.168	0.046	0.0202	0.0017	0.003031	6.5e-05	0.14167	0.0482	0.004	0.00119	0.00016	20.2	1.7	1.7	19.51	0.39	0.42	24	2.9	3.2	100	160	160	55300000000000	1700000000000	EG1 - 34	0.003031	19.51	0.42	19.703	0.421904	19.776	0.422123
	EG1 - 35	rim		23.386	-3.07229	3490	155	1462000	524	1.919	0.063	0.0165	0.0015	0.002658	6e-05	0.050844	0.0448	0.0039	0.00088	0.00016	16.6	1.5	1.5	17.11	0.37	0.39	17.8	3.1	3.2	-30	160	160	33800000000000	1200000000000	EG1 - 35	0.002658	17.11	0.39	17.323	0.390523	17.396	0.39076
	EG1 - 36	rim		36.749	0.237107	15020	695	6430000	2310	1.232	0.018	0.01676	0.00073	0.002614	3.5e-05	0.3109	0.0466	0.0018	0.000811	6.7e-05	16.87	0.73	0.73	16.83	0.19	0.23	16.38	0.98	1.4	57	79	79	150900000000000	6900000000000	EG1 - 36	0.002614	16.83	0.23	16.918	0.226228	16.991	0.226641
	EG1 - 37	rim		18.189	-1.15152	4330	195	1919000	689.5	1.548	0.026	0.0164	0.0013	0.002592	6.4e-05	-0.11988	0.0448	0.0038	0.0007	0.00013	16.5	1.3	1.3	16.69	0.39	0.41	14.1	2.5	2.7	-30	160	160	43400000000000	1100000000000	EG1 - 37	0.002592	16.69	0.41	16.872	0.416063	16.945	0.416285
	EG1 - 38	core/inner part of 37		21.159	-0.689655	8580	394	3600000	1295	1.516	0.027	0.0173	0.001	0.002721	4.3e-05	0.27801	0.0469	0.0028	0.00085	8.8e-05	17.4	1	1	17.52	0.24	0.27	17.2	1.5	1.8	60	120	120	86400000000000	2800000000000	EG1 - 38	0.002721	17.52	0.27	17.656	0.278632	17.728	0.278966
	EG1 - 39	core/inner part		32.295	-0.693642	7680	336	3160000	1137	1.969	0.059	0.0172	0.0011	0.002706	5e-05	-0.02781	0.0462	0.003	0.000864	0.0001	17.3	1.1	1.1	17.42	0.29	0.32	17.5	1.8	2.1	50	130	130	72100000000000	3300000000000	EG1 - 39	0.002706	17.42	0.32	17.572	0.324241	17.645	0.324528
	EG1 - 40	rim		32.666	1.64773	6110	284	2550000	916	1.727	0.033	0.0175	0.0011	0.002689	4.5e-05	0.0067263	0.0482	0.0034	0.000891	0.00011	17.6	1.1	1.1	17.31	0.25	0.29	18	2	2.2	110	130	130	57400000000000	3700000000000	EG1 - 40	0.002689	17.31	0.29	17.478	0.292105	17.551	0.292424
	EG1 - 41	rim		24.128	1.52542	4200	196	1783000	641	1.902	0.057	0.0176	0.0016	0.002707	5.7e-05	-0.076195	0.047	0.0043	0.00087	0.00014	17.7	1.6	1.6	17.43	0.34	0.36	17.5	2.6	2.8	60	170	170	40670000000000	920000000000	EG1 - 41	0.002707	17.43	0.36	17.624	0.370606	17.697	0.370856
	EG1 - 42	rim		22.272	4.13043	3808	182	1589000	572	1.563	0.042	0.0183	0.0019	0.00274	6.4e-05	-0.12221	0.0489	0.0052	0.00091	0.00014	18.4	1.9	1.9	17.64	0.39	0.41	18.5	2.6	2.8	170	210	210	38200000000000	1200000000000	EG1 - 42	0.00274	17.64	0.41	17.845	0.416255	17.918	0.416477
	EG1 - 43	rim		34.522	-1.12994	3540	160	1430000	516	1.971	0.023	0.0176	0.0014	0.002781	6.3e-05	0.32395	0.047	0.0034	0.00085	0.00015	17.7	1.4	1.4	17.9	0.38	0.4	17.2	2.8	3	40	140	140	33800000000000	2300000000000	EG1 - 43	0.002781	17.9	0.4	18.122	0.409952	18.195	0.410177
	EG1 - 44	rim		28.583	-1.02273	2360	108	931000	335	1.634	0.035	0.0175	0.0022	0.002762	7e-05	0.23604	0.0455	0.0052	0.00091	0.00017	17.6	2.2	2.2	17.78	0.43	0.45	18.5	3.3	3.5	0	200	200	22400000000000	1800000000000	EG1 - 44	0.002762	17.78	0.45	18.033	0.456392	18.106	0.456593
	EG1 - 45	rim		33.409	-0.229885	3600	162	1500000	539	1.318	0.031	0.0173	0.0014	0.002709	5.4e-05	0.027347	0.0462	0.0039	0.000855	9.8e-05	17.4	1.4	1.4	17.44	0.32	0.34	17.3	1.7	2	30	150	150	36500000000000	3100000000000	EG1 - 45	0.002709	17.44	0.34	17.647	0.351298	17.72	0.351562
	EG1 - 46	rim of 45		17.818	2.62032	2315	111	944000	340	1.675	0.039	0.0186	0.0023	0.002829	8.1e-05	-0.29436	0.0482	0.0064	0.00073	0.00016	18.7	2.3	2.3	18.21	0.5	0.52	14.7	3.1	3.2	90	240	240	23290000000000	810000000000	EG1 - 46	0.002829	18.21	0.52	18.466	0.527982	18.539	0.528155
	EG1 - 47	rim	high common-Pb	36.337	74.4721	4190	794	1394000	502	1.437	0.024	0.0868	0.0062	0.003344	8.2e-05	0.39388	0.19	0.013	0.0033	0.00028	84.3	5.8	5.8	21.52	0.5	0.52	66.6	4.2	5.7	2740	110	110	41100000000000	1100000000000	EG1 - 47	0.003344	21.52	0.52	21.764	0.532806	21.837	0.532977
	EG1 - 48	rim		34.522	3.07692	4580	216	1881000	678	1.931	0.021	0.0181	0.0013	0.00274	5.4e-05	0.07718	0.048	0.0035	0.00095	0.00015	18.2	1.3	1.3	17.64	0.32	0.35	19.3	2.9	3.1	100	140	140	43600000000000	1800000000000	EG1 - 48	0.00274	17.64	0.35	17.833	0.350978	17.906	0.351243
	EG1 - 49	rim	few common-Pb	35.265	11.5764	1524	85	610000	220	2.077	0.028	0.0202	0.0026	0.002789	9e-05	0.019038	0.0515	0.0064	0.00119	0.00028	20.3	2.6	2.6	17.95	0.56	0.58	24.1	5.5	5.6	370	240	240	14280000000000	950000000000	EG1 - 49	0.002789	17.95	0.58	18.246	0.587964	18.319	0.588118
	EG1 - 50	core/inner part of 49		31.181	-2.91429	2517	109	980000	353.6	2.005	0.028	0.0174	0.0017	0.002798	6.5e-05	-0.020478	0.0439	0.0045	0.00105	0.00017	17.5	1.7	1.7	18.01	0.39	0.42	21.2	3.3	3.5	-40	180	180	23600000000000	530000000000	EG1 - 50	0.002798	18.01	0.42	18.264	0.423686	18.337	0.423903
	EG1 - 51	rim		36.378	-3.06358	6120	273	2510000	908	1.162	0.018	0.0172	0.0011	0.00277	4.8e-05	-0.030059	0.0454	0.003	0.000887	7.8e-05	17.3	1.1	1.1	17.83	0.28	0.31	17.9	1.2	1.6	0	120	120	62400000000000	2500000000000	EG1 - 51	0.00277	17.83	0.31	17.998	0.311443	18.071	0.311741
	EG1 - 52	rim		31.924	-5.73171	3890	171	1632000	590	1.711	0.014	0.0163	0.0016	0.002693	5.9e-05	-0.0027615	0.0447	0.0046	0.00084	0.00013	16.4	1.6	1.6	17.34	0.36	0.38	17	2.4	2.6	20	190	190	37900000000000	1800000000000	EG1 - 52	0.002693	17.34	0.38	17.539	0.383748	17.612	0.383989
	EG1 - 53	rim		27.469	-4.0884	5710	257	2087000	755	1.132	0.055	0.0177	0.0013	0.002926	6.3e-05	0.04084	0.0451	0.0036	0.000934	9.5e-05	18.1	1.4	1.4	18.84	0.38	0.41	18.9	1.6	1.9	-10	140	140	57200000000000	1900000000000	EG1 - 53	0.002926	18.84	0.41	19.02	0.408925	19.093	0.40915
	EG1 - 54	rim		27.84	-0.828402	2580	116	1098000	397	1.688	0.021	0.0168	0.0019	0.002648	6.2e-05	0.041278	0.0462	0.0054	0.0009	0.00016	16.9	1.9	1.9	17.04	0.38	0.4	18.3	3	3.2	10	210	210	25100000000000	1400000000000	EG1 - 54	0.002648	17.04	0.4	17.28	0.404051	17.353	0.404279
	EG1 - 55	core/inner part		14.848	9.4359	5230	266	2222000	804	2.062	0.028	0.0194	0.0017	0.002744	7.3e-05	0.26839	0.0515	0.0044	0.00087	0.00017	19.5	1.7	1.7	17.66	0.45	0.47	17.6	3.4	3.5	240	180	180	51900000000000	1300000000000	EG1 - 55	0.002744	17.66	0.47	17.846	0.474117	17.919	0.47431
	EG1 - 56	rim		36.378	-0.347423	7710	346	3240000	1172	1.178	0.039	0.01716	0.00086	0.002692	5.9e-05	0.051173	0.0458	0.0025	0.000866	9.3e-05	17.27	0.86	0.86	17.33	0.35	0.38	17.5	1.6	1.9	30	100	110	78800000000000	2500000000000	EG1 - 56	0.002692	17.33	0.38	17.474	0.382451	17.546	0.382692
	EG1 - 57	rim		34.522	-0.0578035	3190	149	1340000	486	1.996	0.026	0.0172	0.0017	0.002689	5.6e-05	0.13772	0.0451	0.0042	0.00087	0.00017	17.3	1.7	1.7	17.31	0.34	0.36	17.5	3.2	3.4	10	170	170	30500000000000	2400000000000	EG1 - 57	0.002689	17.31	0.36	17.531	0.364598	17.604	0.364852
	EG1 - 58	rim		36.378	0.45977	2575	120	1059000	384	1.61	0.03	0.0173	0.0018	0.002691	5.2e-05	0.030326	0.0484	0.0051	0.00088	0.00014	17.4	1.8	1.8	17.32	0.3	0.33	17.8	2.7	2.8	130	200	200	25090000000000	910000000000	EG1 - 58	0.002691	17.32	0.33	17.561	0.338884	17.634	0.339158
	EG1 - 59	rim		23.757	1.95402	11310	533	4890000	1774	0.9958	0.0085	0.0173	0.001	0.002651	4.3e-05	-0.066455	0.0475	0.003	0.000802	7.1e-05	17.4	1	1	17.06	0.25	0.28	16.2	1.1	1.4	90	120	120	122200000000000	4800000000000	EG1 - 59	0.002651	17.06	0.28	17.174	0.278203	17.247	0.278538
	EG1 - 60	rim		23.015	-7.21212	3960	173	1680000	609	1.295	0.021	0.0164	0.0015	0.002748	7e-05	0.13054	0.0444	0.0041	0.00079	0.00014	16.5	1.5	1.5	17.69	0.43	0.45	15.9	2.6	2.7	-70	170	170	41100000000000	2100000000000	EG1 - 60	0.002748	17.69	0.45	17.89	0.455097	17.963	0.455299
	EG1 - 61	core/inner part	few common-Pb	13.363	10.05	4280	196	1725000	626	1.513	0.043	0.0199	0.003	0.002795	8.4e-05	0.14269	0.052	0.0077	0.00115	0.00017	20	3	3	17.99	0.52	0.54	23.2	3.1	3.3	240	290	290	42600000000000	2600000000000	EG1 - 61	0.002795	17.99	0.54	18.194	0.546029	18.267	0.546196
	EG1 - 62	rim		36.378	-1.2069	4005	185	1620000	588	2.305	0.029	0.0173	0.0014	0.002735	5.4e-05	0.19001	0.0465	0.0037	0.00085	0.00013	17.4	1.4	1.4	17.61	0.32	0.35	17.2	2.5	2.7	70	150	150	37200000000000	1100000000000	EG1 - 62	0.002735	17.61	0.35	17.814	0.351249	17.887	0.351513
	EG2 - 1	rim		36.007	-0.666263	5940	278	2580000	937	1.006	0.016	0.0164	0.00087	0.002581	4.2e-05	-0.056275	0.0462	0.0026	0.000856	9.3e-05	16.51	0.87	0.87	16.62	0.24	0.27	17.3	1.6	1.9	30	110	110	62400000000000	3800000000000	EG2 - 1	0.002581	16.62	0.27	16.773	0.272587	16.846	0.272929
	EG2 - 2	rim		36.378	-3.0625	5470	239	2350000	854	1.673	0.015	0.0159	0.0013	0.002562	4.9e-05	0.41587	0.0452	0.0035	0.00085	0.00011	16	1.3	1.3	16.49	0.29	0.31	17.1	2.1	2.3	-10	140	140	53100000000000	2300000000000	EG2 - 2	0.002562	16.49	0.31	16.663	0.318285	16.736	0.318577
	EG2 - 3	rim of 2		16.333	2.06897	4240	204	1860000	678	1.958	0.042	0.0173	0.002	0.002646	7.5e-05	-0.1978	0.0476	0.0056	0.00078	0.00017	17.4	2	2	17.04	0.46	0.48	15.9	3.3	3.5	80	220	220	41700000000000	2900000000000	EG2 - 3	0.002646	17.04	0.48	17.226	0.487616	17.299	0.487804
	EG2 - 4	core/inner part		27.84	-3.60248	3640	166	1549000	564	1.564	0.035	0.016	0.0015	0.002591	5.8e-05	0.30955	0.0445	0.0041	0.000878	0.00011	16.1	1.5	1.5	16.68	0.35	0.38	17.7	2	2.2	0	170	170	34600000000000	1200000000000	EG2 - 4	0.002591	16.68	0.38	16.882	0.377423	16.955	0.377669
	EG2 - 5	rim		26.356	4.97238	4010	202	1760000	639	1.775	0.075	0.018	0.0013	0.002672	4.8e-05	-0.013572	0.0492	0.0035	0.00077	0.00012	18.1	1.3	1.3	17.2	0.28	0.31	15.6	2.2	2.3	160	140	140	39400000000000	2200000000000	EG2 - 5	0.002672	17.2	0.31	17.398	0.312117	17.471	0.312415
	EG2 - 6	rim		36.378	0.0571755	11720	530	4810000	1753	2.37	0.04	0.01737	0.00067	0.002715	4e-05	0.051791	0.0471	0.002	0.000853	9.3e-05	17.49	0.67	0.67	17.48	0.22	0.26	17.2	1.6	1.9	64	85	85	109100000000000	5400000000000	EG2 - 6	0.002715	17.48	0.26	17.597	0.258904	17.67	0.259264
	EG2 - 7	rim	few common-Pb	36.279	22.5909	4400	269	1900000	691	1.631	0.019	0.0219	0.0018	0.002645	4.8e-05	0.20867	0.0606	0.0048	0.00098	0.00012	22	1.8	1.8	17.03	0.28	0.31	19.9	2.2	2.5	590	170	170	42900000000000	3800000000000	EG2 - 7	0.002645	17.03	0.31	17.216	0.312022	17.289	0.31232
	EG2 - 8	rim		23.386	1.03448	5160	254	2236000	815	2.054	0.043	0.0173	0.0019	0.002674	5.7e-05	0.22238	0.0469	0.005	0.00086	0.00017	17.4	1.9	1.9	17.22	0.34	0.37	17.4	3.3	3.4	130	210	210	50200000000000	2300000000000	EG2 - 8	0.002674	17.22	0.37	17.393	0.370258	17.466	0.370508
	EG2 - 9	rim of 8		36.378	0.169492	5930	270	2450000	893	1.999	0.022	0.0176	0.0011	0.002744	5e-05	-0.037225	0.0463	0.0031	0.000863	0.00011	17.7	1.1	1.1	17.67	0.29	0.32	17.4	1.9	2.2	30	120	120	56700000000000	4000000000000	EG2 - 9	0.002744	17.67	0.32	17.838	0.324587	17.911	0.324873
	EG2 - 10	rim		36.007	-2.95858	2420	108.2	1003000	366	2.187	0.023	0.0168	0.0013	0.002703	6e-05	0.09112	0.0476	0.0035	0.00091	0.00018	16.9	1.3	1.3	17.4	0.36	0.39	18.3	3.5	3.7	90	140	140	22700000000000	1300000000000	EG2 - 10	0.002703	17.4	0.39	17.646	0.391166	17.719	0.391402
	EG2 - 11	rim		24.5	-6.4497	4230	191	1670000	609	1.503	0.013	0.0168	0.0014	0.002794	7.1e-05	0.25844	0.0447	0.0038	0.00077	0.00012	16.9	1.4	1.4	17.99	0.44	0.46	15.6	2.2	2.4	0	140	140	40200000000000	3000000000000	EG2 - 11	0.002794	17.99	0.46	18.19	0.4616	18.263	0.461799
	EG2 - 12	rim		36.378	3.53933	4290	203	1820000	665	2.509	0.022	0.0177	0.0016	0.002668	4.8e-05	-0.17199	0.0485	0.0046	0.00086	0.00014	17.8	1.6	1.6	17.17	0.28	0.31	17.4	2.6	2.8	130	180	180	39800000000000	1800000000000	EG2 - 12	0.002668	17.17	0.31	17.372	0.31212	17.445	0.312418
	EG2 - 13	rim		36.007	0.958827	4380	211	1800000	659	1.688	0.02	0.01762	0.00087	0.002727	5.1e-05	0.164	0.0479	0.0024	0.00099	0.00012	17.73	0.87	0.87	17.56	0.3	0.33	20	2.2	2.5	95	99	99	42800000000000	2700000000000	EG2 - 13	0.002727	17.56	0.33	17.751	0.331531	17.824	0.331811
	EG2 - 14	rim		36.378	0.346821	3790	175	1560000	570	2.111	0.051	0.0172	0.0012	0.002679	5.4e-05	-0.16124	0.0464	0.0034	0.001025	0.00011	17.3	1.2	1.2	17.24	0.32	0.35	20.7	1.9	2.2	40	140	140	35700000000000	2200000000000	EG2 - 14	0.002679	17.24	0.35	17.454	0.351353	17.527	0.351617
	EG2 - 15	core/inner part	few common-Pb	36.378	10.1036	1543	78.6	634000	231.9	2.263	0.041	0.0192	0.0022	0.002695	7.2e-05	0.11969	0.0513	0.0057	0.0009	0.00022	19.3	2.2	2.2	17.35	0.45	0.46	18.1	4.4	4.5	210	210	210	14490000000000	710000000000	EG2 - 15	0.002695	17.35	0.46	17.632	0.470414	17.705	0.470609
	EG2 - 16	rim		24.5	-8.32298	1937	82	814000	297.8	1.829	0.098	0.016	0.0023	0.002709	7e-05	0.49936	0.0432	0.0058	0.00073	0.00015	16.1	2.3	2.3	17.44	0.43	0.45	14.7	3	3.1	-100	220	220	19050000000000	500000000000	EG2 - 16	0.002709	17.44	0.45	17.7	0.456754	17.773	0.456954
	EG2 - 17	rim		36.378	6.42458	7620	379	3289000	1204	0.897	0.07	0.01779	0.0007	0.002602	4.2e-05	0.17086	0.0502	0.0023	0.000829	7.3e-05	17.9	0.7	0.7	16.75	0.24	0.27	16.8	1.1	1.5	194	93	94	80800000000000	1300000000000	EG2 - 17	0.002602	16.75	0.27	16.888	0.272249	16.961	0.272591
	EG2 - 18	core/inner part		36.378	-5.26316	2620	113	1061000	389	1.572	0.016	0.017	0.0019	0.002797	7.6e-05	-0.099528	0.0436	0.005	0.00091	0.00015	17.1	1.9	1.9	18	0.47	0.49	18.4	2.9	3.1	-20	200	200	25800000000000	2000000000000	EG2 - 18	0.002797	18	0.49	18.248	0.495148	18.321	0.495332
	EG2 - 19	rim		36.378	2.97143	3929	192	1646000	605	1.86	0.094	0.0174	0.0013	0.002637	5.1e-05	0.072625	0.048	0.0035	0.00089	0.00013	17.5	1.3	1.3	16.98	0.3	0.33	17.9	2.4	2.6	120	140	140	37410000000000	990000000000	EG2 - 19	0.002637	16.98	0.33	17.177	0.331767	17.25	0.332047
	EG2 - 20	core/inner part of 19		13.735	-0.18105	25000	1120	11500000	4220	5.3	0.35	0.01645	0.00094	0.002579	5.3e-05	0.056995	0.0461	0.0018	0.00082	0.00013	16.57	0.94	0.94	16.6	0.32	0.34	16.6	2.6	2.7	-40	110	110	237000000000000	48000000000000	EG2 - 20	0.002579	16.6	0.34	16.657	0.341881	16.73	0.342153
	EG2 - 21	rim		28.954	2.2093	5260	249	2280000	839	1.436	0.019	0.0171	0.0011	0.002612	4.8e-05	-0.044635	0.0475	0.0034	0.000788	0.0001	17.2	1.1	1.1	16.82	0.28	0.31	15.9	1.8	2	70	130	130	52700000000000	1900000000000	EG2 - 21	0.002612	16.82	0.31	16.987	0.311761	17.06	0.31206
	EG2 - 22	rim		27.098	2.74443	4730	225	1970000	725	2.427	0.042	0.01738	0.00085	0.002642	5.2e-05	-0.2231	0.0485	0.0031	0.00091	0.00015	17.49	0.84	0.84	17.01	0.31	0.34	18.5	2.8	3	140	130	130	43100000000000	1400000000000	EG2 - 22	0.002642	17.01	0.34	17.197	0.338024	17.27	0.338299
	EG2 - 23	rim		24.128	4.02174	2320	110	915000	337	1.994	0.039	0.0183	0.0021	0.002743	6.7e-05	0.097638	0.0487	0.0055	0.00086	0.0002	18.4	2	2	17.66	0.41	0.43	17.4	3.8	4	120	210	210	21100000000000	1200000000000	EG2 - 23	0.002743	17.66	0.43	17.912	0.436918	17.985	0.437129
	EG2 - 24	rim		24.128	2.58427	5370	257	2290000	843	0.923	0.028	0.0177	0.0015	0.002694	5.9e-05	0.19107	0.0482	0.0042	0.00091	0.00011	17.8	1.5	1.5	17.34	0.36	0.38	18.4	2	2.3	140	170	170	58100000000000	2700000000000	EG2 - 24	0.002694	17.34	0.38	17.512	0.383004	17.585	0.383245
	EG2 - 25	rim		36.007	-6.13497	2038	89	856000	316	2.017	0.021	0.0162	0.0018	0.002687	7.3e-05	0.080845	0.0452	0.0054	0.00082	0.00014	16.3	1.8	1.8	17.3	0.45	0.47	16.6	2.7	2.8	0	210	210	19600000000000	1100000000000	EG2 - 25	0.002687	17.3	0.47	17.554	0.476264	17.627	0.476456
	EG2 - 26	rim		36.749	-0.588235	2110	93	910000	336	1.539	0.017	0.0169	0.0015	0.002657	7.4e-05	0.095786	0.0463	0.0042	0.00086	0.00015	17	1.5	1.5	17.1	0.46	0.48	17.3	2.9	3.1	30	160	160	21000000000000	3300000000000	EG2 - 26	0.002657	17.1	0.48	17.352	0.482635	17.425	0.482824
	EG2 - 27	core/inner part		35.265	8.96907	5120	264	2060000	763	2.566	0.025	0.0193	0.0013	0.002744	4.8e-05	0.21142	0.0509	0.0035	0.0009	0.00013	19.4	1.3	1.3	17.66	0.28	0.31	18.2	2.4	2.6	260	140	150	47900000000000	2700000000000	EG2 - 27	0.002744	17.66	0.31	17.853	0.311872	17.926	0.31217
	EG2 - 28	rim		36.378	-0.236686	5070	232	2124000	787	1.404	0.058	0.0168	0.0011	0.002631	4.5e-05	0.11335	0.0453	0.0028	0.000745	9.3e-05	16.9	1.1	1.1	16.94	0.26	0.29	15.1	1.7	1.9	10	120	120	50200000000000	2000000000000	EG2 - 28	0.002631	16.94	0.29	17.115	0.292348	17.188	0.292666
	EG2 - 29	rim		28.212	3.04598	4330	205	1807000	670	2.277	0.026	0.0173	0.0016	0.00262	4.8e-05	0.0465	0.0489	0.0046	0.00091	0.00015	17.4	1.6	1.6	16.87	0.28	0.31	18.3	2.7	2.9	130	180	180	40100000000000	1700000000000	EG2 - 29	0.00262	16.87	0.31	17.06	0.312149	17.133	0.312446
	EG2 - 30	rim		23.015	-1.4881	6660	304	2900000	1076	1.408	0.019	0.0167	0.0014	0.002648	4.6e-05	0.30689	0.0457	0.0036	0.000871	9.8e-05	16.8	1.4	1.4	17.05	0.27	0.3	17.6	1.7	2	20	150	150	68400000000000	5100000000000	EG2 - 30	0.002648	17.05	0.3	17.2	0.298403	17.273	0.298715
	EG2 - 31	core/inner part		15.591	0.299401	7830	350	3480000	1293	1.255	0.038	0.0166	0.001	0.002586	6.6e-05	-0.12482	0.0456	0.0034	0.00083	0.00013	16.7	1	1	16.65	0.41	0.43	16.8	2.4	2.6	10	140	140	82400000000000	2100000000000	EG2 - 31	0.002586	16.65	0.43	16.785	0.427831	16.858	0.428046
	EG2 - 32	core/inner part	few common-Pb	36.32	22.4719	44000	2780	2020000	749	2.313	0.03	0.194	0.02	0.0217	0.0025	0.96689	0.065	0.0022	0.00645	0.00081	178	17	17	138	16	16	130	14	16	770	66	67	429000000000000	83000000000000	EG2 - 32	0.0217	138	16	138.553	15.8017	138.625	15.8016
	EG2 - 33	rim		28.954	-0.411765	5960	272	2525000	939	2.286	0.046	0.0168	0.0012	0.002652	5.1e-05	-0.028132	0.0456	0.0031	0.00093	0.00013	17	1.2	1.2	17.07	0.3	0.33	18.7	2.5	2.7	0	130	130	57200000000000	2300000000000	EG2 - 33	0.002652	17.07	0.33	17.241	0.331115	17.314	0.331395
	EG2 - 34	rim	old outlier	23.757	0	2760	134	878000	327	1.172	0.023	0.022	0.002	0.00343	0.00011	-0.24265	0.0485	0.0053	0.00152	0.00022	22.1	2	2	22.1	0.67	0.69	30.7	4.2	4.5	110	200	200	27200000000000	1200000000000	EG2 - 34	0.00343	22.1	0.69	22.365	0.716007	22.437	0.71613
	EG2 - 35	rim		22.272	5.68421	4990	246	2050000	763	2.061	0.039	0.0189	0.0016	0.002784	6.1e-05	0.3174	0.0502	0.0043	0.00098	0.00016	19	1.6	1.6	17.92	0.37	0.39	19.8	3.1	3.3	180	170	170	49300000000000	2600000000000	EG2 - 35	0.002784	17.92	0.39	18.11	0.396262	18.183	0.396495
	EG2 - 36	rim		36.378	-2.69461	3710	167	1562000	582	1.335	0.044	0.0164	0.0011	0.002664	4.7e-05	-0.035306	0.0456	0.0034	0.0009	0.00012	16.7	1.2	1.2	17.15	0.28	0.31	18.2	2.3	2.5	30	140	140	37300000000000	1300000000000	EG2 - 36	0.002664	17.15	0.31	17.352	0.30573	17.425	0.306035
	EG2 - 37	rim	few common-Pb	26.356	11.0417	676	33.6	290000	108.4	1.536	0.034	0.0191	0.0034	0.00265	0.00011	-0.15902	0.0482	0.0099	0.00083	0.00029	19.2	3.4	3.4	17.08	0.72	0.73	16.8	5.8	5.9	220	360	360	6740000000000	540000000000	EG2 - 37	0.00265	17.08	0.73	17.398	0.721208	17.47	0.721331
	EG2 - 38	rim of 37		20.416	-9.37888	970	42.5	412000	153.8	1.6	0.026	0.016	0.0034	0.00274	0.00014	-0.46613	0.047	0.011	0.00072	0.0002	16.1	3.4	3.4	17.61	0.89	0.9	14.4	3.9	4	-10	380	380	9920000000000	570000000000	EG2 - 38	0.00274	17.61	0.9	17.956	0.916228	18.029	0.91632
	EG2 - 39	core/inner part		36.378	0.529412	5950	268	2630000	980	1.361	0.037	0.0169	0.0011	0.002627	5.3e-05	0.048739	0.0462	0.0032	0.00092	0.00012	17	1.1	1.1	16.91	0.31	0.34	18.6	2.2	2.5	30	130	130	62000000000000	7700000000000	EG2 - 39	0.002627	16.91	0.34	17.071	0.343967	17.144	0.344237
	EG2 - 40	core/inner part of 39		29.697	3.55191	4180	199	1755000	657	2.178	0.032	0.0182	0.0014	0.002742	5.8e-05	-0.17986	0.0477	0.0041	0.00082	0.00015	18.3	1.4	1.4	17.65	0.34	0.37	16.7	2.8	3	90	160	160	41000000000000	2100000000000	EG2 - 40	0.002742	17.65	0.37	17.851	0.377082	17.924	0.377327
	EG2 - 41	rim	old outlier	24.128	1.82927	41800	1980	16400000	6140	1.92	0.052	0.01957	0.00053	0.003002	4.8e-05	0.46288	0.04746	0.00095	0.001065	7.8e-05	19.68	0.53	0.53	19.32	0.27	0.31	21.52	0.98	1.6	75	42	43	421000000000000	44000000000000	EG2 - 41	0.003002	19.32	0.31	19.333	0.308667	19.406	0.308968
	EG2 - 42	rim	old outlier	17.818	-3.47826	5630	242	2000000	751	1.312	0.017	0.0183	0.0017	0.002958	7.8e-05	0.39425	0.0437	0.0034	0.00098	0.00015	18.4	1.7	1.7	19.04	0.48	0.5	19.8	2.9	3.1	-30	150	160	54500000000000	2000000000000	EG2 - 42	0.002958	19.04	0.5	19.232	0.506381	19.305	0.506561
	EG2 - 43	rim		37.121	-0.595238	7090	321	3000000	1127	1.467	0.052	0.01669	0.00092	0.002625	3.9e-05	0.023884	0.0454	0.0026	0.000809	8.2e-05	16.8	0.92	0.92	16.9	0.21	0.25	16.3	1.4	1.7	0	110	110	70700000000000	3500000000000	EG2 - 43	0.002625	16.9	0.25	17.049	0.25296	17.121	0.253329
	EG2 - 44	rim		36.378	-4.47674	1800	80	740000	278	1.674	0.095	0.0171	0.0019	0.002792	7e-05	-0.1796	0.0453	0.0054	0.00079	0.00017	17.2	1.9	1.9	17.97	0.43	0.45	16	3.3	3.4	-20	200	200	18200000000000	2200000000000	EG2 - 44	0.002792	17.97	0.45	18.244	0.456763	18.317	0.456963
	EG2 - 45	rim		23.757	-1.6	2900	132	1130000	425	1.316	0.024	0.0175	0.0021	0.002762	6.3e-05	-0.20904	0.0451	0.0053	0.001	0.00013	17.5	2.1	2.1	17.78	0.38	0.41	20.3	2.3	2.6	-20	210	210	28800000000000	2100000000000	EG2 - 45	0.002762	17.78	0.41	18.012	0.410287	18.085	0.410512
	EG2 - 46	rim		36.007	4.31818	4540	210	1940000	730	3.786	0.048	0.0175	0.0011	0.002616	4.9e-05	0.089917	0.0489	0.003	0.00083	0.00016	17.6	1.1	1.1	16.84	0.29	0.32	16.8	3.1	3.3	160	130	130	42500000000000	2900000000000	EG2 - 46	0.002616	16.84	0.32	17.03	0.318574	17.103	0.318866
	EG2 - 47	rim		36.007	1.51427	9760	454	4140000	1559	0.774	0.016	0.01705	0.00068	0.002626	4.5e-05	0.19745	0.0468	0.0018	0.000826	6.8e-05	17.17	0.68	0.68	16.91	0.26	0.29	16.69	0.99	1.4	55	74	75	109000000000000	4400000000000	EG2 - 47	0.002626	16.91	0.29	17.021	0.2913	17.094	0.291619
	EG2 - 48	rim		24.5	-3.17365	4880	221	2090000	790	3.078	0.044	0.0166	0.0011	0.002676	4.1e-05	-0.14815	0.0448	0.0031	0.00096	0.00017	16.7	1.1	1.1	17.23	0.23	0.26	19.3	3.3	3.5	-30	130	130	47600000000000	3500000000000	EG2 - 48	0.002676	17.23	0.26	17.411	0.266406	17.484	0.266756
	EG2 - 49	rim		28.954	0.804598	2540	111	1100000	416	1.457	0.018	0.0173	0.0023	0.00268	6.8e-05	0.23518	0.0446	0.0058	0.00086	0.00015	17.4	2.3	2.3	17.26	0.42	0.44	17.4	2.9	3.1	30	230	230	26200000000000	3100000000000	EG2 - 49	0.00268	17.26	0.44	17.483	0.44301	17.556	0.443217
	EG2 - 50	rim		30.439	0.955056	5090	237	2044000	773	1.916	0.033	0.0177	0.0013	0.002739	5.6e-05	0.093726	0.0471	0.0036	0.0009	0.00012	17.8	1.3	1.3	17.63	0.34	0.36	18.1	2.3	2.5	100	150	150	49500000000000	2000000000000	EG2 - 50	0.002739	17.63	0.36	17.817	0.363782	17.89	0.364037
	EG2 - 51	rim of 50		36.326	-4.01235	3920	171	1667000	635	1.893	0.029	0.0161	0.0012	0.002617	4.8e-05	-0.074548	0.045	0.0035	0.00087	0.00012	16.2	1.2	1.2	16.85	0.28	0.31	17.5	2.3	2.5	-30	140	140	38600000000000	1500000000000	EG2 - 51	0.002617	16.85	0.31	17.043	0.312188	17.116	0.312486
	EG2 - 52	rim		21.322	5.33333	2000	94.3	814000	311	1.891	0.047	0.0179	0.0019	0.002647	8.6e-05	0.057744	0.0493	0.0052	0.00078	0.00025	18	1.9	1.9	17.04	0.54	0.56	15.7	5	5.1	150	200	200	19400000000000	1400000000000	EG2 - 52	0.002647	17.04	0.56	17.294	0.561132	17.367	0.561293
	EG2 - 53	rim		28.429	-1.47929	4200	190	1802000	688	2.013	0.027	0.0168	0.0015	0.002664	5.3e-05	-0.21237	0.0453	0.004	0.00075	0.00012	16.9	1.4	1.4	17.15	0.31	0.34	15.1	2.4	2.5	-10	160	160	42400000000000	1900000000000	EG2 - 53	0.002664	17.15	0.34	17.341	0.344543	17.414	0.344812
	EG2 - 54	rim		35.981	4.00216	8840	414	3630000	1390	2.097	0.041	0.01839	0.00088	0.002757	4.8e-05	0.28849	0.0482	0.0023	0.000943	9.6e-05	18.49	0.88	0.88	17.75	0.28	0.31	19	1.6	1.9	114	95	96	88900000000000	6100000000000	EG2 - 54	0.002757	17.75	0.31	17.885	0.310957	17.958	0.311256
	Session 150324																																		Session 150324
	Temora2 - 1			37.878	8.82415	30700	1890	499000	181	1.508	0.017	0.59	0.014	0.06879	0.0009	0.35082	0.0619	0.0013	0.0222	0.0025	470.3	8.3	9	428.8	4.2	5.4	444	20	50	664	47	47	302000000000000	20000000000000	Temora2 - 1	0.06879	428.8	5.4	429.044	5.43173	429.113	5.43169
	Temora2 - 2			36.626	-1.35922	13800	754	233000	83.7	2.368	0.041	0.501	0.017	0.06692	0.00097	-0.087943	0.0544	0.0018	0.0191	0.0027	412	11	11	417.6	4.8	5.8	382	36	53	369	76	76	130400000000000	8400000000000	Temora2 - 2	0.06692	417.6	5.8	419.39	5.88685	419.459	5.8868
	Temora2 - 3			37.046	2.08531	11550	633	197000	71	2.333	0.034	0.516	0.018	0.06619	0.0011	0.0024205	0.0563	0.0021	0.0233	0.0034	422	12	12	413.2	5.6	6.5	464	47	67	454	86	86	109500000000000	7100000000000	Temora2 - 3	0.06619	413.2	6.5	415.304	6.68598	415.373	6.68592
	Temora2 - 4			37.97	1.05263	20060	1094	341000	117.2	1.597	0.016	0.509	0.017	0.06626	0.0008	0.26093	0.0556	0.0017	0.0261	0.0036	418	11	11	413.6	3.6	4.9	521	47	71	438	66	66	188800000000000	8900000000000	Temora2 - 4	0.06626	413.6	4.9	414.669	4.84985	414.738	4.84982
	91500 - 1			36.125	-1.35266	27900	2030	177000	63.2	2.492	0.04	1.777	0.053	0.1767	0.0024	0.46582	0.0731	0.002	0.0505	0.0062	1035	18	19	1049	11	13	994	64	120	1005	55	55	262000000000000	15000000000000	91500 - 1	0.1767	1049	13	1050.04	13.1677	1050.1	13.1676
	91500 - 2			36.125	0.659134	26500	1962	167300	60.3	2.495	0.045	1.852	0.054	0.1778	0.0026	0.16535	0.0751	0.002	0.048	0.0058	1062	18	19	1055	12	14	946	58	110	1078	53	53	252000000000000	15000000000000	91500 - 2	0.1778	1055	14	1056.23	14.2544	1056.29	14.2542
	91500 - 3			38.132	0.3305	26500	1951	168700	60.8	2.521	0.039	1.843	0.046	0.1779	0.0023	0.36382	0.0764	0.0015	0.0561	0.0074	1059	15	16	1055.5	9.9	13	1101	87	140	1098	39	39	253000000000000	15000000000000	91500 - 3	0.1779	1055.5	13	1056.75	12.6074	1056.81	12.6073
	91500 - 4			38.132	0.947867	26900	2020	171800	59.2	2.371	0.036	1.832	0.048	0.1761	0.0026	0.42459	0.0752	0.0018	0.0766	0.0088	1055	16	17	1045	12	14	1490	72	170	1063	49	49	243000000000000	15000000000000	91500 - 4	0.1761	1045	14	1047.03	14.2765	1047.09	14.2764
	Plesovice - 1			12.042	7.60841	109500	6410	2260000	795	9.47	0.18	0.461	0.013	0.05675	0.00096	0.25716	0.0591	0.0016	0.0259	0.0038	385.1	8.9	9.4	355.8	5.1	5.9	518	54	75	565	61	61	977000000000000	35000000000000	Plesovice - 1	0.05675	355.8	5.9	354.038	5.82884	354.107	5.82879
	Plesovice - 2			36.735	1.02429	85500	4540	1790000	646	9.29	0.11	0.4003	0.009	0.05386	0.00062	0.27831	0.0539	0.0011	0.016	0.0021	341.7	6	6.5	338.2	2.7	3.8	320	25	41	375	40	40	755000000000000	44000000000000	Plesovice - 2	0.05386	338.2	3.8	336.877	3.77887	336.946	3.77885
	Plesovice - 3			36.735	0.265957	77800	4130	1624000	585	9.59	0.12	0.3958	0.0082	0.05375	0.00067	0.4625	0.05373	0.00092	0.0161	0.002	338.4	5.4	6	337.5	3.1	4.1	322	22	40	366	39	39	680000000000000	30000000000000	Plesovice - 3	0.05375	337.5	4.1	336.367	4.08599	336.436	4.08596
	Plesovice - 4			14.236	4.87159	70200	3970	1422000	492	10	0.26	0.451	0.012	0.05732	0.00086	0.3986	0.0575	0.0012	0.0296	0.0045	377.7	8	8.5	359.3	4.4	5.3	589	64	88	506	47	47	608000000000000	35000000000000	Plesovice - 4	0.05732	359.3	5.3	358.28	5.22986	358.349	5.22982
	GJ-1 - 1			35.115	0.527704	82400	4870	936000	324	29.25	0.72	0.818	0.016	0.0981	0.0011	0.29599	0.0606	0.001	0.0301	0.005	606.4	8.1	9.1	603.2	4.6	6.6	597	78	99	620	36	36	689000000000000	43000000000000	GJ-1 - 1	0.0981	603.2	6.6	601.273	6.43884	601.34	6.43879
	GJ-1 - 2 - 1			33.164	0.297275	80800	4810	920000	315	29.48	0.66	0.816	0.018	0.09817	0.0012	0.447	0.0604	0.0011	0.029	0.0047	605.5	9.2	10	603.7	4.8	6.8	576	71	92	617	40	40	661000000000000	39000000000000	GJ-1 - 2 - 1	0.09817	603.7	6.8	601.758	7.02473	601.824	7.02467
	GJ-1 - 2_1			36.74	0.313946	83700	4980	947000	320	29.71	0.79	0.816	0.017	0.09811	0.0012	0.23551	0.0599	0.0011	0.0339	0.0054	605.2	8.6	9.5	603.3	5.2	7	671	80	110	601	41	41	683000000000000	41000000000000	GJ-1 - 2_1	0.09811	603.3	7	601.365	7.02466	601.432	7.0246
	GJ-1 - 3			35.765	0.449476	83600	4990	962000	321	30.84	0.79	0.807	0.015	0.0972	0.0011	0.27382	0.0601	0.0011	0.0281	0.0044	600.7	7.2	8.2	598	4.3	6.4	558	66	87	609	39	39	674000000000000	40000000000000	GJ-1 - 3	0.0972	598	6.4	596.055	6.44463	596.122	6.44457
	GJ-1 - 4			34.79	1.50314	84900	5080	988000	326	29.43	0.68	0.814	0.017	0.0969	0.0013	0.44347	0.0606	0.001	0.0312	0.0059	605.4	8.6	9.6	596.3	6	7.7	618	97	120	620	36	36	679000000000000	39000000000000	GJ-1 - 4	0.0969	596.3	7.7	594.263	7.61838	594.329	7.61831
	GJ-1 - 5			36.621	0.37935	77600	4580	894000	323	30.49	0.81	0.818	0.019	0.09822	0.0012	0.54677	0.0603	0.001	0.0297	0.0043	606.3	9.6	10	604	5.1	7	590	60	85	609	37	37	679000000000000	42000000000000	GJ-1 - 5	0.09822	604	7	601.98	7.02364	602.047	7.02358
	GJ-1 - 6			32.081	0.593863	76900	4620	877000	317	30.05	0.71	0.817	0.019	0.09798	0.0013	0.46607	0.0607	0.0011	0.0302	0.0049	606.2	9.5	10	602.6	5.6	7.3	600	74	96	625	38	38	667000000000000	39000000000000	GJ-1 - 6	0.09798	602.6	7.3	600.634	7.61147	600.701	7.6114
	GJ-1 - 7			33.292	-0.669232	76100	4500	865000	312	29.42	0.63	0.802	0.013	0.0978	0.0013	0.28006	0.0598	0.00076	0.0325	0.0059	597.7	5.8	7.1	601.7	6.1	7.7	645	95	120	599	29	29	654000000000000	40000000000000	GJ-1 - 7	0.0978	601.7	7.7	599.628	7.61329	599.694	7.61322
	GJ-1 - 8			20.58	-0.345281	82100	4910	934000	335	29.9	1.3	0.818	0.017	0.0993	0.0014	0.35696	0.0597	0.001	0.0298	0.0053	608.2	8.2	9.1	610.3	6.4	8	593	83	100	591	38	38	713000000000000	38000000000000	GJ-1 - 8	0.0993	610.3	8	608.164	8.18489	608.231	8.18481
	GJ-1 - 9			34.2	0.499002	77500	4630	882000	316	29.47	0.7	0.809	0.018	0.09724	0.0012	0.44725	0.0602	0.0011	0.0295	0.0049	601.2	9.5	10	598.2	5.4	7.2	587	74	96	612	41	41	666000000000000	41000000000000	GJ-1 - 9	0.09724	598.2	7.2	596.33	7.03087	596.397	7.03081
	GJ-1 - 10			36.773	0.0329924	79500	4710	899000	323	29.94	0.63	0.817	0.015	0.09857	0.0012	0.29774	0.05984	0.00089	0.0305	0.0049	606.2	7.1	8.2	606	5.5	7.3	605	74	96	600	33	33	692000000000000	42000000000000	GJ-1 - 10	0.09857	606	7.3	604.018	7.02129	604.085	7.02123
	GJ-1 - 11			36.773	0.281085	77300	4560	885000	318	29.41	0.72	0.812	0.016	0.09808	0.0011	0.57016	0.06006	0.00089	0.0302	0.0049	604.8	8.2	9.3	603.1	4.7	6.7	600	74	96	607	33	33	669000000000000	41000000000000	GJ-1 - 11	0.09808	603.1	6.7	601.208	6.43948	601.275	6.43943
	GJ-1 - 12			36.773	-0.684131	77800	4580	890000	319	30.38	0.84	0.799	0.016	0.09813	0.0013	0.32843	0.05942	0.00097	0.029	0.005	599.3	8.1	9.1	603.4	5.8	7.5	575	79	98	578	35	35	671000000000000	41000000000000	GJ-1 - 12	0.09813	603.4	7.5	601.491	7.61018	601.558	7.61012
	GJ-1 - 13			36.773	-0.0996347	78900	4700	909000	325	29.04	0.59	0.81	0.015	0.098	0.0013	0.33973	0.06032	0.00082	0.0302	0.0046	602.2	7.3	8.4	602.8	5.9	7.6	601	66	90	612	30	30	682000000000000	41000000000000	GJ-1 - 13	0.098	602.8	7.6	600.681	7.61049	600.748	7.61042
	GJ-1 - 14			36.773	0.2	78000	4600	899000	320	29.99	0.71	0.806	0.015	0.0973	0.0013	0.51722	0.05983	0.00098	0.0305	0.0049	600	7.6	8.7	598.8	6	7.6	606	72	95	598	34	34	672000000000000	42000000000000	GJ-1 - 14	0.0973	598.8	7.6	596.645	7.61609	596.712	7.61602
	GJ-1 - 15			26.723	0.960901	79800	4780	920000	324	29.45	0.98	0.81	0.018	0.09717	0.0012	0.41449	0.0611	0.0011	0.03	0.0052	603.6	8.8	9.6	597.8	4.9	6.8	596	82	100	639	38	38	678000000000000	37000000000000	GJ-1 - 15	0.09717	597.8	6.8	595.854	7.03057	595.921	7.03051
	GJ-1 - 16			36.499	1.08268	78800	4740	903000	320	29.76	0.65	0.823	0.014	0.09806	0.0012	0.27359	0.0605	0.00092	0.0289	0.0047	609.6	6.8	7.9	603	5.2	7	573	72	93	622	32	32	675000000000000	40000000000000	GJ-1 - 16	0.09806	603	7	601.074	7.02499	601.141	7.02493
	GJ-1 - 17			36.825	-0.684246	77700	4600	889000	318	29.96	0.7	0.805	0.016	0.09812	0.0012	0.62577	0.06008	0.00086	0.0331	0.0051	599.2	8.1	9.1	603.3	5.4	7.2	657	74	100	603	31	31	669000000000000	40000000000000	GJ-1 - 17	0.09812	603.3	7.2	601.441	7.02479	601.508	7.02473
	GJ-1 - 18			36.825	-0.384487	77800	4590	891000	320	29.4	0.56	0.803	0.017	0.0976	0.0013	0.52254	0.0598	0.001	0.0288	0.0046	598.2	8.9	9.8	600.5	6.3	7.9	572	68	89	592	38	38	674000000000000	41000000000000	GJ-1 - 18	0.0976	600.5	7.9	598.393	7.61391	598.46	7.61384
	GJ-1 - 19			36.866	1.42646	77500	4660	892000	323	30.01	0.57	0.824	0.017	0.09775	0.0011	0.13369	0.0608	0.0012	0.0302	0.005	609.9	8.3	9.3	601.2	4.6	6.6	600	76	98	637	46	46	676000000000000	40000000000000	GJ-1 - 19	0.09775	601.2	6.6	599.243	6.44107	599.31	6.44102
	OD-3 - 1			18.949	15.0259	2200	111	488000	169	0.835	0.012	0.0389	0.0067	0.0051	0.00015	0.068973	0.0513	0.008	0.00188	0.00035	38.6	6.5	6.5	32.8	0.94	0.97	37.9	5.8	7	340	290	290	23700000000000	2000000000000	OD-3 - 1	0.0051	32.8	0.97	33.214	0.974407	33.287	0.974493
	OD-3 - 2			21.368	14.4054	5080	277	1139000	397	0.793	0.013	0.0372	0.0037	0.004924	8.7e-05	0.36024	0.0565	0.0056	0.00147	0.00019	37	3.6	3.6	31.67	0.5	0.56	29.6	2.4	3.9	450	200	200	52900000000000	2200000000000	OD-3 - 2	0.004924	31.67	0.56	31.942	0.562992	32.015	0.563152
	OD-3 - 3			36.689	1.10448	2460	112	538000	191	1.465	0.016	0.0336	0.0031	0.00515	0.00012	0.078245	0.0476	0.0045	0.00172	0.0003	33.5	3.1	3.1	33.13	0.72	0.77	34.7	4.8	6	80	170	170	24200000000000	1800000000000	OD-3 - 3	0.00515	33.13	0.77	33.535	0.779386	33.608	0.779498
	OD-3 - 4			13.305	10.39	3990	197	848000	304	0.754	0.012	0.0361	0.0045	0.005	0.00014	-0.055794	0.0519	0.0067	0.00171	0.00024	35.9	4.5	4.5	32.17	0.86	0.9	34.5	3.3	4.9	250	260	260	42600000000000	2600000000000	OD-3 - 4	0.005	32.17	0.9	32.472	0.906964	32.545	0.907057
	OD-3 - 5			27.113	2.95385	8970	429	2083000	751	0.7161	0.0084	0.0326	0.002	0.004905	8.4e-05	0.2357	0.0483	0.0026	0.00179	0.00022	32.5	1.9	1.9	31.54	0.47	0.54	36.1	2.5	4.5	120	120	120	103000000000000	3800000000000	OD-3 - 5	0.004905	31.54	0.54	31.72	0.541899	31.793	0.542066
	OD-3 - 6			9.2184	3.84615	2250	106	461000	166.2	0.859	0.016	0.034	0.0068	0.00506	0.00029	0.036758	0.052	0.013	0.00231	0.00086	33.8	6.7	6.7	32.5	1.8	1.8	47	17	17	200	440	440	23100000000000	1500000000000	OD-3 - 6	0.00506	32.5	1.8	32.961	1.88441	33.034	1.88444
	OD-3 - 7			36.603	-0.243902	12300	570	2690000	971	0.436	0.0077	0.0328	0.0015	0.005114	6.5e-05	0.1995	0.0466	0.0022	0.001733	0.00019	32.8	1.5	1.5	32.88	0.31	0.41	35	1.3	3.8	58	93	93	160400000000000	6300000000000	OD-3 - 7	0.005114	32.88	0.41	32.998	0.418344	33.071	0.418564
	OD-3 - 8			37.044	3.61446	1284	63.8	293000	105.6	1.105	0.015	0.0333	0.0037	0.00498	0.00014	0.21938	0.0496	0.0056	0.00174	0.00043	33.2	3.6	3.6	32	0.89	0.92	35.2	7.8	8.6	130	200	200	13200000000000	940000000000	OD-3 - 8	0.00498	32	0.92	32.524	0.912051	32.597	0.912144
	OD-3 - 9			31.448	11.117	1619	84	343000	117	0.9029	0.0088	0.0379	0.0056	0.0052	0.00016	-0.1647	0.0554	0.0085	0.0022	0.00044	37.6	5.4	5.5	33.42	0.98	1	44.4	7.6	8.9	290	290	290	16300000000000	920000000000	OD-3 - 9	0.0052	33.42	1	33.925	1.04114	33.997	1.04121
	OD-3 - 10			35.26	30.3862	7000	465	1474000	503	0.8017	0.0056	0.0497	0.0028	0.005326	9.4e-05	0.35163	0.0673	0.0032	0.00237	0.00029	49.2	2.6	2.7	34.25	0.53	0.6	47.9	3.1	5.9	860	110	110	73000000000000	4000000000000	OD-3 - 10	0.005326	34.25	0.6	34.492	0.607143	34.565	0.60729
	OD-3 - 11			36.689	-2.04969	4580	207	1018000	348	0.8542	0.0089	0.0323	0.0022	0.00511	9.6e-05	-0.037112	0.0455	0.003	0.00199	0.00026	32.2	2.1	2.1	32.86	0.55	0.61	40.1	3.3	5.3	40	120	120	47300000000000	2300000000000	OD-3 - 11	0.00511	32.86	0.61	33.164	0.621465	33.237	0.621609
	OD-3 - 12			36.927	0.805009	60600	2840	13190000	4520	0.498	0.0038	0.03359	0.00068	0.005175	6.3e-05	0.29763	0.04692	0.00071	0.002184	0.00023	33.54	0.6	0.67	33.27	0.29	0.4	44.1	1.1	4.7	50	32	32	730000000000000	43000000000000	OD-3 - 12	0.005175	33.27	0.4	33.148	0.402515	33.221	0.402743
	DEMHAN1 - 1	rim		23.162	1.78771	7950	385	3380000	1103	2.598	0.041	0.0178	0.0011	0.002731	4.8e-05	0.078025	0.0476	0.0032	0.00104	0.0002	17.9	1.1	1.1	17.58	0.28	0.31	21	3.5	4.1	90	130	130	68900000000000	3300000000000	DEMHAN1 - 1	0.002731	17.58	0.31	17.714	0.310919	17.787	0.311218
	DEMHAN1 - 2	core/inner part of 1	old outlier	27.405	1.54255	6070	277	2383000	771	2.684	0.034	0.0187	0.0017	0.002875	6.2e-05	-0.0045215	0.0471	0.0044	0.00103	0.00019	18.8	1.7	1.7	18.51	0.37	0.4	20.8	3.3	3.9	70	170	170	51500000000000	1600000000000	DEMHAN1 - 2	0.002875	18.51	0.4	18.675	0.402145	18.748	0.402374
	DEMHAN1 - 3	rim		33.593	-0.465116	3247	150	1345000	433	1.627	0.02	0.0171	0.0014	0.002684	6.3e-05	0.25856	0.0459	0.0036	0.0009	0.00018	17.2	1.4	1.4	17.28	0.38	0.4	18.2	3	3.5	20	150	150	28100000000000	1100000000000	DEMHAN1 - 3	0.002684	17.28	0.4	17.486	0.409886	17.559	0.410111
	DEMHAN1 - 4	rim		28.289	0.532544	8440	385	3680000	1180	1.257	0.068	0.0168	0.0011	0.002612	4.4e-05	-0.28317	0.0461	0.0031	0.00099	0.00013	16.9	1.1	1.1	16.81	0.25	0.28	20	1.6	2.6	30	130	130	78100000000000	2400000000000	DEMHAN1 - 4	0.002612	16.81	0.28	16.934	0.284884	17.007	0.285211
	DEMHAN1 - 5	rim		36.776	2.54237	6120	289	2550000	814	1.633	0.052	0.0176	0.0014	0.00268	4.5e-05	-0.056431	0.0477	0.0039	0.001049	0.00014	17.7	1.4	1.4	17.25	0.25	0.29	21.2	1.8	2.9	90	150	150	53100000000000	2700000000000	DEMHAN1 - 5	0.00268	17.25	0.29	17.406	0.291881	17.479	0.2922
	DEMHAN1 - 6	core/inner part of 56		24.046	4.63687	4460	217	1930000	615	2.625	0.028	0.0177	0.0014	0.002652	5.8e-05	-0.3144	0.0486	0.0042	0.00101	0.00022	17.9	1.4	1.4	17.07	0.35	0.37	20.4	3.9	4.5	120	170	170	37800000000000	2200000000000	DEMHAN1 - 6	0.002652	17.07	0.37	17.253	0.376838	17.326	0.377084
	DEMHAN1 - 7	core/inner part		36.953	0.232829	7310	333	3090000	987	3.393	0.033	0.01707	0.00096	0.002662	5.1e-05	-0.18429	0.0461	0.0029	0.00099	0.00017	17.18	0.94	0.95	17.14	0.29	0.33	20	2.7	3.4	80	130	130	59300000000000	3500000000000	DEMHAN1 - 7	0.002662	17.14	0.33	17.28	0.330621	17.353	0.330902
	DEMHAN1 - 8	rim		20.863	1.72414	4070	195	1756000	561	1.362	0.032	0.0173	0.0015	0.002656	7.2e-05	0.13031	0.047	0.004	0.00092	0.00018	17.4	1.5	1.5	17.1	0.44	0.46	18.5	3.1	3.6	60	160	160	37000000000000	1200000000000	DEMHAN1 - 8	0.002656	17.1	0.46	17.28	0.467824	17.353	0.468019
	DEMHAN1 - 9	rim	old outlier	18.565	3.50515	8050	387	3127000	1001	1.482	0.037	0.0193	0.0017	0.002908	8.2e-05	0.04578	0.0481	0.0044	0.00124	0.0002	19.4	1.7	1.7	18.72	0.5	0.53	25	3.1	4.1	100	180	180	73200000000000	2200000000000	DEMHAN1 - 9	0.002908	18.72	0.53	18.857	0.530968	18.93	0.53114
	DEMHAN1 - 10	rim		27.759	-4.35294	2550	105	1000000	322	2.183	0.04	0.0169	0.0021	0.002756	7.5e-05	0.27432	0.0428	0.0048	0.0009	0.00021	17	2	2.1	17.74	0.46	0.48	18.2	3.7	4.2	-40	210	210	21600000000000	2700000000000	DEMHAN1 - 10	0.002756	17.74	0.48	17.98	0.488631	18.053	0.488818
	DEMHAN1 - 11	rim of 10		24.753	0.75846	5690	271	2470000	797	2.72	0.13	0.01703	0.00099	0.002642	4.6e-05	0.15958	0.0471	0.0029	0.00095	0.00019	17.14	0.98	0.99	17.01	0.26	0.3	19.2	3.3	3.9	60	120	120	48500000000000	2000000000000	DEMHAN1 - 11	0.002642	17.01	0.3	17.167	0.298507	17.24	0.298819
	DEMHAN1 - 12	rim	high common-Pb	37.13	35.4373	7230	512	3050000	988	1.531	0.021	0.0263	0.0027	0.002637	5.1e-05	0.31534	0.0734	0.0073	0.00124	0.00019	26.3	2.6	2.6	16.98	0.29	0.33	25	2.9	3.9	920	190	190	64100000000000	3400000000000	DEMHAN1 - 12	0.002637	16.98	0.33	17.112	0.330511	17.185	0.330792
	DEMHAN1 - 13	core/inner part	old outlier	36.776	-5.11494	1840	82	765000	249	2.003	0.02	0.0173	0.0024	0.002841	7.9e-05	0.15418	0.0445	0.0062	0.00088	0.0002	17.4	2.4	2.4	18.29	0.48	0.51	17.8	3.7	4.1	0	240	240	15900000000000	1200000000000	DEMHAN1 - 13	0.002841	18.29	0.51	18.554	0.5152	18.627	0.515376
	DEMHAN1 - 14	core/inner part		16.089	9.63351	1481	72	647000	212.1	2.72	0.11	0.019	0.0041	0.002681	0.0001	0.28713	0.0484	0.0097	0.00083	0.00027	19.1	4	4	17.26	0.63	0.65	16.8	5.2	5.4	130	360	360	13170000000000	670000000000	DEMHAN1 - 14	0.002681	17.26	0.65	17.532	0.653048	17.605	0.653184
	DEMHAN1 - 15	rim		30.057	-0.239521	6400	293	2775000	916	1.429	0.09	0.0166	0.0012	0.0026	5.4e-05	0.060919	0.0469	0.0035	0.00085	0.00014	16.7	1.2	1.2	16.74	0.32	0.35	17.2	2.1	2.8	60	140	140	59000000000000	1000000000000	DEMHAN1 - 15	0.0026	16.74	0.35	16.878	0.350098	16.951	0.350363
	DEMHAN1 - 16	rim of 15		36.776	0.402299	7170	328	3000000	998	2.24	0.025	0.0173	0.001	0.002692	4.3e-05	0.052855	0.0451	0.0024	0.000844	0.00013	17.4	1	1	17.33	0.24	0.28	17.1	1.8	2.5	-16	98	98	62800000000000	4000000000000	DEMHAN1 - 16	0.002692	17.33	0.28	17.47	0.278675	17.543	0.279009
	DEMHAN1 - 17	rim		36.422	7.6087	1395	70.3	590000	198	1.94	0.019	0.0183	0.0024	0.002641	7.9e-05	-0.19635	0.0499	0.0069	0.0007	0.0002	18.4	2.4	2.4	17	0.49	0.51	14.1	3.7	4	230	260	260	12440000000000	880000000000	DEMHAN1 - 17	0.002641	17	0.51	17.275	0.516052	17.348	0.516229
	DEMHAN1 - 18	rim		32.709	4.73118	5940	277	2450000	826	1.918	0.02	0.0185	0.0011	0.002753	4.8e-05	0.076208	0.0485	0.003	0.00099	0.00016	18.6	1.1	1.1	17.72	0.28	0.31	20	2.4	3.1	120	120	120	54400000000000	6000000000000	DEMHAN1 - 18	0.002753	17.72	0.31	17.878	0.311285	17.951	0.311584
	DEMHAN1 - 19	rim of 18		36.776	1.04396	8100	383	3310000	1130	1.617	0.043	0.0181	0.001	0.002798	4.3e-05	0.14349	0.0465	0.0025	0.000928	0.00013	18.2	1	1	18.01	0.24	0.28	18.8	1.6	2.5	60	110	110	75700000000000	8200000000000	DEMHAN1 - 19	0.002798	18.01	0.28	18.14	0.278383	18.213	0.278718
	DEMHAN1 - 20	rim		28.643	0.982659	7430	350	3170000	1089	2.304	0.049	0.0172	0.001	0.002662	4.6e-05	0.13665	0.0478	0.0029	0.000792	0.00012	17.3	1	1	17.13	0.26	0.3	16	1.9	2.5	90	120	120	67900000000000	3400000000000	DEMHAN1 - 20	0.002662	17.13	0.3	17.269	0.298022	17.342	0.298334
	DEMHAN1 - 21	core/inner part of 20		26.968	1.91011	3810	189	1598000	571	1.179	0.027	0.0177	0.0019	0.002712	6.9e-05	0.28178	0.0469	0.0048	0.00115	0.00019	17.8	1.8	1.8	17.46	0.42	0.44	23.2	3.1	3.9	120	180	180	39100000000000	1300000000000	DEMHAN1 - 21	0.002712	17.46	0.44	17.64	0.448194	17.713	0.448399
	DEMHAN1 - 22	rim of 20		36.697	4.04494	5600	272	2410000	857	1.936	0.021	0.0177	0.0012	0.002652	4.6e-05	0.21276	0.0477	0.0033	0.00098	0.00017	17.8	1.2	1.2	17.08	0.26	0.3	19.9	2.9	3.5	80	130	130	52600000000000	3500000000000	DEMHAN1 - 22	0.002652	17.08	0.3	17.224	0.298354	17.296	0.298666
	DEMHAN1 - 23	rim		12.373	0.508475	21600	976	9070000	3230	0.933	0.033	0.0176	0.0012	0.002735	5.4e-05	0.14735	0.0469	0.003	0.001082	0.00014	17.7	1.2	1.2	17.61	0.32	0.35	21.9	1.9	2.9	50	130	130	233000000000000	23000000000000	DEMHAN1 - 23	0.002735	17.61	0.35	17.636	0.347741	17.709	0.348007
	DEMHAN1 - 24	rim		28.025	0.292398	5830	270	2490000	886	0.82	0.013	0.017	0.0011	0.002649	5.3e-05	-0.044688	0.0471	0.0038	0.001178	0.00015	17.1	1.1	1.1	17.05	0.31	0.34	23.8	1.9	3.1	60	150	150	64000000000000	3200000000000	DEMHAN1 - 24	0.002649	17.05	0.34	17.19	0.343471	17.263	0.343741
	DEMHAN1 - 25	rim		36.697	1.32184	4220	194	1780000	634	1.25	0.028	0.0173	0.0012	0.002667	4.8e-05	-0.036407	0.0457	0.0031	0.00118	0.00018	17.4	1.2	1.2	17.17	0.27	0.31	23.8	2.6	3.6	30	130	130	42100000000000	2200000000000	DEMHAN1 - 25	0.002667	17.17	0.31	17.341	0.311682	17.414	0.31198
	DEMHAN1 - 26	rim of 25		25.381	6.82051	5238	259	2045000	726	1.56	0.04	0.0194	0.0016	0.002823	5.6e-05	0.18809	0.0497	0.004	0.00141	0.00023	19.5	1.6	1.6	18.17	0.33	0.36	28.4	3.5	4.6	170	160	160	49390000000000	990000000000	DEMHAN1 - 26	0.002823	18.17	0.36	18.339	0.363289	18.412	0.363544
	DEMHAN1 - 27	rim		22.103	3.19088	7420	357	3250000	1155	2.409	0.032	0.01743	0.00093	0.002639	6e-05	0.21367	0.0483	0.0026	0.00128	0.00023	17.55	0.92	0.93	16.99	0.36	0.38	25.9	3.9	4.7	120	110	110	70600000000000	3100000000000	DEMHAN1 - 27	0.002639	16.99	0.38	17.117	0.388654	17.19	0.388892
	DEMHAN1 - 28	rim	high common-Pb	36.863	49.9206	2950	276	1140000	405	2.499	0.041	0.0381	0.0058	0.002942	6.1e-05	0.06302	0.091	0.013	0.00282	0.00059	37.8	5.6	5.6	18.93	0.36	0.39	57	10	12	1440	280	280	26800000000000	3000000000000	DEMHAN1 - 28	0.002942	18.93	0.39	19.166	0.396814	19.239	0.397047
	DEMHAN1 - 29	rim of 28		16.604	1.78771	5200	246	2230000	791	2.05	0.053	0.0177	0.0017	0.002731	5.2e-05	0.095946	0.0489	0.0047	0.00111	0.00025	17.9	1.6	1.6	17.58	0.3	0.33	22.5	4.5	5.1	130	190	190	50100000000000	3300000000000	DEMHAN1 - 29	0.002731	17.58	0.33	17.741	0.337337	17.814	0.337612
	DEMHAN1 - 30	rim		37.438	0.532544	4130	186	1800000	638	2.208	0.046	0.0168	0.0013	0.002611	5.2e-05	-0.010246	0.0468	0.0034	0.00139	0.00024	16.9	1.2	1.3	16.81	0.3	0.33	28.1	4	4.9	70	140	140	38600000000000	2200000000000	DEMHAN1 - 30	0.002611	16.81	0.33	16.984	0.337818	17.057	0.338093
	DEMHAN1 - 31	rim		28.554	-4.78788	3140	136	1310000	466	2.264	0.037	0.0163	0.0016	0.002686	6.4e-05	0.026837	0.0444	0.0044	0.00134	0.00028	16.5	1.6	1.6	17.29	0.39	0.41	27	4.9	5.6	-70	180	180	29500000000000	1700000000000	DEMHAN1 - 31	0.002686	17.29	0.41	17.496	0.416325	17.569	0.416547
	DEMHAN1 - 32	rim		21.892	7.12766	4210	199	1720000	613	1.428	0.017	0.0187	0.002	0.002713	5.9e-05	0.053374	0.0489	0.005	0.00122	0.0002	18.8	2	2	17.46	0.35	0.38	24.6	3.2	4.1	210	190	190	40800000000000	2300000000000	DEMHAN1 - 32	0.002713	17.46	0.38	17.643	0.38316	17.716	0.383401
	DEMHAN1 - 33	rim of 32		37.015	2.05714	3720	174	1571000	560	1.787	0.022	0.0174	0.0012	0.002662	5.5e-05	-0.048014	0.0482	0.0036	0.00133	0.00024	17.5	1.2	1.2	17.14	0.33	0.36	26.9	3.9	4.8	100	140	140	35000000000000	1800000000000	DEMHAN1 - 33	0.002662	17.14	0.36	17.323	0.357443	17.396	0.357702
	DEMHAN1 - 34	rim	high common-Pb	36.762	35.0189	4197	300	1751000	625	2.156	0.044	0.0265	0.0018	0.002674	4.3e-05	0.37183	0.0714	0.0044	0.00188	0.0003	26.5	1.8	1.8	17.22	0.24	0.28	37.9	4.7	6.1	960	140	140	39130000000000	750000000000	DEMHAN1 - 34	0.002674	17.22	0.28	17.393	0.27932	17.466	0.279654
	DEMHAN1 - 35	rim of 34		36.592	-2.12121	5350	239	2300000	823	2.277	0.019	0.0164	0.0013	0.002617	5.3e-05	0.19773	0.0462	0.0037	0.00107	0.0002	16.5	1.3	1.3	16.85	0.31	0.34	21.6	3.3	4	30	150	150	49600000000000	2400000000000	DEMHAN1 - 35	0.002617	16.85	0.34	17.002	0.343889	17.075	0.344158
	DEMHAN1 - 36	rim		37.438	3.31429	5240	252	2260000	807	0.874	0.011	0.0174	0.0011	0.002628	4.9e-05	0.085601	0.0485	0.003	0.001159	0.00015	17.5	1.1	1.1	16.92	0.28	0.31	23.4	1.7	3	120	120	120	56400000000000	3900000000000	DEMHAN1 - 36	0.002628	16.92	0.31	17.063	0.317736	17.136	0.318029
	DEMHAN1 - 37	rim		34.265	3.79888	2910	141	1236000	443	1.843	0.029	0.0178	0.0015	0.002676	5.5e-05	0.1968	0.048	0.0038	0.00111	0.00023	17.9	1.5	1.5	17.22	0.33	0.36	22.4	3.9	4.6	120	160	160	27800000000000	1300000000000	DEMHAN1 - 37	0.002676	17.22	0.36	17.434	0.357842	17.507	0.358101
	DEMHAN1 - 38	rim of 37		36.803	-8.09816	1718	70	709000	254	1.755	0.057	0.0162	0.0023	0.002737	6.9e-05	-0.17865	0.0436	0.0063	0.00108	0.00026	16.3	2.3	2.3	17.62	0.42	0.45	21.9	4.6	5.1	-80	240	240	16300000000000	1100000000000	DEMHAN1 - 38	0.002737	17.62	0.45	17.876	0.450043	17.949	0.450247
	DEMHAN1 - 39	rim		22.738	-6.2963	3770	164	1616000	580	1.378	0.038	0.0161	0.0016	0.002674	6e-05	0.20577	0.0429	0.0039	0.00104	0.00019	16.2	1.6	1.6	17.22	0.36	0.39	21.1	3.1	3.8	-110	160	160	38200000000000	1700000000000	DEMHAN1 - 39	0.002674	17.22	0.39	17.395	0.389793	17.468	0.39003
	DEMHAN1 - 40	rim		36.697	3.22222	3790	174	1554000	558	2.044	0.022	0.0179	0.0014	0.002705	4.8e-05	-0.21236	0.0479	0.0039	0.00121	0.00021	18	1.4	1.4	17.42	0.28	0.31	24.4	3.4	4.2	90	150	150	35700000000000	2000000000000	DEMHAN1 - 40	0.002705	17.42	0.31	17.603	0.311938	17.676	0.312236
	DEMHAN1 - 41	rim		20.142	8.67021	3700	198	1621000	575	1.67	0.021	0.0187	0.0018	0.002666	5.5e-05	0.20539	0.0512	0.0047	0.00077	0.00018	18.8	1.8	1.8	17.17	0.32	0.35	15.6	3.2	3.6	300	210	210	36300000000000	1700000000000	DEMHAN1 - 41	0.002666	17.17	0.35	17.346	0.357376	17.419	0.357635
	DEMHAN1 - 42	core/inner part		27.13	-3.27381	3910	174	1660000	588	1.197	0.033	0.0167	0.0013	0.002695	7.9e-05	-0.19158	0.0452	0.0038	0.00085	0.00015	16.8	1.3	1.3	17.35	0.49	0.51	17.2	2.4	3	-10	150	150	40100000000000	3900000000000	DEMHAN1 - 42	0.002695	17.35	0.51	17.527	0.5131	17.6	0.513278
	DEMHAN1 - 43	rim		36.789	-0.809249	3212	143	1327000	468	1.65	0.11	0.0172	0.0013	0.002709	6.6e-05	-0.078934	0.0448	0.0035	0.00079	0.00014	17.3	1.3	1.3	17.44	0.4	0.42	15.9	2.3	2.8	-20	140	140	30700000000000	880000000000	DEMHAN1 - 43	0.002709	17.44	0.42	17.642	0.429224	17.714	0.429438
	DEMHAN1 - 44	rim		29.493	2.28204	9230	437	4000000	1407	1.548	0.012	0.01697	0.00096	0.002594	4.3e-05	0.057383	0.0468	0.0025	0.000689	0.0001	17.09	0.94	0.95	16.7	0.24	0.27	13.9	1.4	2	60	110	110	88400000000000	4900000000000	DEMHAN1 - 44	0.002594	16.7	0.27	16.807	0.278242	16.88	0.278577
	DEMHAN1 - 45	core/inner part of 44		34.22	4.43951	29500	1440	12400000	4350	0.674	0.023	0.01791	0.00046	0.002675	3.7e-05	0.26213	0.0484	0.0012	0.000778	8.5e-05	18.02	0.43	0.46	17.22	0.19	0.24	15.72	0.54	1.7	119	51	51	332000000000000	27000000000000	DEMHAN1 - 45	0.002675	17.22	0.24	17.221	0.237875	17.294	0.238268
	DEMHAN1 - 46	rim	young outlier	36.276	-1.60891	9020	408	3960000	1383	1.679	0.018	0.01591	0.00079	0.002551	3.6e-05	0.14917	0.046	0.0023	0.000737	0.0001	16.16	0.81	0.82	16.42	0.19	0.23	14.9	1.4	2.1	22	97	97	85100000000000	5100000000000	DEMHAN1 - 46	0.002551	16.42	0.23	16.532	0.233005	16.605	0.233406
	DEMHAN1 - 47	rim		36.789	-3.54037	3652	160	1568000	546	1.572	0.018	0.0159	0.0011	0.00259	5.6e-05	-0.20416	0.0443	0.0034	0.000667	0.00011	16.1	1.1	1.1	16.67	0.33	0.36	13.5	1.8	2.3	-20	140	140	33700000000000	1100000000000	DEMHAN1 - 47	0.00259	16.67	0.36	16.858	0.36403	16.931	0.364285
	DEMHAN1 - 48	rim		33.501	-5	4290	185	1790000	623	1.592	0.017	0.0167	0.0013	0.002741	4.5e-05	-0.048897	0.0447	0.0035	0.00083	0.00014	16.8	1.3	1.3	17.64	0.25	0.29	16.7	2.1	2.7	-30	140	140	41000000000000	3500000000000	DEMHAN1 - 48	0.002741	17.64	0.29	17.823	0.292211	17.896	0.29253
	DEMHAN1 - 49	rim of 48	few common-Pb	36.783	21.6291	7800	445	3320000	1149	1.958	0.035	0.02164	0.00098	0.002646	4.5e-05	-0.13495	0.0596	0.0027	0.000905	0.00013	21.73	0.95	0.97	17.03	0.25	0.29	18.3	1.9	2.7	590	96	96	71500000000000	3700000000000	DEMHAN1 - 49	0.002646	17.03	0.29	17.161	0.291463	17.234	0.291782
	DEMHAN1 - 50	rim		22.711	0.505618	3310	153	1378000	476	2.674	0.032	0.0177	0.0017	0.002751	5.7e-05	0.17389	0.0463	0.0041	0.00077	0.0002	17.8	1.7	1.7	17.71	0.33	0.36	15.6	3.7	4	100	170	170	30100000000000	1500000000000	DEMHAN1 - 50	0.002751	17.71	0.36	17.916	0.370707	17.989	0.370957
	DEMHAN1 - 51	rim of 50		36.789	0.903955	5480	253	2304000	793	1.749	0.058	0.0176	0.0014	0.002724	4.8e-05	-0.16906	0.0471	0.0038	0.00081	0.00012	17.7	1.3	1.4	17.54	0.27	0.31	16.4	1.8	2.5	60	150	150	50600000000000	2300000000000	DEMHAN1 - 51	0.002724	17.54	0.31	17.694	0.311363	17.767	0.311662
	DEMHAN1 - 52	core/inner part		36.995	-4.75904	1137	50.6	477000	164	1.88	0.023	0.0165	0.0024	0.002702	6.9e-05	-0.0064695	0.0458	0.0068	0.00107	0.0003	16.6	2.4	2.4	17.39	0.42	0.44	21.5	5.7	6.2	-40	240	240	10490000000000	710000000000	DEMHAN1 - 52	0.002702	17.39	0.44	17.688	0.451069	17.761	0.451273
	DEMHAN1 - 53	rim		14.387	7.94595	6350	317	2567000	880	1.114	0.017	0.0184	0.0014	0.002645	6.7e-05	-0.48278	0.0505	0.0045	0.00087	0.00014	18.5	1.4	1.4	17.03	0.41	0.43	17.5	2.2	2.9	260	200	200	59100000000000	1300000000000	DEMHAN1 - 53	0.002645	17.03	0.43	17.17	0.434349	17.243	0.43456
	DEMHAN1 - 54	rim		36.995	-3.33333	4290	192	1790000	614	1.952	0.046	0.0167	0.0012	0.002697	6.4e-05	-0.040294	0.0458	0.0034	0.0009	0.00014	16.8	1.2	1.2	17.36	0.39	0.41	18.2	2.1	2.8	10	140	140	39200000000000	3200000000000	DEMHAN1 - 54	0.002697	17.36	0.41	17.542	0.415717	17.615	0.415939
	DEMHAN1 - 55	rim		27.746	6	4910	241	2058000	703	0.981	0.023	0.0179	0.0013	0.002628	4.5e-05	0.0080714	0.0489	0.0037	0.000863	0.00012	18	1.3	1.3	16.92	0.25	0.29	17.4	1.7	2.5	160	150	150	48300000000000	1400000000000	DEMHAN1 - 55	0.002628	16.92	0.29	17.076	0.292017	17.149	0.292336
	DEMHAN1 - 56	core/inner part		36.892	0.239521	2162	99.8	935000	318.9	0.934	0.017	0.0166	0.0015	0.002588	5.7e-05	-0.36525	0.0462	0.0047	0.00108	0.00019	16.7	1.5	1.5	16.66	0.34	0.37	21.8	3	3.8	20	180	180	21820000000000	660000000000	DEMHAN1 - 56	0.002588	16.66	0.37	16.882	0.371339	16.955	0.371589
	DEMHAN1 - 57	rim	high common-Pb	36.755	72.8969	5320	902	1977000	673	2.12	0.015	0.0733	0.0025	0.003024	4.7e-05	0.10335	0.1753	0.0063	0.00369	0.00048	71.8	2.3	2.4	19.46	0.26	0.3	74.5	5.6	9.6	2593	60	60	47400000000000	2400000000000	DEMHAN1 - 57	0.003024	19.46	0.3	19.647	0.304903	19.72	0.305208
	DEMHAN1 - 58	rim	young outlier	38.639	-7.82726	8300	366	3880000	1320	1.507	0.03	0.0147	0.00068	0.002482	4.9e-05	0.1708	0.0433	0.002	0.000821	0.00013	14.82	0.67	0.68	15.98	0.29	0.32	16.6	1.9	2.6	-89	84	84	77000000000000	14000000000000	DEMHAN1 - 58	0.002482	15.98	0.32	16.09	0.317253	16.163	0.317546
	DEMHAN1 - 59	rim of 58		36.789	1.9287	8320	380	3520000	1200	2.095	0.019	0.017	0.00087	0.002606	3.8e-05	0.048226	0.0479	0.0024	0.000941	0.00013	17.11	0.85	0.87	16.78	0.2	0.24	19	1.8	2.6	80	100	100	74700000000000	4000000000000	DEMHAN1 - 59	0.002606	16.78	0.24	16.9	0.246106	16.973	0.246486
	DEMHAN1 - 60	rim		36.789	-3.80117	2070	91	852000	290	2.176	0.036	0.017	0.0017	0.002758	6.8e-05	-0.055314	0.044	0.0045	0.00114	0.00023	17.1	1.7	1.7	17.75	0.41	0.44	23.1	4	4.7	-50	180	180	18500000000000	1500000000000	DEMHAN1 - 60	0.002758	17.75	0.44	18.003	0.443266	18.076	0.443474
	DEMHAN1 - 61	rim		20.212	5.69832	4920	236	2135000	742	1.586	0.012	0.0174	0.0018	0.002622	4.7e-05	-0.12381	0.0483	0.0043	0.00104	0.00023	17.9	1.7	1.7	16.88	0.27	0.3	21	4	4.6	160	190	190	47500000000000	2300000000000	DEMHAN1 - 61	0.002622	16.88	0.3	17.04	0.305043	17.113	0.305348
	DEMHAN1 - 62	core/inner part		36.122	-2.04819	5860	266	2516000	880	0.81	0.022	0.01649	0.00093	0.002631	4.3e-05	0.15243	0.0451	0.0025	0.001031	0.00013	16.6	0.92	0.93	16.94	0.24	0.28	20.8	1.3	2.5	-10	100	100	62600000000000	1100000000000	DEMHAN1 - 62	0.002631	16.94	0.28	17.074	0.278684	17.147	0.279018
	Session 150326a																																		Session 150326a
	GJ-1_CA - 1			32.508	-0.0332502	82400	4860	898000	310	29.14	0.56	0.809	0.014	0.09784	0.0012	0.37848	0.0601	0.0011	0.0285	0.0034	601.5	8.1	8.1	601.7	5.1	7	567	65	66	610	35	42	654000000000000	33000000000000	GJ-1_CA - 1	0.09784	601.7	7	602.584	7.05767	602.65	7.05761
	GJ-1_CA - 2			36.248	0.715236	84000	4940	934000	323	30.09	0.58	0.808	0.013	0.09685	0.0012	0.50864	0.06006	0.0011	0.0319	0.0032	601.2	7.3	7.3	596.9	5.6	7.4	634	61	62	602	32	39	680000000000000	36000000000000	GJ-1_CA - 2	0.09685	596.9	7.4	596.695	7.06331	596.762	7.06325
	GJ-1_CA - 3			36.237	1.44073	83900	5020	933000	323	29.93	0.66	0.823	0.014	0.09789	0.0013	0.52158	0.06104	0.001	0.0306	0.0033	610.8	7.7	7.7	602	5.8	7.5	608	64	65	638	28	36	678000000000000	37000000000000	GJ-1_CA - 3	0.09789	602	7.5	602.794	7.64462	602.86	7.64455
	GJ-1_CA - 4			36.326	-0.365631	83800	4860	921000	319	29.71	0.54	0.809	0.013	0.0982	0.0011	0.38268	0.0594	0.0011	0.0299	0.0028	601.7	7.4	7.4	603.9	4.2	6.3	595	55	56	583	34	40	678000000000000	37000000000000	GJ-1_CA - 4	0.0982	603.9	6.3	604.634	6.46658	604.701	6.46653
	GJ-1_CA - 5			36.27	-0.332779	80900	4750	897000	322	29.85	0.67	0.808	0.013	0.09805	0.0012	0.41892	0.05965	0.0011	0.0304	0.003	601	7.3	7.3	603	5	6.9	604	58	59	591	32	39	679000000000000	39000000000000	GJ-1_CA - 5	0.09805	603	6.9	603.737	7.05541	603.803	7.05534
	GJ-1_CA - 6			36.15	1.14257	80300	4780	891000	320	29.93	0.68	0.813	0.014	0.09704	0.0012	0.488	0.0606	0.0011	0.0298	0.0032	603.9	7.6	7.6	597	4.9	6.8	603	60	60	621	31	38	672000000000000	37000000000000	GJ-1_CA - 6	0.09704	597	6.8	597.831	7.06229	597.898	7.06223
	GJ-1_CA - 7			36.297	0.0331565	79900	4740	887000	319	29.88	0.57	0.812	0.015	0.09806	0.0012	0.53323	0.06012	0.0011	0.0278	0.0037	603.2	8.4	8.4	603	5.5	7.3	553	72	73	603	35	42	670000000000000	37000000000000	GJ-1_CA - 7	0.09806	603	7.3	603.814	7.05555	603.881	7.05549
	GJ-1_CA - 8			36.502	0.363937	80300	4840	890000	320	29.96	0.57	0.814	0.013	0.09794	0.0013	0.41867	0.06036	0.0011	0.0305	0.003	604.5	7.1	7.1	602.3	5.7	7.4	606	57	58	623	34	40	673000000000000	37000000000000	GJ-1_CA - 8	0.09794	602.3	7.4	603.105	7.64448	603.172	7.64441
	GJ-1_CA - 9			36.314	0.49334	79300	4730	880000	322	29.51	0.69	0.821	0.015	0.09841	0.0012	0.20192	0.0598	0.0013	0.0302	0.0033	608.1	8.4	8.4	605.1	4.9	6.8	600	63	64	595	42	47	680000000000000	37000000000000	GJ-1_CA - 9	0.09841	605.1	6.8	605.845	7.05301	605.912	7.05294
	GJ-1_CA - 10			36.567	0	78900	4670	872000	319	29.25	0.58	0.813	0.016	0.09821	0.0012	0.41	0.0602	0.0012	0.0309	0.003	603.9	9	9	603.9	5.5	7.3	615	57	58	612	38	44	674000000000000	39000000000000	GJ-1_CA - 10	0.09821	603.9	7.3	604.693	7.05455	604.76	7.05449
	GJ-1_CA - 11			36.258	-1.30522	78800	4620	873000	319	30.04	0.71	0.802	0.014	0.09847	0.0012	0.25083	0.0595	0.0013	0.0281	0.0034	597.6	8.1	8.1	605.4	5.5	7.3	560	66	67	584	41	46	675000000000000	37000000000000	GJ-1_CA - 11	0.09847	605.4	7.3	606.215	7.05282	606.282	7.05276
	GJ-1_CA - 12			36.235	0.297128	78800	4740	879000	321	29.59	0.66	0.814	0.018	0.0982	0.0014	0.58674	0.0609	0.0013	0.0293	0.0036	605.8	9.6	9.6	604	6.5	8	583	71	71	629	39	44	675000000000000	36000000000000	GJ-1_CA - 12	0.0982	604	8	604.621	8.23059	604.688	8.23051
	GJ-1_CA - 13			36.233	-0.233372	78300	4650	873000	320	29.37	0.64	0.806	0.012	0.09777	0.0012	0.13638	0.05956	0.0011	0.0318	0.0037	599.9	6.5	6.5	601.3	5.2	7.1	631	72	73	590	35	42	671000000000000	37000000000000	GJ-1_CA - 13	0.09777	601.3	7.1	602.109	7.05742	602.176	7.05735
	GJ-1_CA - 14			36.285	0.692156	78500	4770	880000	322	29.87	0.64	0.816	0.013	0.09798	0.0012	0.29049	0.06092	0.0011	0.0316	0.0028	606.8	7.1	7.1	602.6	5.5	7.3	629	54	55	632	34	41	675000000000000	36000000000000	GJ-1_CA - 14	0.09798	602.6	7.3	603.327	7.05587	603.393	7.05581
	GJ-1_CA - 15			36.231	-0.198577	79200	4710	879000	322	29.32	0.48	0.814	0.013	0.09849	0.0011	0.23274	0.0601	0.0012	0.0286	0.0029	604.3	7.4	7.4	605.5	4.5	6.6	569	57	58	602	37	43	681000000000000	36000000000000	GJ-1_CA - 15	0.09849	605.5	6.6	606.313	6.46462	606.38	6.46457
	GJ-1_CA - 16			36.243	0.351229	79600	4720	888000	325	30.23	0.62	0.802	0.011	0.09684	0.0012	0.38229	0.05993	0.0011	0.0322	0.003	597.9	6	6	595.8	5.3	7.1	640	58	59	602	33	40	685000000000000	37000000000000	GJ-1_CA - 16	0.09684	595.8	7.1	596.628	7.06328	596.695	7.06322
	GJ-1_CA - 18			36.427	0.80965	77400	4560	867000	322	29.93	0.48	0.815	0.012	0.0976	0.0012	0.38976	0.06034	0.001	0.0296	0.0034	605.2	6.9	6.9	600.3	5.4	7.2	588	65	66	618	28	35	675000000000000	37000000000000	GJ-1_CA - 18	0.0976	600.3	7.2	601.101	7.05841	601.167	7.05835
	GJ-1_CA - 19			36.229	0.646659	77200	4670	864000	321	29.96	0.47	0.812	0.014	0.09741	0.0011	0.36711	0.06025	0.0011	0.0289	0.0028	603.1	7.6	7.6	599.2	4.3	6.4	585	57	58	625	35	41	671000000000000	36000000000000	GJ-1_CA - 19	0.09741	599.2	6.4	599.994	6.47129	600.06	6.47123
	GJ-1_CA - 20			36.298	0.264157	77300	4620	856000	318	29.39	0.56	0.816	0.011	0.09824	0.0012	0.40961	0.06014	0.00095	0.0303	0.0031	605.7	6.2	6.2	604.1	5	6.9	602	60	61	610	25	33	673000000000000	36000000000000	GJ-1_CA - 20	0.09824	604.1	6.9	604.875	7.05442	604.942	7.05436
	91500_CA - 1			36.708	0.2849	30100	2226	186000	66.2	2.783	0.049	1.818	0.041	0.1769	0.0021	0.28128	0.0748	0.0018	0.0531	0.0031	1053	15	15	1050	8.5	12	1044	55	59	1063	44	49	274000000000000	15000000000000	91500_CA - 1	0.1769	1050	12	1054.42	11.5522	1054.48	11.5521
	91500_CA - 2			36.708	0.756859	29700	2220	185100	66.1	2.801	0.05	1.834	0.039	0.1767	0.0027	0.25265	0.0747	0.0019	0.0586	0.0033	1057	14	14	1049	12	15	1150	59	63	1067	46	50	273000000000000	15000000000000	91500_CA - 2	0.1767	1049	15	1053.34	14.8575	1053.4	14.8573
	91500_CA - 3			36.708	-0.570342	28600	2108	174000	63.7	2.757	0.05	1.822	0.045	0.1784	0.0025	0.12361	0.0744	0.0022	0.0539	0.0037	1052	16	16	1058	11	14	1059	69	71	1056	54	58	265000000000000	15000000000000	91500_CA - 3	0.1784	1058	14	1062.77	13.7375	1062.84	13.7374
	91500_CA - 4			34.261	0.949668	28100	2069	173900	63.5	2.791	0.05	1.817	0.042	0.1756	0.0026	0.34361	0.0752	0.0019	0.0535	0.003	1053	16	16	1043	12	14	1053	55	58	1074	47	51	257000000000000	14000000000000	91500_CA - 4	0.1756	1043	14	1047.45	14.3224	1047.51	14.3223
	91500_CA - 5			34.261	1.04364	28300	2111	174600	63.9	2.795	0.06	1.82	0.051	0.1757	0.0025	0.45458	0.0759	0.002	0.0542	0.0032	1054	18	18	1043	11	14	1075	57	60	1092	47	51	262000000000000	14000000000000	91500_CA - 5	0.1757	1043	14	1047.97	13.7698	1048.03	13.7697
	91500_CA - 6			36.708	0.188679	28300	2088	171200	62.7	2.768	0.043	1.847	0.049	0.1784	0.0023	0.2754	0.0749	0.0021	0.0534	0.0036	1060	17	17	1058	9.7	13	1050	65	68	1064	52	56	264000000000000	15000000000000	91500_CA - 6	0.1784	1058	13	1062.83	12.6386	1062.89	12.6385
	91500_CA - 7			30.332	0.957854	28800	2116	182900	67.7	3.154	0.094	1.793	0.056	0.174	0.0026	0.32074	0.0755	0.0023	0.0529	0.0042	1044	20	20	1034	12	14	1040	78	80	1091	55	58	271000000000000	14000000000000	91500_CA - 7	0.174	1034	14	1038.47	14.34	1038.54	14.3399
	91500_CA - 8			36.582	0.754717	28000	2061	172200	63.8	2.78	0.038	1.845	0.043	0.1774	0.0027	0.28848	0.0754	0.002	0.0541	0.0033	1060	15	15	1052	12	15	1064	61	64	1078	48	52	263000000000000	15000000000000	91500_CA - 8	0.1774	1052	15	1057.3	14.8501	1057.36	14.85
	Temora2_CA - 1			34.261	-1.02439	24900	1332	409000	146.1	2.221	0.025	0.498	0.015	0.06637	0.00085	0.14369	0.0555	0.0017	0.0197	0.0012	410	10	10	414.2	3.9	5.1	394	24	25	418	62	66	227000000000000	13000000000000	Temora2_CA - 1	0.06637	414.2	5.1	416.332	5.16446	416.4	5.16442
	Temora2_CA - 2			36.708	-0.28777	15440	847	248000	88.8	4.096	0.07	0.509	0.016	0.06703	0.00095	0.10341	0.0555	0.0019	0.0225	0.0015	417	11	11	418.2	4.7	5.8	449	29	30	415	71	74	134100000000000	7700000000000	Temora2_CA - 2	0.06703	418.2	5.8	421.107	5.77878	421.175	5.77873
	Temora2_CA - 3			36.708	0.811456	13330	751	214000	78.2	2.731	0.056	0.513	0.018	0.0666	0.001	0.15674	0.0558	0.0021	0.0218	0.0016	419	12	12	415.6	5.1	6.1	435	30	31	421	82	85	121700000000000	9700000000000	Temora2_CA - 3	0.0666	415.6	6.1	418.645	6.08763	418.713	6.08758
	Temora2_CA - 4			34.261	-0.734754	28000	1505	464000	169.3	3.561	0.053	0.496	0.013	0.06588	0.00082	0.26914	0.0549	0.0016	0.019	0.0012	408.3	9.1	9.1	411.3	3.7	4.9	380	24	25	395	62	66	250000000000000	13000000000000	Temora2_CA - 4	0.06588	411.3	4.9	413.21	4.98277	413.279	4.98273
	Temora2_CA - 5			34.261	0.0242718	22720	1249	373000	136.5	3.915	0.055	0.501	0.019	0.06599	0.00083	0.24329	0.0549	0.0021	0.0202	0.0015	412	13	13	411.9	3.7	5	404	29	30	401	79	82	203000000000000	11000000000000	Temora2_CA - 5	0.06599	411.9	5	414.191	5.0467	414.259	5.04667
	Temora2_CA - 6			36.708	-1.65432	12720	684	210000	77	3.281	0.064	0.492	0.023	0.06595	0.0011	0.37476	0.054	0.0024	0.0192	0.0015	405	16	16	411.7	5.5	6.4	384	30	30	380	100	100	114900000000000	6600000000000	Temora2_CA - 6	0.06595	411.7	6.4	414.745	6.70157	414.814	6.70151
	Temora2_CA - 7			36.299	-1.82045	13930	738	232000	86	3.903	0.065	0.485	0.016	0.06539	0.001	-0.0048108	0.0539	0.002	0.0216	0.0023	401	11	11	408.3	5.4	6.3	431	45	45	373	79	82	127100000000000	8100000000000	Temora2_CA - 7	0.06539	408.3	6.3	411.205	6.09357	411.273	6.09351
	Temora2_CA - 8			36.708	-0.219995	22010	1194	366000	135.6	4.006	0.079	0.497	0.014	0.06567	0.0009	0.21229	0.0549	0.0016	0.0211	0.0013	409.1	9.3	9.3	410	4.4	5.5	422	24	25	395	61	65	200000000000000	11000000000000	Temora2_CA - 8	0.06567	410	5.5	412.263	5.4743	412.331	5.47426
	OD-3_CA - 1			36.318	-5.67398	3830	167	793000	284	1.15	0.011	0.032	0.0026	0.005243	9.9e-05	0.098319	0.0443	0.0036	0.00189	0.00016	31.9	2.5	2.5	33.71	0.57	0.63	38.1	3.2	3.3	-10	150	150	37900000000000	2800000000000	OD-3_CA - 1	0.005243	33.71	0.63	34.1	0.642207	34.173	0.642346
	OD-3_CA - 2			36.318	-5.95469	5000	218	1020000	366	1.21	0.017	0.031	0.0022	0.005091	8.7e-05	0.079723	0.0443	0.0032	0.00169	0.00015	30.9	2.1	2.1	32.74	0.49	0.56	34.1	2.9	2.9	-60	130	130	49000000000000	4000000000000	OD-3_CA - 2	0.005091	32.74	0.56	33.089	0.564018	33.162	0.564178
	OD-3_CA - 3			36.318	3.84164	6010	281	1271000	465	0.813	0.027	0.0342	0.0023	0.0051	8.1e-05	0.015991	0.0489	0.0035	0.00167	0.0001	34.1	2.3	2.3	32.79	0.44	0.52	33.7	1.9	2	150	140	140	65100000000000	2800000000000	OD-3_CA - 3	0.0051	32.79	0.52	33.11	0.524525	33.183	0.524698
	OD-3_CA - 4			36.084	3.64943	4780	211	994000	363	1.133	0.016	0.0345	0.0024	0.005216	0.00011	0.10642	0.0485	0.003	0.00178	0.00016	34.8	2.3	2.3	33.53	0.63	0.69	36	3.3	3.3	130	120	120	48600000000000	3000000000000	OD-3_CA - 4	0.005216	33.53	0.69	33.896	0.712975	33.969	0.713098
	OD-3_CA - 5			36.787	-1.35802	5200	234	1100000	403	1.073	0.011	0.0324	0.0016	0.005107	9.7e-05	0.026222	0.0462	0.0025	0.00165	0.00013	32.4	1.6	1.6	32.84	0.56	0.62	33.4	2.6	2.7	30	100	100	52800000000000	3000000000000	OD-3_CA - 5	0.005107	32.84	0.62	33.179	0.628579	33.252	0.628721
	OD-3_CA - 6			36.318	-1.74603	6220	282	1372000	503	0.9608	0.0083	0.0316	0.0024	0.004984	9.2e-05	0.0045748	0.0454	0.0035	0.001467	0.0001	31.5	2.4	2.4	32.05	0.53	0.59	29.6	2	2	20	140	140	65600000000000	4000000000000	OD-3_CA - 6	0.004984	32.05	0.59	32.357	0.59579	32.429	0.59594
	OD-3_CA - 7			36.318	-9.41558	1091	47.5	222700	82.6	1.653	0.052	0.0309	0.0044	0.00524	0.00018	0.064223	0.0431	0.0061	0.00185	0.00042	30.8	4.3	4.3	33.7	1.1	1.2	37.4	8.4	8.4	-120	230	230	10480000000000	440000000000	OD-3_CA - 7	0.00524	33.7	1.2	34.237	1.17303	34.31	1.1731
	OD-3_CA - 8			36.084	-2.7707	4290	204	927000	344	1.205	0.017	0.0315	0.0021	0.005019	8.4e-05	-0.17105	0.0457	0.0033	0.00176	0.00012	31.4	2.1	2.1	32.27	0.47	0.54	35.5	2.3	2.4	10	130	130	43400000000000	3000000000000	OD-3_CA - 8	0.005019	32.27	0.54	32.631	0.544762	32.704	0.544928
**	Td-A_CA-Grain1 - 1	core/inner part		33.038	2.80505	6500	296	3270000	1134	3.062	0.055	0.01414	0.00068	0.002152	4.3e-05	0.20479	0.0484	0.0025	0.000705	8.7e-05	14.26	0.68	0.68	13.86	0.25	0.28	14.2	1.7	1.8	130	110	110	55300000000000	1600000000000	Td-A_CA-Grain1 - 1	0.002152	13.86	0.28	13.999	0.279428	14.072	0.279761
**	Td-A_CA-Grain2 - 2	rim		36.318	7.5641	2770	139	1341000	465	2.368	0.055	0.0155	0.0014	0.002239	5.6e-05	-0.017857	0.0503	0.0049	0.00077	0.00012	15.6	1.4	1.4	14.42	0.34	0.36	15.6	2.4	2.4	200	190	190	24300000000000	1600000000000	Td-A_CA-Grain2 - 2	0.002239	14.42	0.36	14.608	0.364947	14.681	0.365201
**	Td-A_CA-Grain3 - 3	rim		36.084	3.73961	7280	336	3680000	1280	1.863	0.06	0.01432	0.00075	0.002159	4.3e-05	-0.069161	0.0479	0.0027	0.000833	8.5e-05	14.44	0.75	0.75	13.9	0.25	0.28	16.8	1.7	1.7	100	110	110	66000000000000	4600000000000	Td-A_CA-Grain3 - 3	0.002159	13.9	0.28	14.037	0.279259	14.11	0.279593
**	Td-A_CA-Grain4 - 4	rim		36.084	-0.633803	1650	80	799000	278	3.48	0.1	0.0141	0.0018	0.00222	6.4e-05	0.04821	0.0466	0.0064	0.00056	0.00019	14.2	1.8	1.8	14.29	0.39	0.41	11.3	3.9	3.9	80	250	250	14100000000000	1200000000000	Td-A_CA-Grain4 - 4	0.00222	14.29	0.41	14.512	0.417915	14.585	0.418135
**	Td-A_CA-Grain5 - 5	rim		36.318	-1.94444	2777	123	1312000	457	3.527	0.065	0.014	0.0014	0.002279	5.7e-05	0.23995	0.0457	0.0042	0.00069	0.00015	14.4	1.4	1.4	14.68	0.34	0.37	13.9	3	3	60	170	170	23450000000000	820000000000	Td-A_CA-Grain5 - 5	0.002279	14.68	0.37	14.87	0.371489	14.943	0.371738
**	Td-A_CA-Grain6 - 6	rim		29.992	2.68741	9510	454	4860000	1695	1.703	0.038	0.01403	0.00077	0.002137	3.9e-05	0.26636	0.0475	0.0026	0.000723	6.1e-05	14.14	0.77	0.77	13.76	0.22	0.25	14.6	1.2	1.2	80	110	110	87300000000000	3600000000000	Td-A_CA-Grain6 - 6	0.002137	13.76	0.25	13.88	0.253031	13.953	0.253401
**	Td-A_CA-Grain7 - 7	rim		19.214	7.85235	2440	123	1220000	425.7	2.546	0.05	0.0148	0.0014	0.002132	6.7e-05	-0.13116	0.0498	0.0054	0.00057	0.00013	14.9	1.4	1.4	13.73	0.42	0.43	11.5	2.5	2.5	210	220	220	20850000000000	610000000000	Td-A_CA-Grain7 - 7	0.002132	13.73	0.43	13.917	0.436905	13.99	0.437115
**	Td-A_CA-Grain8 - 8	rim		32.101	6.28378	2000	91	993000	347	3.415	0.053	0.0144	0.0017	0.002155	4.7e-05	0.23317	0.0491	0.0059	0.00089	0.00021	14.8	1.8	1.8	13.87	0.28	0.31	18.1	4.3	4.3	120	220	220	16690000000000	750000000000	Td-A_CA-Grain8 - 8	0.002155	13.87	0.31	14.078	0.306713	14.151	0.307017
**	Td-A_CA-Grain9 - 9	rim		36.318	-2.35294	5450	243	2570000	898	3.383	0.058	0.01434	0.00091	0.002297	4e-05	0.22655	0.0462	0.0028	0.00084	0.00013	14.45	0.91	0.91	14.79	0.23	0.26	16.9	2.5	2.5	30	110	110	46500000000000	3000000000000	Td-A_CA-Grain9 - 9	0.002297	14.79	0.26	14.951	0.260054	15.024	0.260413
**	Td-A_CA-Grain10 - 10	rim	Analysis 1	36.553	0.136054	2770	129	1296000	454	2.903	0.067	0.0146	0.0012	0.00228	4.3e-05	0.24319	0.0459	0.0037	0.00079	0.00013	14.7	1.2	1.2	14.68	0.25	0.27	16	2.6	2.7	40	150	150	23800000000000	1000000000000	Td-A_CA-Grain10 - 10	0.00228	14.68	0.27	14.876	0.280235	14.949	0.280568
**	Td-A_CA-Grain10 - 11	rim	Analysis 2	36.318	3.67742	2690	128	1241000	435	3.212	0.045	0.0154	0.0013	0.002319	5.3e-05	-0.0028351	0.0483	0.0043	0.00076	0.00013	15.5	1.3	1.3	14.93	0.32	0.34	15.4	2.7	2.7	140	170	170	23100000000000	1500000000000	Td-A_CA-Grain10 - 11	0.002319	14.93	0.34	15.132	0.345436	15.205	0.345705
**	Td-A_CA-Grain11 - 12	rim		24.134	1.35328	4600	210	2380000	835	4.093	0.075	0.01392	0.00074	0.002151	4.5e-05	0.14197	0.0463	0.003	0.0008	0.00018	14.04	0.74	0.74	13.85	0.27	0.29	16.2	3.7	3.7	60	130	130	40300000000000	2900000000000	Td-A_CA-Grain11 - 12	0.002151	13.85	0.29	14.009	0.292761	14.082	0.293079
**	Td-A_CA-Grain12 - 13	core/inner part		36.318	0	2750	133	1396000	490	3.522	0.076	0.0137	0.0013	0.002143	4.8e-05	0.017523	0.0474	0.0046	0.00081	0.00014	13.8	1.3	1.3	13.8	0.29	0.31	16.4	2.8	2.8	70	180	180	23500000000000	1600000000000	Td-A_CA-Grain12 - 13	0.002143	13.8	0.31	13.983	0.312866	14.056	0.313164
**	Td-A_CA-Grain13 - 14	rim		30.226	4.16667	2219	107	1106000	389	2.261	0.031	0.0143	0.0015	0.002143	5.3e-05	0.11589	0.0487	0.005	0.00061	0.0001	14.4	1.5	1.5	13.8	0.32	0.34	12.4	2.1	2.1	180	200	200	19240000000000	830000000000	Td-A_CA-Grain13 - 14	0.002143	13.8	0.34	13.993	0.345697	14.066	0.345965
**	Td-A_CA-Grain14 - 15	rim		36.553	1.92053	4000	189	1940000	684	2.225	0.082	0.0149	0.0013	0.0023	6.1e-05	0.21125	0.0484	0.0042	0.00074	0.00012	15.1	1.3	1.3	14.81	0.37	0.39	14.9	2.3	2.4	110	160	160	36000000000000	2900000000000	Td-A_CA-Grain14 - 15	0.0023	14.81	0.39	14.983	0.396917	15.056	0.39715
**	Td-A_CA-Grain15 - 16	rim		20.854	-1.39706	1836	79	879000	310	2.207	0.039	0.0135	0.0023	0.002142	8.7e-05	0.0696	0.0435	0.007	0.00055	0.00018	13.6	2.3	2.3	13.79	0.55	0.56	11.2	3.6	3.6	-30	280	280	15560000000000	660000000000	Td-A_CA-Grain15 - 16	0.002142	13.79	0.56	13.998	0.567924	14.071	0.568083
**	Td-A_CA-Grain16 - 17	core/inner part		36.318	-2.57143	2020	91	965000	340	3.015	0.042	0.0139	0.0016	0.00223	6.5e-05	0.045719	0.0434	0.0047	0.00081	0.00019	14	1.6	1.6	14.36	0.4	0.42	16.4	3.8	3.8	-50	190	190	17700000000000	1600000000000	Td-A_CA-Grain16 - 17	0.00223	14.36	0.42	14.566	0.42411	14.639	0.424327
**	Td-A_CA-Grain17 - 18	rim	Analysis 1	26.243	-3.90977	2660	117	1293000	457	3.793	0.06	0.0132	0.0013	0.002146	6.5e-05	0.0051285	0.0447	0.0047	0.00073	0.00016	13.3	1.3	1.3	13.82	0.4	0.42	14.8	3.3	3.3	-30	180	190	22200000000000	1100000000000	Td-A_CA-Grain17 - 18	0.002146	13.82	0.42	14.006	0.423783	14.079	0.424
**	Td-A_CA-Grain17 - 19	rim	Analysis 2	36.318	-0.839161	2229	101	1078000	381	5.098	0.089	0.0142	0.0016	0.00224	5.8e-05	-0.0954	0.0456	0.0048	0.00088	0.0002	14.3	1.6	1.6	14.42	0.36	0.38	17.8	4.1	4.1	0	180	190	18810000000000	410000000000	Td-A_CA-Grain17 - 19	0.00224	14.42	0.38	14.627	0.378316	14.7	0.378561
**	Td-A_CA-Grain18 - 20	rim		35.381	5.44828	2140	101	1070000	378	1.63	0.099	0.0144	0.002	0.002129	5.9e-05	-0.13172	0.0479	0.0067	0.000668	7.5e-05	14.5	2	2	13.71	0.36	0.38	13.5	1.5	1.5	90	230	230	19600000000000	1800000000000	Td-A_CA-Grain18 - 20	0.002129	13.71	0.38	13.901	0.384818	13.974	0.385059
**	Td-A_CA-Grain19 - 21	rim	Analysis 1	36.318	-2.66187	2100	93	1050000	371	4.07	0.21	0.0137	0.0012	0.002216	6.6e-05	0.32287	0.0448	0.004	0.00059	0.00017	13.9	1.2	1.2	14.27	0.41	0.43	12	3.4	3.4	0	150	150	18300000000000	2000000000000	Td-A_CA-Grain19 - 21	0.002216	14.27	0.43	14.472	0.430546	14.545	0.43076
**	Td-A_CA-Grain19 - 22	rim	Analysis 2	36.318	4.83871	4650	222	2290000	813	3.876	0.045	0.01477	0.00096	0.002198	4.6e-05	-0.074698	0.0481	0.0033	0.00073	0.00012	14.88	0.96	0.96	14.16	0.28	0.3	14.8	2.4	2.5	130	130	140	40500000000000	3500000000000	Td-A_CA-Grain19 - 22	0.002198	14.16	0.3	14.315	0.299254	14.388	0.299565
**	Td-A_CA-Grain20 - 23	rim	high common-Pb	36.553	34.0969	2610	179	1220000	431	4.022	0.047	0.0227	0.0019	0.002324	5.7e-05	0.14671	0.0708	0.0061	0.00119	0.00022	22.7	1.9	1.9	14.96	0.35	0.37	24.1	4.5	4.5	900	180	180	22600000000000	2100000000000	Td-A_CA-Grain20 - 23	0.002324	14.96	0.37	15.166	0.371535	15.239	0.371785
**	Td-A_CA-Grain21 - 24	rim	Analysis 1	34.678	6.55405	3041	146	1508000	536	2.294	0.029	0.0145	0.0015	0.002148	4.1e-05	0.23308	0.0513	0.005	0.00072	0.00011	14.8	1.5	1.5	13.83	0.24	0.26	14.6	2.3	2.3	210	190	190	27010000000000	940000000000	Td-A_CA-Grain21 - 24	0.002148	13.83	0.26	14.009	0.267118	14.082	0.267468
**	Td-A_CA-Grain21 - 25	rim	Analysis 2	36.318	2.56944	4250	202	2105000	748	3.724	0.059	0.0143	0.001	0.002179	4.7e-05	0.12976	0.0468	0.0033	0.00073	0.00013	14.4	1	1	14.03	0.28	0.3	14.8	2.7	2.7	100	140	140	36600000000000	1400000000000	Td-A_CA-Grain21 - 25	0.002179	14.03	0.3	14.196	0.305863	14.269	0.306168
**	Td-A_CA-Grain21 - 26	core/inner part	Analysis 3	14.527	6.73333	1283	62	587000	209.1	6.27	0.1	0.0148	0.0024	0.002172	8.8e-05	-0.24975	0.0487	0.0089	0.0005	0.00037	15	2.4	2.4	13.99	0.56	0.57	10.1	7.4	7.4	160	340	340	10110000000000	490000000000	Td-A_CA-Grain21 - 26	0.002172	13.99	0.57	14.216	0.575349	14.289	0.575506
**	Td-A_CA-Grain22 - 27	rim		27.649	6.49007	2080	102	999000	360	2.865	0.061	0.015	0.0015	0.002193	6.7e-05	-0.028549	0.0488	0.0049	0.00082	0.00017	15.1	1.5	1.5	14.12	0.42	0.43	16.5	3.3	3.3	190	200	200	18200000000000	2100000000000	Td-A_CA-Grain22 - 27	0.002193	14.12	0.43	14.323	0.437114	14.396	0.437325
**	Td-A_CA-Grain23 - 28	rim		36.318	-0.857143	2901	131	1440000	519	3.022	0.036	0.0139	0.0012	0.002192	4.5e-05	0.071107	0.0464	0.0039	0.00074	0.00013	14	1.2	1.2	14.12	0.27	0.29	15	2.7	2.7	30	150	150	25830000000000	990000000000	Td-A_CA-Grain23 - 28	0.002192	14.12	0.29	14.298	0.293203	14.371	0.293521
**	Td-A_CA-Grain24- 29	rim		36.318	-5.66434	682	29.6	308000	111.1	3.26	0.14	0.0142	0.0027	0.002347	8.5e-05	0.025193	0.0426	0.0082	0.00099	0.0003	14.3	2.7	2.7	15.11	0.54	0.55	20	6	6.1	-20	320	320	6030000000000	350000000000	Td-A_CA-Grain24- 29	0.002347	15.11	0.55	15.389	0.55667	15.462	0.556833
**	Td-A_CA-Grain25- 30	rim		11.716	4.58824	2444	115	953000	344	2.333	0.052	0.0169	0.0025	0.00252	0.00012	0.39683	0.0487	0.0068	0.00101	0.00024	17	2.5	2.5	16.22	0.77	0.78	20.5	4.8	4.9	190	280	280	20580000000000	730000000000	Td-A_CA-Grain25- 30	0.00252	16.22	0.78	16.449	0.782333	16.522	0.782444
**	Td-A_CA-Grain26 - 31	rim		36.318	4.43709	3290	157	1592000	575	4.251	0.08	0.015	0.0012	0.002241	5.3e-05	0.0047679	0.0488	0.0042	0.00069	0.00013	15.1	1.2	1.2	14.43	0.32	0.34	13.9	2.6	2.6	160	170	170	29000000000000	1800000000000	Td-A_CA-Grain26 - 31	0.002241	14.43	0.34	14.612	0.345187	14.685	0.345456
**	Td-A_CA-Grain27 - 32	rim	Analysis 1	24.134	-0.0724638	4700	216	2416000	873	3.528	0.049	0.0136	0.0012	0.002145	5.9e-05	0.15784	0.0458	0.0041	0.00077	0.00013	13.8	1.2	1.2	13.81	0.36	0.38	15.6	2.7	2.7	10	160	160	41600000000000	1800000000000	Td-A_CA-Grain27 - 32	0.002145	13.81	0.38	13.968	0.383779	14.041	0.38402
**	Td-A_CA-Grain27 - 33	rim	Analysis 2	36.553	0.909091	3160	142	1580000	570	2.412	0.039	0.0142	0.001	0.002201	4.8e-05	0.036553	0.046	0.0035	0.00063	0.00012	14.3	1	1	14.17	0.29	0.31	12.7	2.4	2.4	40	130	130	29100000000000	2500000000000	Td-A_CA-Grain27 - 33	0.002201	14.17	0.31	14.351	0.31262	14.424	0.312917
**	Td-A_CA-Grain28 - 34	rim	Analysis 1	35.615	6.68831	731	34.5	355000	128.4	1.804	0.047	0.0149	0.0024	0.002232	0.0001	0.040057	0.0505	0.0088	0.00068	0.00018	15.4	2.5	2.5	14.37	0.63	0.65	13.7	3.7	3.7	130	300	300	6820000000000	500000000000	Td-A_CA-Grain28 - 34	0.002232	14.37	0.65	14.628	0.654644	14.701	0.654781
**	Td-A_CA-Grain28 - 35	core/inner part	Analysis 2	36.318	-2.55474	282	12.5	139000	50.3	3.12	0.068	0.0137	0.0041	0.00218	0.00012	-0.079727	0.05	0.016	0.00096	0.0004	13.7	4.1	4.1	14.05	0.79	0.8	19.3	8	8	-150	430	430	2470000000000	260000000000	Td-A_CA-Grain28 - 35	0.00218	14.05	0.8	14.339	0.788459	14.412	0.78857
**	Td-A_CA-Grain29 - 36	core/inner part		28.586	-4.59854	2190	105	1110000	402	1.998	0.027	0.0136	0.0018	0.002226	5.7e-05	-0.097996	0.0444	0.0058	0.0007	0.00016	13.7	1.8	1.8	14.33	0.35	0.37	14.1	3.3	3.3	40	220	220	20300000000000	2200000000000	Td-A_CA-Grain29 - 36	0.002226	14.33	0.37	14.53	0.371649	14.603	0.371898
**	Td-A_CA-Grain30 - 37	rim	few common-Pb	38.662	11.9481	2300	118	1177000	426	1.881	0.026	0.0153	0.0012	0.002105	4.7e-05	0.086803	0.0527	0.0043	0.00071	0.00011	15.4	1.2	1.2	13.56	0.28	0.3	14.4	2.2	2.2	300	170	170	21400000000000	1100000000000	Td-A_CA-Grain30 - 37	0.002105	13.56	0.3	13.741	0.306474	13.814	0.306778
**	Td-A_CA-Grain31 - 38	rim	Analysis 1	23.666	2.71429	3260	158	1610000	585	3.133	0.075	0.0138	0.0013	0.002115	4.1e-05	0.28746	0.0466	0.0039	0.00063	0.00012	14	1.3	1.3	13.62	0.24	0.26	12.7	2.4	2.4	80	170	170	27900000000000	1900000000000	Td-A_CA-Grain31 - 38	0.002115	13.62	0.26	13.792	0.267084	13.865	0.267434
**	Td-A_CA-Grain31 - 39	rim	Analysis 2	36.318	-0.573066	4480	207	2230000	810	2.834	0.028	0.01385	0.00092	0.002181	4.4e-05	-0.00065459	0.0467	0.0033	0.000668	8.7e-05	13.96	0.92	0.92	14.04	0.26	0.28	13.5	1.7	1.8	70	130	140	40500000000000	3500000000000	Td-A_CA-Grain31 - 39	0.002181	14.04	0.28	14.204	0.28624	14.277	0.286566
**	Td-A_CA-Grain31 - 40	rim	Analysis 3	23.197	7.22581	4070	201	1990000	724	2.878	0.033	0.0153	0.0015	0.002233	4.9e-05	0.016854	0.0495	0.0049	0.00075	0.00012	15.5	1.5	1.5	14.38	0.29	0.32	15.3	2.5	2.5	170	190	190	37300000000000	3800000000000	Td-A_CA-Grain31 - 40	0.002233	14.38	0.32	14.547	0.318852	14.62	0.319144
**	Td-A_CA-Grain32 - 41	rim		31.164	4.48276	3870	185	1930000	700	2.856	0.096	0.0144	0.0014	0.002151	4.7e-05	-0.045865	0.0467	0.0043	0.00079	0.00012	14.5	1.4	1.4	13.85	0.28	0.3	15.9	2.4	2.5	120	180	180	34200000000000	2400000000000	Td-A_CA-Grain32 - 41	0.002151	13.85	0.3	14.017	0.305941	14.09	0.306246
**	Td-A_CA-Grain33 - 42	rim	Analysis 1	36.084	-4.80916	3375	148	1698000	617	2.047	0.024	0.01299	0.00099	0.002133	5.3e-05	0.088165	0.0448	0.0037	0.00082	0.00011	13.1	1	1	13.73	0.32	0.34	16.5	2.2	2.2	0	150	150	31000000000000	1400000000000	Td-A_CA-Grain33 - 42	0.002133	13.73	0.34	13.905	0.34513	13.978	0.345399
**	Td-A_CA-Grain33 - 43	core/inner part	Analysis 2	36.318	-6.81481	1610	70	820000	296	2.89	0.13	0.0134	0.0016	0.002239	5.7e-05	-0.28203	0.0442	0.0055	0.0008	0.0002	13.5	1.6	1.6	14.42	0.35	0.37	16.3	3.9	3.9	-20	220	220	14800000000000	2400000000000	Td-A_CA-Grain33 - 43	0.002239	14.42	0.37	14.632	0.372088	14.705	0.372337
**	Td-A_CA-Grain34 - 44	rim		36.318	0	4850	216	2380000	865	3.668	0.081	0.0145	0.00078	0.002271	4.5e-05	0.0078893	0.0463	0.0028	0.00083	0.00011	14.62	0.79	0.79	14.62	0.26	0.29	16.8	2.2	2.2	40	110	110	43400000000000	4600000000000	Td-A_CA-Grain34 - 44	0.002271	14.62	0.29	14.785	0.292629	14.858	0.292948
**	Td-A_CA-Grain35 - 45	rim	Analysis 1	36.318	0.540541	2680	122.8	1264000	460	3.514	0.096	0.0147	0.001	0.002285	5.1e-05	0.24065	0.0466	0.0033	0.00076	0.00016	14.8	1	1	14.72	0.31	0.33	15.4	3.2	3.2	70	140	140	23800000000000	1300000000000	Td-A_CA-Grain35 - 45	0.002285	14.72	0.33	14.909	0.332372	14.982	0.332651
**	Td-A_CA-Grain35 - 46	rim	Analysis 2	36.553	0.774648	3350	161	1680000	610	2.87	0.067	0.0141	0.0014	0.002188	5.1e-05	0.25303	0.0478	0.0048	0.00075	0.00011	14.2	1.4	1.4	14.09	0.3	0.33	15.2	2.3	2.3	100	180	190	30800000000000	4800000000000	Td-A_CA-Grain35 - 46	0.002188	14.09	0.33	14.264	0.332109	14.337	0.332389
**	Td-A_CA-Grain36 - 47	core/inner part	Analysis 1	36.084	-7.88321	1235	53.1	600000	219	3.56	0.11	0.0137	0.0021	0.002295	6.8e-05	0.052673	0.0424	0.0066	0.00073	0.00019	13.7	2.1	2.1	14.78	0.42	0.44	14.8	3.8	3.8	-30	260	260	10750000000000	670000000000	Td-A_CA-Grain36 - 47	0.002295	14.78	0.44	15.013	0.444331	15.086	0.444538
**	Td-A_CA-Grain36 - 48	rim	Analysis 2	36.553	0.780142	4710	214	2340000	853	3.347	0.041	0.014	0.001	0.002173	5.2e-05	0.12656	0.0465	0.0035	0.000652	9.5e-05	14.1	1	1	13.99	0.31	0.33	13.2	1.9	1.9	40	140	140	41900000000000	1300000000000	Td-A_CA-Grain36 - 48	0.002173	13.99	0.33	14.15	0.338244	14.223	0.338519
**	Td-A_CA-Grain37 - 49	rim		36.318	0.0699301	1310	61.8	645000	235	2.22	0.039	0.0142	0.0017	0.00222	5.8e-05	-0.23352	0.048	0.0062	0.00056	0.00013	14.3	1.7	1.7	14.29	0.35	0.37	11.2	2.6	2.6	100	230	230	12160000000000	920000000000	Td-A_CA-Grain37 - 49	0.00222	14.29	0.37	14.519	0.378912	14.592	0.379156
**	Td-A_CA-Grain38 - 50	rim		27.883	0.275862	3370	151	1681000	613	2.819	0.044	0.0144	0.0014	0.002245	5e-05	0.086647	0.0465	0.0046	0.00074	0.00013	14.5	1.4	1.4	14.46	0.3	0.32	14.9	2.6	2.6	40	180	180	31200000000000	1600000000000	Td-A_CA-Grain38 - 50	0.002245	14.46	0.32	14.633	0.32554	14.706	0.325826
**	Td-A_CA-Grain39 - 51	rim	Analysis 1	36.318	2.78912	2000	92.2	970000	354	2.702	0.056	0.0146	0.0013	0.00222	5.6e-05	0.22517	0.0489	0.0046	0.00067	0.00015	14.7	1.3	1.3	14.29	0.34	0.36	13.5	2.9	3	120	170	170	18100000000000	1100000000000	Td-A_CA-Grain39 - 51	0.00222	14.29	0.36	14.499	0.36534	14.572	0.365594
**	Td-A_CA-Grain39 - 52	rim	Analysis 2	29.523	3.56164	2800	131	1385000	505	3.2	0.052	0.0145	0.0014	0.002187	4.9e-05	-0.18263	0.0471	0.0045	0.00077	0.00014	14.6	1.4	1.4	14.08	0.29	0.32	15.6	2.7	2.7	90	180	180	24600000000000	1600000000000	Td-A_CA-Grain39 - 52	0.002187	14.08	0.32	14.267	0.319309	14.34	0.3196
**	Td-A_CA-Grain40 - 53	rim	Analysis 1, young outlier	24.134	2.70073	2833	133	1466000	536	3.167	0.042	0.0136	0.0017	0.00207	5.6e-05	0.092588	0.0471	0.0058	0.00085	0.00019	13.7	1.7	1.7	13.33	0.34	0.36	17.1	3.8	3.8	100	230	230	25300000000000	1100000000000	Td-A_CA-Grain40 - 53	0.00207	13.33	0.36	13.504	0.364961	13.577	0.365215
**	Td-A_CA-Grain40 - 54	core/inner part	Analysis 2	36.318	1.70184	4770	223	2298000	841	1.656	0.051	0.01458	0.00096	0.002242	4.2e-05	0.16461	0.0464	0.003	0.000819	8.9e-05	14.69	0.96	0.96	14.44	0.24	0.27	16.5	1.8	1.8	60	120	120	45900000000000	1700000000000	Td-A_CA-Grain40 - 54	0.002242	14.44	0.27	14.595	0.273097	14.668	0.273439
**	Td-H_CA-Grain1 - 1	rim	Analysis 1	36.553	3.55263	2060	95	946000	346	2.688	0.089	0.0151	0.0017	0.002276	4.8e-05	-0.093175	0.0467	0.0056	0.00056	0.00013	15.2	1.7	1.7	14.66	0.29	0.31	11.3	2.6	2.6	80	220	220	18700000000000	1700000000000	Td-H_CA-Grain1 - 1	0.002276	14.66	0.31	14.864	0.313124	14.937	0.313421
**	Td-H_CA-Grain1 - 2	rim	Analysis 2	36.318	5.64103	1413	68.9	658000	241	2.384	0.045	0.0154	0.0015	0.002286	5.9e-05	0.24153	0.0489	0.0046	0.00064	0.00016	15.6	1.5	1.5	14.72	0.36	0.38	12.9	3.2	3.2	120	180	180	13100000000000	1000000000000	Td-H_CA-Grain1 - 2	0.002286	14.72	0.38	14.948	0.385357	15.021	0.385597
**	Td-H_CA-Grain2 - 3	rim		37.256	11.6568	2200	114	1040000	380	2.452	0.02	0.0168	0.0015	0.002319	5.9e-05	0.35997	0.0519	0.0044	0.00067	0.00012	16.9	1.5	1.5	14.93	0.36	0.38	13.5	2.4	2.4	320	170	170	20100000000000	1500000000000	Td-H_CA-Grain2 - 3	0.002319	14.93	0.38	15.138	0.384705	15.211	0.384945
**	Td-H_CA-Grain3 - 4	core/inner part		20.619	1.71053	2700	126	1320000	483	5.55	0.13	0.0151	0.0015	0.002321	5.5e-05	-0.029825	0.0474	0.0053	0.00062	0.00018	15.2	1.5	1.5	14.94	0.33	0.35	12.6	3.7	3.7	150	220	230	24400000000000	1000000000000	Td-H_CA-Grain3 - 4	0.002321	14.94	0.35	15.141	0.358378	15.214	0.358637
**	Td-H_CA-Grain4 - 5	rim		36.318	-1.62162	1267	56.7	599000	219	2.381	0.048	0.0147	0.0022	0.002335	7.1e-05	0.12877	0.0458	0.0069	0.0008	0.00019	14.8	2.2	2.2	15.04	0.44	0.46	16.1	3.8	3.8	10	260	260	11570000000000	780000000000	Td-H_CA-Grain4 - 5	0.002335	15.04	0.46	15.272	0.463833	15.345	0.464031
**	Td-H_CA-Grain5 - 6	rim	Analysis 1	21.791	7.73585	2685	135	1339000	490.1	2.476	0.03	0.0158	0.0015	0.002278	6.2e-05	-0.039138	0.0506	0.0049	0.00062	0.00013	15.9	1.5	1.5	14.67	0.38	0.4	12.5	2.6	2.6	200	190	190	25540000000000	810000000000	Td-H_CA-Grain5 - 6	0.002278	14.67	0.4	14.858	0.403942	14.931	0.40417
**	Td-H_CA-Grain5 - 7	rim	Analysis 2	36.084	-2.19858	1669	76.7	820000	300	2.389	0.041	0.014	0.0015	0.002237	6.6e-05	0.078635	0.0468	0.0053	0.0006	0.00012	14.1	1.6	1.6	14.41	0.41	0.42	12.1	2.5	2.5	70	210	210	15330000000000	980000000000	Td-H_CA-Grain5 - 7	0.002237	14.41	0.42	14.618	0.430797	14.691	0.43101
**	Td-H_CA-Grain6 - 8	core/inner part	Analysis 1	36.318	-1.15646	1360	64	631000	231	2.436	0.038	0.0146	0.0021	0.00231	6.8e-05	-0.063191	0.0461	0.0067	0.0006	0.00015	14.7	2.1	2.1	14.87	0.42	0.44	12.1	3	3.1	40	260	260	12500000000000	1100000000000	Td-H_CA-Grain6 - 8	0.00231	14.87	0.44	15.107	0.444183	15.18	0.44439
**	Td-H_CA-Grain6 - 9	rim	Analysis 2	36.553	-3.65517	5370	241	2521000	923	2.082	0.046	0.0144	0.0011	0.002335	4.2e-05	-0.16141	0.046	0.0038	0.000736	7.1e-05	14.5	1.1	1.1	15.03	0.24	0.27	14.9	1.4	1.4	20	150	150	50400000000000	2400000000000	Td-H_CA-Grain6 - 9	0.002335	15.03	0.27	15.193	0.272969	15.266	0.27331
**	Td-H_CA-Grain7 - 10	rim	Analysis 1, few common-Pb	36.084	-15.1563	1235	48.2	586000	215	2.509	0.021	0.0127	0.0017	0.002289	7.7e-05	-0.069914	0.0388	0.0055	0.00064	0.00015	12.8	1.7	1.7	14.74	0.48	0.49	12.9	3	3	-200	230	230	11220000000000	800000000000	Td-H_CA-Grain7 - 10	0.002289	14.74	0.49	14.974	0.503134	15.047	0.503315
**	Td-H_CA-Grain7 - 11	rim	Analysis 2	29.758	-5.28986	1572	71	739000	270	2.417	0.029	0.0137	0.0019	0.002256	5e-05	0.16333	0.0447	0.0062	0.0006	0.00014	13.8	1.9	1.9	14.53	0.29	0.32	12.1	2.8	2.8	-50	230	230	14120000000000	730000000000	Td-H_CA-Grain7 - 11	0.002256	14.53	0.32	14.747	0.326465	14.82	0.32675
**	Td-H_CA-Grain7 - 12	core/inner part	Analysis 3	18.511	2.94118	1569	74.1	700000	256.4	2.203	0.034	0.0152	0.0017	0.002307	7.7e-05	0.09336	0.0483	0.0062	0.00074	0.0002	15.3	1.7	1.7	14.85	0.48	0.5	14.9	4	4	110	240	240	13790000000000	660000000000	Td-H_CA-Grain7 - 12	0.002307	14.85	0.5	15.081	0.502775	15.154	0.502956
**	Td-H_CA-Grain8 - 13	rim		36.318	-0.662252	2606	120	1206000	441.4	1.699	0.037	0.015	0.0015	0.002361	5.7e-05	-0.1635	0.0453	0.0049	0.00083	0.00014	15.1	1.5	1.5	15.2	0.34	0.36	16.7	2.8	2.8	40	200	200	24770000000000	690000000000	Td-H_CA-Grain8 - 13	0.002361	15.2	0.36	15.401	0.371375	15.474	0.371624
**	Td-H_CA-Grain9 - 14	core/inner part	Analysis 1	36.084	5.12987	2660	129	1298000	475	1.819	0.017	0.0153	0.0014	0.002269	5.7e-05	0.083829	0.0486	0.0044	0.00061	0.0001	15.4	1.4	1.4	14.61	0.35	0.37	12.3	2	2	120	170	170	24900000000000	1700000000000	Td-H_CA-Grain9 - 14	0.002269	14.61	0.37	14.8	0.371374	14.873	0.371624
**	Td-H_CA-Grain9 - 15	core/inner part	Analysis 2	36.318	-1.83099	3830	179	1890000	691	1.561	0.025	0.0141	0.0012	0.002245	4.2e-05	-0.014016	0.0458	0.004	0.000709	6.8e-05	14.2	1.2	1.2	14.46	0.24	0.27	14.3	1.4	1.4	10	160	160	37400000000000	2500000000000	Td-H_CA-Grain9 - 15	0.002245	14.46	0.27	14.624	0.273278	14.697	0.273619
**	Td-H_CA-Grain10 - 16	core/inner part		36.084	4.70968	2345	117	1116000	408	1.806	0.028	0.0154	0.0015	0.002294	5.7e-05	-0.041872	0.0487	0.0049	0.00061	8.5e-05	15.5	1.5	1.5	14.77	0.34	0.37	12.3	1.7	1.7	140	190	190	22260000000000	840000000000	Td-H_CA-Grain10 - 16	0.002294	14.77	0.37	14.97	0.37155	15.043	0.371799
**	Td-H_CA-Grain11 - 17	rim		26.712	-2.46479	3080	141	1540000	562	2.144	0.058	0.0141	0.0016	0.00226	5.7e-05	-0.24257	0.0437	0.0054	0.00073	0.00012	14.2	1.6	1.6	14.55	0.34	0.36	14.7	2.4	2.4	40	230	230	29800000000000	3600000000000	Td-H_CA-Grain11 - 17	0.00226	14.55	0.36	14.734	0.371181	14.807	0.37143
**	Td-H_CA-Grain12 - 18	rim		29.289	4.07895	1820	91	920000	338	2.125	0.084	0.0151	0.0019	0.002264	5.6e-05	-0.16849	0.0493	0.0067	0.00063	0.00015	15.2	1.9	1.9	14.58	0.34	0.36	12.7	3	3	160	250	250	17600000000000	2200000000000	Td-H_CA-Grain12 - 18	0.002264	14.58	0.36	14.786	0.365319	14.859	0.365573
**	Td-H_CA-Grain13 - 19	core/inner part		36.318	-6.27737	1919	80.1	908000	333	1.866	0.021	0.0136	0.0017	0.002262	6.3e-05	0.0054151	0.044	0.0057	0.00074	0.00015	13.7	1.7	1.7	14.56	0.39	0.4	14.9	2.9	2.9	-40	210	210	17770000000000	990000000000	Td-H_CA-Grain13 - 19	0.002262	14.56	0.4	14.774	0.411	14.847	0.411224
**	Td-H_CA-Grain14 - 20	rim		36.318	5.41935	1858	87.7	889000	326	2.677	0.024	0.0154	0.0016	0.002277	6.3e-05	-0.037205	0.049	0.0053	0.00077	0.00014	15.5	1.6	1.6	14.66	0.39	0.4	15.6	2.9	2.9	140	200	200	16900000000000	1000000000000	Td-H_CA-Grain14 - 20	0.002277	14.66	0.4	14.874	0.411064	14.947	0.411288
**	Td-H_CA-Grain15 - 21	core/inner part		36.318	-0.604027	1600	83	741000	271	2.168	0.063	0.0148	0.0016	0.002328	6.1e-05	0.24121	0.0463	0.0048	0.00081	0.00016	14.9	1.6	1.6	14.99	0.37	0.39	16.4	3.3	3.3	120	200	200	14700000000000	1300000000000	Td-H_CA-Grain15 - 21	0.002328	14.99	0.39	15.214	0.398197	15.287	0.398429
**	Td-H_CA-Grain16 - 22	rim		36.084	6.96203	1850	89	922000	338	3.82	0.21	0.0157	0.0023	0.002282	6.9e-05	0.066507	0.0484	0.007	0.0008	0.00019	15.8	2.3	2.3	14.7	0.42	0.44	16.1	3.8	3.8	110	240	240	17000000000000	1900000000000	Td-H_CA-Grain16 - 22	0.002282	14.7	0.44	14.905	0.450179	14.978	0.450383
**	Td-H_CA-Grain17 - 23	rim	Analysis 1	36.787	-5.29412	1543	67.3	747000	273.4	2.014	0.045	0.0135	0.0014	0.002223	5.1e-05	0.15546	0.0433	0.0043	0.00068	0.00015	13.6	1.4	1.4	14.32	0.3	0.33	13.7	3.1	3.1	-90	170	170	14290000000000	520000000000	Td-H_CA-Grain17 - 23	0.002223	14.32	0.33	14.53	0.332987	14.603	0.333266
**	Td-H_CA-Grain17 - 24	core/inner part	Analysis 2	36.318	3.90728	1541	72.6	744000	272	2.45	0.021	0.0149	0.0016	0.002253	6.2e-05	0.22579	0.0491	0.0052	0.00075	0.00017	15.1	1.6	1.6	14.51	0.38	0.4	15.1	3.3	3.3	120	190	190	14200000000000	1100000000000	Td-H_CA-Grain17 - 24	0.002253	14.51	0.4	14.727	0.404813	14.8	0.405041
**	Td-H_CA-Grain17 - 25	rim	Analysis 3, few common-Pb	27.18	12.4852	1689	88.9	808000	296	2.303	0.034	0.0168	0.0017	0.002298	6.3e-05	0.024775	0.0532	0.0055	0.00072	0.00018	16.9	1.7	1.7	14.79	0.39	0.41	14.6	3.7	3.7	280	200	200	15540000000000	620000000000	Td-H_CA-Grain17 - 25	0.002298	14.79	0.41	15.015	0.411166	15.088	0.41139
**	Td-H_CA-Grain18 - 26	core/inner part		36.318	-2.51748	2200	108	1090000	400	1.878	0.066	0.0142	0.0012	0.002277	5.4e-05	0.11751	0.0473	0.0043	0.00068	0.0001	14.3	1.2	1.2	14.66	0.33	0.35	13.8	2.1	2.1	110	160	170	20800000000000	1900000000000	Td-H_CA-Grain18 - 26	0.002277	14.66	0.35	14.861	0.352038	14.934	0.352302
**	Td-H_CA-Grain19 - 27	core/inner part		36.318	3.09211	3070	140	1480000	545	2.316	0.049	0.0151	0.0013	0.002288	5.3e-05	-0.21201	0.0484	0.0045	0.00076	0.00011	15.2	1.3	1.3	14.73	0.32	0.34	15.3	2.3	2.3	110	170	170	28800000000000	3500000000000	Td-H_CA-Grain19 - 27	0.002288	14.73	0.34	14.918	0.345166	14.991	0.345435
**	Td-H_CA-Grain20 - 28	rim		36.318	2.46753	1930	86	930000	342	2.262	0.062	0.0153	0.0019	0.002332	7.1e-05	-0.18852	0.0466	0.0061	0.00072	0.00014	15.4	1.9	1.9	15.02	0.44	0.45	14.5	2.9	2.9	110	240	240	18400000000000	2400000000000	Td-H_CA-Grain20 - 28	0.002332	15.02	0.45	15.228	0.463087	15.301	0.463286
**	Td-H_CA-Grain21 - 29	rim		25.774	-1.90141	1672	75	785000	288.1	2.21	0.12	0.0141	0.002	0.002247	6e-05	-0.04484	0.0446	0.0064	0.00075	0.00015	14.2	2	2	14.47	0.37	0.39	15.1	3	3	0	250	250	14980000000000	470000000000	Td-H_CA-Grain21 - 29	0.002247	14.47	0.39	14.684	0.391668	14.757	0.391904
**	Td-H_CA-Grain22 - 30	rim	Analysis 1	33.038	0	3990	184	1955000	717.5	1.941	0.039	0.01398	0.00096	0.002188	4.3e-05	-0.036205	0.0464	0.0034	0.000644	9e-05	14.09	0.97	0.97	14.09	0.25	0.28	13	1.8	1.8	20	140	140	37180000000000	610000000000	Td-H_CA-Grain22 - 30	0.002188	14.09	0.28	14.254	0.279816	14.327	0.28015
**	Td-H_CA-Grain23 - 31	rim		22.494	-0.392157	900	38.1	381000	140	2.741	0.078	0.0152	0.0037	0.002386	8e-05	-0.14773	0.05	0.013	0.00055	0.00026	15.3	3.7	3.7	15.36	0.5	0.51	11.1	5.2	5.2	30	390	390	7790000000000	630000000000	Td-H_CA-Grain23 - 31	0.002386	15.36	0.51	15.63	0.523423	15.703	0.523597
**	Td-H_CA-Grain24 - 32	rim		36.318	5.13158	2610	124	1273000	467	2.993	0.038	0.0151	0.0013	0.002239	4.8e-05	-0.21852	0.0502	0.0051	0.00073	0.00012	15.2	1.3	1.3	14.42	0.28	0.31	14.7	2.5	2.5	160	190	190	23500000000000	1600000000000	Td-H_CA-Grain24 - 32	0.002239	14.42	0.31	14.609	0.312833	14.682	0.313131
**	Td-H_CA-Grain25 - 33	rim	Analysis 1	36.084	-4.46809	5130	217	2420000	890	2.503	0.062	0.014	0.001	0.002288	5e-05	-0.2346	0.0434	0.0033	0.00066	0.0001	14.1	1	1	14.73	0.3	0.32	13.4	2	2.1	-80	130	130	46900000000000	4900000000000	Td-H_CA-Grain25 - 33	0.002288	14.73	0.32	14.892	0.325062	14.965	0.325348
**	Td-H_CA-Grain25 - 34	core/inner part	Analysis 2	36.318	-1.46546	6190	279	3010000	1110	2.056	0.065	0.01421	0.00081	0.002257	3.8e-05	0.082856	0.0456	0.0026	0.000656	6.5e-05	14.33	0.81	0.81	14.54	0.21	0.24	13.3	1.3	1.3	10	110	110	59000000000000	7500000000000	Td-H_CA-Grain25 - 34	0.002257	14.54	0.24	14.678	0.246854	14.751	0.247233
**	Td-H_CA-Grain26 - 35	rim		36.553	-3.37316	3820	179	1830000	673	3.011	0.034	0.01412	0.00096	0.002284	4.6e-05	-0.0015499	0.0458	0.0034	0.00065	0.00011	14.23	0.96	0.96	14.71	0.27	0.29	13.2	2.2	2.2	30	130	130	34900000000000	2200000000000	Td-H_CA-Grain26 - 35	0.002284	14.71	0.29	14.882	0.299374	14.955	0.299685
**	Td-H_CA-Grain27 - 36	core/inner part	Analysis 1	23.431	-8.66667	2760	120	1269000	467	2.591	0.074	0.0134	0.0017	0.002278	5.5e-05	0.079159	0.0438	0.0059	0.00061	0.00013	13.5	1.7	1.7	14.67	0.33	0.36	12.4	2.7	2.7	-30	240	240	24300000000000	1100000000000	Td-H_CA-Grain27 - 36	0.002278	14.67	0.36	14.861	0.358402	14.934	0.358661
**	Td-H_CA-Grain27 - 37	core/inner part	Analysis 2	36.553	-2.75862	2840	126	1336000	492	2.231	0.02	0.0144	0.0014	0.002315	5.6e-05	-0.08942	0.0445	0.0045	0.000764	9.7e-05	14.5	1.4	1.4	14.9	0.34	0.36	15.4	1.9	2	-10	170	170	26500000000000	1500000000000	Td-H_CA-Grain27 - 37	0.002315	14.9	0.36	15.098	0.364801	15.171	0.365055
**	Td-H_CA-Grain28 - 38	rim		22.963	8.79747	1210	64	576000	212	2.901	0.062	0.0157	0.0028	0.002238	7.3e-05	0.086955	0.051	0.0091	0.00053	0.00026	15.8	2.8	2.8	14.41	0.45	0.47	10.6	5.3	5.3	290	330	330	10790000000000	660000000000	Td-H_CA-Grain28 - 38	0.002238	14.41	0.47	14.643	0.477102	14.716	0.477294
**	Td-H_CA-Grain29 - 39	rim	Analysis 1	36.084	1.13333	2974	139	1386000	510	2.844	0.034	0.0149	0.0012	0.002303	4.4e-05	-0.11733	0.0477	0.0042	0.00085	0.00015	15	1.2	1.2	14.83	0.25	0.28	17.2	2.9	2.9	110	170	170	26960000000000	900000000000	Td-H_CA-Grain29 - 39	0.002303	14.83	0.28	15.019	0.286621	15.092	0.286946
**	Td-H_CA-Grain29 - 40	rim	Analysis 2	36.318	-2.55172	2305	104	1070000	394	2.926	0.096	0.0144	0.0017	0.00231	5.7e-05	-0.16345	0.0437	0.0052	0.00078	0.00014	14.5	1.7	1.7	14.87	0.35	0.37	15.7	2.9	2.9	-20	210	210	20900000000000	1100000000000	Td-H_CA-Grain29 - 40	0.00231	14.87	0.37	15.079	0.371643	15.152	0.371892
**	Td-H_CA-Grain30 - 41	rim		20.619	6.03659	1550	76.8	735000	271	2.661	0.041	0.0163	0.0021	0.00239	0.0001	-0.21883	0.0522	0.0076	0.00074	0.00019	16.4	2.1	2.1	15.41	0.65	0.66	15	3.8	3.8	230	280	280	14900000000000	1400000000000	Td-H_CA-Grain30 - 41	0.00239	15.41	0.66	15.619	0.652728	15.692	0.652865
**	Td-H_CA-Grain31 - 42	core/inner part		32.804	-6.61871	1430	65.3	670000	247	2.498	0.049	0.0138	0.0017	0.002301	8.4e-05	-0.066344	0.0435	0.0056	0.00064	0.00016	13.9	1.7	1.7	14.82	0.53	0.54	12.9	3.2	3.2	-80	220	220	13200000000000	1200000000000	Td-H_CA-Grain31 - 42	0.002301	14.82	0.54	15.045	0.548584	15.118	0.54875
**	Td-H_CA-Grain32 - 43	core/inner part		36.318	5.8125	2173	106	1020000	376	1.751	0.017	0.0159	0.0017	0.00234	5e-05	-0.010966	0.0499	0.0053	0.0008	0.00013	16	1.7	1.7	15.07	0.3	0.32	16.1	2.6	2.6	150	200	200	20900000000000	1100000000000	Td-H_CA-Grain32 - 43	0.00234	15.07	0.32	15.274	0.325976	15.347	0.326261
**	Td-H_CA-Grain33 - 44	rim		36.084	0.921053	1444	63.3	678000	250	2.529	0.029	0.0151	0.0021	0.002339	6.2e-05	0.25938	0.0466	0.0064	0.00067	0.00016	15.2	2.1	2.1	15.06	0.38	0.4	13.5	3.2	3.2	80	240	240	13100000000000	900000000000	Td-H_CA-Grain33 - 44	0.002339	15.06	0.4	15.291	0.404852	15.364	0.40508
**	Td-H_CA-Grain34 - 45	rim		36.318	-1.53846	2200	99	1071000	395	2.142	0.06	0.0142	0.0017	0.002255	5.6e-05	0.057274	0.0459	0.0053	0.00068	0.00012	14.3	1.7	1.7	14.52	0.34	0.36	13.8	2.4	2.4	40	210	210	20800000000000	1900000000000	Td-H_CA-Grain34 - 45	0.002255	14.52	0.36	14.72	0.365134	14.793	0.365387
**	Td-H_CA-Grain35 - 46	rim		36.318	-2.0979	2220	105	1056000	390	1.881	0.062	0.0142	0.0014	0.002268	5.4e-05	0.11061	0.0468	0.0048	0.00085	0.00012	14.3	1.4	1.4	14.6	0.32	0.35	17.1	2.3	2.3	30	180	180	21100000000000	1200000000000	Td-H_CA-Grain35 - 46	0.002268	14.6	0.35	14.804	0.352079	14.877	0.352342
**	Td-H_CA-Grain36 - 47	rim		36.318	-3.33333	2510	115	1240000	460	2.022	0.027	0.014	0.0014	0.002262	5.5e-05	0.22896	0.0453	0.0045	0.0007	0.0001	14.1	1.4	1.4	14.57	0.33	0.36	14.2	2.1	2.1	20	180	180	24000000000000	2900000000000	Td-H_CA-Grain36 - 47	0.002262	14.57	0.36	14.757	0.358408	14.83	0.358667
**	Td-H_CA-Grain37 - 48	core/inner part		36.318	0.192308	1740	75	771000	285	2.966	0.089	0.0155	0.0016	0.002418	8.3e-05	0.2011	0.0468	0.0048	0.00092	0.00017	15.6	1.6	1.6	15.57	0.52	0.54	18.5	3.4	3.4	80	190	190	15500000000000	1700000000000	Td-H_CA-Grain37 - 48	0.002418	15.57	0.54	15.798	0.541641	15.871	0.541809
**	Td-H_CA-Grain38 - 49	rim		36.084	5.87097	1800	86	847000	313	2.681	0.062	0.0154	0.0016	0.002265	5.2e-05	0.083385	0.0494	0.0052	0.00072	0.00016	15.5	1.6	1.6	14.59	0.31	0.34	14.6	3.3	3.3	240	200	200	16500000000000	1200000000000	Td-H_CA-Grain38 - 49	0.002265	14.59	0.34	14.798	0.33935	14.871	0.339624
**	Td-H_CA-Grain22 - 50	core/inner part	Analysis 2	23.431	3.46667	3150	150	1553000	574	1.934	0.033	0.0149	0.0013	0.002248	4.9e-05	-0.1223	0.0471	0.0041	0.00082	0.00014	15	1.3	1.3	14.48	0.29	0.31	16.5	2.7	2.7	70	160	170	30600000000000	2100000000000	Td-H_CA-Grain22 - 50	0.002248	14.48	0.31	14.654	0.319063	14.727	0.319355
	Session 150326b																																		Session 150326b
	GJ-1_CA - 1			34.839	0.446429	91400	5480	1018000	391	29.76	0.61	0.815	0.015	0.09791	0.0015	0.23156	0.06028	0.0011	0.0301	0.0047	604.8	7.1	8.6	602.1	5	8.5	598	70	91	610	32	40	823000000000000	42000000000000	GJ-1_CA - 1	0.09791	602.1	8.5	602.298	8.81239	602.365	8.81231
	GJ-1_CA - 2			36.33	0.33129	88100	5170	953000	350	29.72	0.64	0.813	0.015	0.09783	0.0014	0.39576	0.06019	0.0011	0.0287	0.0042	603.7	6.8	8.4	601.7	4.1	8.1	571	60	82	607	30	39	736000000000000	40000000000000	GJ-1_CA - 2	0.09783	601.7	8.1	601.92	8.22651	601.987	8.22643
	GJ-1_CA - 3			36.313	0.479418	87800	5320	970000	342	29.56	0.63	0.815	0.015	0.09788	0.0014	0.094469	0.06035	0.0011	0.0324	0.005	604.9	6.5	8.2	602	4.6	8.4	642	75	98	613	32	40	713000000000000	40000000000000	GJ-1_CA - 3	0.09788	602	8.4	602.232	8.22638	602.299	8.2263
	GJ-1_CA - 4			36.165	1.17336	86900	5270	953000	324	29.41	0.6	0.816	0.019	0.0972	0.0016	0.42083	0.0609	0.0013	0.0298	0.0045	605.1	9.3	11	598	6	9.2	593	66	88	629	37	45	683000000000000	39000000000000	GJ-1_CA - 4	0.0972	598	9.2	598.287	9.40858	598.354	9.40849
	GJ-1_CA - 5			36.435	-0.819398	80600	4730	875000	316	29.42	0.53	0.803	0.017	0.09804	0.0014	0.40001	0.05924	0.0011	0.0287	0.0043	598	8.1	9.5	602.9	4.7	8.4	572	62	84	583	32	40	668000000000000	35000000000000	GJ-1_CA - 5	0.09804	602.9	8.4	603.236	8.22601	603.303	8.22594
	GJ-1_CA - 6			36.522	1.2535	80000	4840	878000	320	30.03	0.55	0.817	0.014	0.09733	0.0015	0.35487	0.06081	0.0012	0.0289	0.004	606.3	5.8	7.7	598.7	5.5	8.9	575	55	79	628	33	41	673000000000000	38000000000000	GJ-1_CA - 6	0.09733	598.7	8.9	599.061	8.81943	599.127	8.81935
	GJ-1_CA - 7			36.253	-0.049253	80900	4790	875000	320	29.66	0.55	0.823	0.019	0.09915	0.0015	0.47744	0.0604	0.0013	0.035	0.005	609.1	9.6	11	609.4	5.2	8.8	694	70	97	617	39	46	683000000000000	37000000000000	GJ-1_CA - 7	0.09915	609.4	8.8	609.733	8.8046	609.8	8.80452
	GJ-1_CA - 8			36.265	-0.639623	80400	4670	888000	327	30.17	0.52	0.796	0.018	0.09719	0.0014	0.46973	0.0599	0.0012	0.0318	0.0046	594.1	8.7	9.9	597.9	4.5	8.3	631	67	91	596	36	44	684000000000000	38000000000000	GJ-1_CA - 8	0.09719	597.9	8.3	598.221	8.23212	598.288	8.23204
	GJ-1_CA - 9			36.304	-0.953177	77200	4570	843000	322	29.9	0.55	0.803	0.018	0.0982	0.0016	0.57336	0.05992	0.0012	0.0302	0.0048	598	9	10	603.7	5.9	9.1	599	75	95	602	36	44	683000000000000	39000000000000	GJ-1_CA - 9	0.0982	603.7	9.1	604.16	9.39997	604.226	9.39988
	GJ-1_CA - 10			36.398	0.548811	76000	4530	835000	318	29.85	0.62	0.808	0.014	0.09721	0.0014	0.16923	0.0605	0.0011	0.0264	0.0043	601.3	6.3	8	598	3.9	8	526	66	84	618	29	38	671000000000000	39000000000000	GJ-1_CA - 10	0.09721	598	8	598.361	8.23227	598.428	8.23219
	GJ-1_CA - 11			36.344	-0.766539	77000	4560	849000	323	30.03	0.79	0.802	0.016	0.09835	0.0014	0.31179	0.0601	0.0013	0.0323	0.0047	600.1	8	9.5	604.7	4.7	8.4	641	69	93	608	37	44	679000000000000	39000000000000	GJ-1_CA - 11	0.09835	604.7	8.4	605.036	8.22342	605.103	8.22334
	GJ-1_CA - 12			36.313	-0.116067	77500	4570	847000	322	29.45	0.51	0.812	0.016	0.0982	0.0015	0.41594	0.06018	0.0012	0.0275	0.0038	603.1	7.2	8.7	603.8	5.3	8.8	547	52	75	606	34	42	682000000000000	38000000000000	GJ-1_CA - 12	0.0982	603.8	8.8	604.159	8.81226	604.226	8.81218
	GJ-1_CA - 13			36.273	-0.835981	76300	4520	838000	325	29.36	0.58	0.803	0.016	0.09807	0.0014	0.40822	0.05934	0.0011	0.0289	0.0043	598.1	7.5	9	603.1	4.7	8.4	575	63	84	582	32	41	682000000000000	37000000000000	GJ-1_CA - 13	0.09807	603.1	8.4	603.389	8.22548	603.456	8.2254
	GJ-1_CA - 14			36.38	0.528402	74100	4380	809000	314	29.77	0.7	0.816	0.017	0.09796	0.0014	0.41587	0.05994	0.0012	0.032	0.0044	605.6	8.2	9.6	602.4	4.1	8.1	635	59	85	596	36	44	664000000000000	40000000000000	GJ-1_CA - 14	0.09796	602.4	8.1	602.773	8.22669	602.839	8.22661
	GJ-1_CA - 15			36.446	1.12137	75900	4550	826000	321	30.01	0.75	0.814	0.016	0.09748	0.0015	0.34168	0.06049	0.0011	0.0319	0.0044	606.4	7.2	8.8	599.6	5.1	8.6	633	61	87	617	31	40	674000000000000	39000000000000	GJ-1_CA - 15	0.09748	599.6	8.6	599.938	8.81817	600.005	8.81809
	GJ-1_CA - 16			36.223	0.132516	75800	4510	831000	323	29.71	0.64	0.811	0.016	0.09805	0.0015	0.59028	0.05984	0.001	0.0299	0.0046	603.7	7.2	8.7	602.9	5.7	9	595	68	90	600	26	35	679000000000000	39000000000000	GJ-1_CA - 16	0.09805	602.9	9	603.277	8.81345	603.344	8.81337
	GJ-1_CA - 17			36.176	1.99869	74100	4520	813000	325	30.23	0.6	0.825	0.017	0.09725	0.0014	0.371	0.0615	0.0012	0.0317	0.0046	610.4	8.1	9.5	598.2	4.3	8.1	630	66	90	653	36	43	677000000000000	38000000000000	GJ-1_CA - 17	0.09725	598.2	8.1	598.578	8.23173	598.645	8.23165
	GJ-1_CA - 18			36.426	0.183762	73700	4400	797000	320	29.37	0.62	0.804	0.018	0.09712	0.0015	0.43223	0.06043	0.0012	0.0298	0.0047	598.6	8.8	10	597.5	5.7	9	592	73	93	620	36	44	677000000000000	40000000000000	GJ-1_CA - 18	0.09712	597.5	9	597.828	8.82115	597.894	8.82106
	GJ-1_CA - 19			36.428	-0.197889	73500	4320	787000	318	29.42	0.71	0.818	0.017	0.09885	0.0015	0.67901	0.05992	0.0011	0.0316	0.0052	606.4	8.1	9.5	607.6	4.8	8.5	628	81	100	603	31	40	673000000000000	41000000000000	GJ-1_CA - 19	0.09885	607.6	8.5	607.98	8.80711	608.047	8.80703
	GJ-1_CA - 20			36.26	0.707353	73200	4330	792000	321	29.67	0.68	0.816	0.017	0.09816	0.0014	0.32945	0.0603	0.0012	0.028	0.0042	607.9	7.8	9.3	603.6	4.7	8.4	557	62	83	615	36	44	679000000000000	39000000000000	GJ-1_CA - 20	0.09816	603.6	8.4	603.927	8.22493	603.994	8.22485
	91500_CA - 1			34.333	0	31000	2313	184700	62.7	3.167	0.071	1.85	0.047	0.1798	0.0031	0.36487	0.0751	0.0017	0.057	0.0067	1066	15	17	1066	12	17	1120	69	130	1079	41	47	260000000000000	14000000000000	91500_CA - 1	0.1798	1066	17	1067.76	16.977	1067.83	16.9769
	91500_CA - 2			37.766	-0.285442	30800	2260	188000	64.4	3.258	0.047	1.806	0.051	0.1777	0.0028	0.58769	0.0742	0.0017	0.0578	0.0067	1051	17	18	1054	10	16	1135	67	130	1040	40	46	265000000000000	15000000000000	91500_CA - 2	0.1777	1054	16	1056.24	15.3603	1056.3	15.3601
	91500_CA - 3			26.941	-0.182983	26680	1991	151500	58.2	3.152	0.081	1.929	0.061	0.1847	0.0036	0.59123	0.0765	0.002	0.0522	0.0066	1093	21	22	1095	16	20	1028	78	130	1112	46	51	246000000000000	12000000000000	91500_CA - 3	0.1847	1095	20	1094.6	19.6368	1094.66	19.6366
	91500_CA - 4			26.702	-0.477555	27510	2023	164800	63.2	3.167	0.061	1.799	0.061	0.1773	0.0031	0.44883	0.0739	0.0022	0.0582	0.0071	1047	21	23	1052	12	17	1142	81	140	1031	55	59	256000000000000	11000000000000	91500_CA - 4	0.1773	1052	17	1054.08	17.0134	1054.15	17.0133
	91500_CA - 5			34.712	0.926784	26000	1980	154000	59.4	3.302	0.077	1.898	0.055	0.1804	0.0033	0.41361	0.0759	0.0019	0.0572	0.0065	1079	18	19	1069	14	18	1122	61	120	1093	47	53	248000000000000	16000000000000	91500_CA - 5	0.1804	1069	18	1071.13	18.0652	1071.19	18.065
	91500_CA - 6			37.382	-0.190476	28000	2038	167200	64.6	3.182	0.051	1.81	0.04	0.1774	0.0028	0.19611	0.0733	0.0018	0.0569	0.0064	1050	13	15	1052	10	15	1118	59	120	1030	40	45	263000000000000	15000000000000	91500_CA - 6	0.1774	1052	15	1054.6	15.3642	1054.66	15.3641
	91500_CA - 7			24.22	-1.66821	24770	1833	136800	53.4	3.125	0.062	1.901	0.07	0.1856	0.0036	0.47237	0.0743	0.0025	0.0535	0.0067	1079	23	24	1097	15	19	1052	80	130	1038	63	68	229000000000000	11000000000000	91500_CA - 7	0.1856	1097	19	1099.62	19.6238	1099.68	19.6236
	91500_CA - 8			37.382	0.940734	28000	2070	169000	66.1	3.172	0.047	1.848	0.052	0.1774	0.0034	0.4458	0.0757	0.0018	0.0518	0.0063	1063	17	18	1053	15	19	1029	73	120	1080	41	47	272000000000000	16000000000000	91500_CA - 8	0.1774	1053	19	1054.56	18.6583	1054.62	18.6582
	Temora2_CA - 1			37.766	-0.121065	18670	1011	300700	104.5	2.43	0.047	0.501	0.017	0.06625	0.0012	-0.00011689	0.0555	0.0021	0.0228	0.0028	413	11	12	413.5	5	7	456	34	56	412	79	83	158800000000000	3700000000000	Temora2_CA - 1	0.06625	413.5	7	414.569	7.27487	414.638	7.2748
	Temora2_CA - 2			34.333	-0.859951	13330	735	219000	77	3.668	0.073	0.495	0.019	0.0657	0.0013	0.10347	0.0547	0.0022	0.0204	0.0029	407	13	13	410.5	6.1	7.7	408	41	58	381	84	88	112900000000000	5900000000000	Temora2_CA - 2	0.0657	410.5	7.7	411.433	7.88904	411.501	7.88897
	Temora2_CA - 3			34.333	2.67442	13730	775	217000	83.3	3.647	0.057	0.529	0.026	0.06708	0.0011	0.46119	0.0572	0.0025	0.0198	0.003	430	17	17	418.5	4.4	6.6	395	45	59	472	94	98	126500000000000	7000000000000	Temora2_CA - 3	0.06708	418.5	6.6	419.743	6.66551	419.812	6.66545
	Temora2_CA - 4			37.766	1.35714	11640	647	189900	72.7	3.706	0.067	0.515	0.025	0.06638	0.0012	0.019799	0.0558	0.0027	0.0207	0.0029	420	16	17	414.3	5.2	7.1	414	41	57	410	110	110	108100000000000	5600000000000	Temora2_CA - 4	0.06638	414.3	7.1	415.588	7.27789	415.656	7.27782
	Temora2_CA - 5			37.766	-0.760363	42700	2320	700000	271	3.732	0.042	0.495	0.013	0.06581	0.001	0.44907	0.0548	0.0014	0.0198	0.0023	407.7	8.3	9.1	410.8	3.8	6.1	397	24	46	402	54	60	398000000000000	32000000000000	Temora2_CA - 5	0.06581	410.8	6.1	411.376	6.05712	411.445	6.05707
	Temora2_CA - 6			34.333	0.460048	10950	598	176000	68	3.409	0.061	0.503	0.022	0.06586	0.0013	0.31999	0.055	0.0021	0.0204	0.0029	413	14	14	411.1	5.9	7.6	407	42	58	407	84	88	102600000000000	6300000000000	Temora2_CA - 6	0.06586	411.1	7.6	412.473	7.88914	412.541	7.88906
	Temora2_CA - 7			34.333	-1.47537	20120	1094	330000	129.4	2.327	0.028	0.483	0.015	0.06497	0.0011	0.41363	0.0542	0.0016	0.0195	0.0023	399.9	9.7	10	405.8	4.7	6.7	391	25	46	379	61	66	194000000000000	12000000000000	Temora2_CA - 7	0.06497	405.8	6.7	406.694	6.67471	406.763	6.67466
	Temora2_CA - 8			37.766	0.863724	26900	1504	435000	171	3.988	0.054	0.506	0.014	0.06619	0.0011	0.22097	0.0555	0.0014	0.0198	0.0023	416.8	9.1	9.9	413.2	4.5	6.6	397	26	47	430	53	60	256000000000000	16000000000000	Temora2_CA - 8	0.06619	413.2	6.6	413.942	6.66473	414.01	6.66467
	OD-3_CA - 1			36.631	-4.18006	2200	98	459000	163	1.205	0.017	0.0312	0.0032	0.00504	0.00013	0.076683	0.0464	0.0049	0.0016	0.00024	31.1	3.1	3.1	32.4	0.75	0.84	32.3	3.7	4.9	20	190	190	21500000000000	2300000000000	OD-3_CA - 1	0.00504	32.4	0.84	32.589	0.838491	32.662	0.838594
	OD-3_CA - 2			25.642	7.25806	2806	142	561200	201.2	1.225	0.031	0.0374	0.003	0.00537	0.00018	0.32842	0.052	0.0045	0.00188	0.00032	37.2	2.9	3	34.5	1.1	1.2	38.1	5.2	6.4	250	170	170	27080000000000	880000000000	OD-3_CA - 2	0.00537	34.5	1.2	34.704	1.16018	34.776	1.16025
	OD-3_CA - 3			36.631	3.14371	3770	183	803000	307	1.145	0.025	0.0335	0.0026	0.00503	0.00013	0.22418	0.05	0.0039	0.00168	0.00023	33.4	2.6	2.6	32.35	0.73	0.83	33.9	3.3	4.7	170	150	150	39000000000000	1700000000000	OD-3_CA - 3	0.00503	32.35	0.83	32.495	0.837738	32.568	0.837841
	OD-3_CA - 4			22.436	-6.07903	1930	79	400000	153	2.009	0.039	0.033	0.0039	0.00543	0.00018	0.071745	0.0433	0.0052	0.00162	0.00039	32.9	3.9	3.9	34.9	1	1.1	32.6	7.2	7.9	-40	210	210	19500000000000	1700000000000	OD-3_CA - 4	0.00543	34.9	1.1	35.107	1.16066	35.18	1.16073
	OD-3_CA - 5			26.879	4.92958	3590	167	753000	292	1.207	0.015	0.0356	0.0031	0.00525	0.00014	0.10422	0.0497	0.0042	0.00155	0.00023	35.5	3	3	33.75	0.78	0.88	31.3	3.4	4.6	170	160	170	38500000000000	2700000000000	OD-3_CA - 5	0.00525	33.75	0.88	33.913	0.901999	33.986	0.902093
	OD-3_CA - 6			36.365	1.83486	3560	161	770000	298	1.101	0.014	0.0327	0.0028	0.00499	0.00012	-0.13164	0.0486	0.0046	0.00165	0.00023	32.7	2.7	2.8	32.1	0.67	0.77	33.3	3.3	4.7	110	170	180	38500000000000	5800000000000	OD-3_CA - 6	0.00499	32.1	0.77	32.238	0.773357	32.311	0.773469
	OD-3_CA - 7			36.591	2.08459	4647	224	984000	389	0.956	0.01	0.0332	0.0024	0.00504	9.6e-05	0.12127	0.0483	0.0037	0.00166	0.00019	33.1	2.4	2.4	32.41	0.48	0.62	33.5	2	3.9	110	140	150	51300000000000	1600000000000	OD-3_CA - 7	0.00504	32.41	0.62	32.546	0.618378	32.619	0.618523
	OD-3_CA - 8			36.365	1.2844	8560	384	1800000	716	1.026	0.011	0.0327	0.0016	0.00502	9.8e-05	0.23424	0.0465	0.0024	0.001599	0.00018	32.7	1.6	1.6	32.28	0.49	0.63	32.3	1.7	3.6	44	97	99	92000000000000	9400000000000	OD-3_CA - 8	0.00502	32.28	0.63	32.39	0.63074	32.463	0.630882
	Td-Fi_CA - 1	core/inner part		36.173	2.64368	3380	158	1351000	444	1.46	0.031	0.0173	0.0016	0.002631	7.4e-05	0.030991	0.0477	0.0043	0.000902	0.00013	17.4	1.6	1.6	16.94	0.43	0.48	18.2	1.9	2.7	100	170	170	29100000000000	1000000000000	Td-Fi_CA - 1	0.002631	16.94	0.48	17.025	0.478216	17.098	0.478407
	Td-Fi_CA - 2	core/inner part of 4		29.763	-0.462428	1632	74	658000	211	2.896	0.034	0.0172	0.0025	0.002701	8e-05	0.031176	0.0455	0.0066	0.00086	0.0002	17.3	2.5	2.5	17.38	0.47	0.51	17.4	3.6	3.9	110	270	270	12960000000000	870000000000	Td-Fi_CA - 2	0.002701	17.38	0.51	17.497	0.517547	17.57	0.517723
	Td-Fi_CA - 3	rim		36.402	2.53687	6240	291	2575000	804	1.26	0.029	0.01684	0.001	0.002567	5.6e-05	0.081909	0.0484	0.003	0.000864	0.00011	16.95	0.99	1	16.52	0.3	0.36	17.4	1.3	2.2	140	120	120	52600000000000	1300000000000	Td-Fi_CA - 3	0.002567	16.52	0.36	16.597	0.3616	16.67	0.361856
	Td-Fi_CA - 4	rim		36.402	-3.12883	3240	142	1309000	401	2.554	0.073	0.0162	0.0014	0.002611	6.7e-05	0.056628	0.0445	0.0042	0.00084	0.00014	16.3	1.4	1.4	16.81	0.38	0.43	17	2.3	2.8	-10	170	170	24570000000000	860000000000	Td-Fi_CA - 4	0.002611	16.81	0.43	16.899	0.433092	16.972	0.433304
	Td-Fi_CA - 5	core/inner part		22.208	8.82979	1560	76	610000	183	1.427	0.024	0.0187	0.0031	0.002663	9.2e-05	0.2165	0.0515	0.0078	0.00098	0.00024	18.8	3.1	3.1	17.14	0.56	0.59	19.7	4.4	4.8	200	290	290	12040000000000	950000000000	Td-Fi_CA - 5	0.002663	17.14	0.59	17.253	0.595258	17.326	0.595409
	Td-Fi_CA - 6	rim		27.702	2.42424	5380	252	2301000	682	1.409	0.018	0.0164	0.0012	0.0025	6.8e-05	0.35983	0.0469	0.0031	0.0009	0.00014	16.5	1.2	1.2	16.1	0.39	0.44	18.2	2.1	2.7	80	130	130	42900000000000	2300000000000	Td-Fi_CA - 6	0.0025	16.1	0.44	16.169	0.439245	16.242	0.439454
	Td-Fi_CA - 7	rim of 6	high common-Pb	11.676	21.7427	742	44	254000	74.1	1.62	0.048	0.0241	0.0078	0.00293	0.00016	-0.15047	0.061	0.021	0.00097	0.00048	24.1	7.7	7.7	18.86	0.98	1	19.6	9.5	9.7	490	630	630	5310000000000	310000000000	Td-Fi_CA - 7	0.00293	18.86	1	19.003	1.03621	19.076	1.03629
	Td-Fi_CA - 8	rim	high common-Pb	28.16	21.8455	1243	74	445000	128.9	1.796	0.037	0.0232	0.0037	0.002829	9.7e-05	-0.062013	0.0592	0.0099	0.00119	0.0003	23.3	3.7	3.7	18.21	0.58	0.62	23.9	5.6	6.1	450	330	330	8970000000000	480000000000	Td-Fi_CA - 8	0.002829	18.21	0.62	18.335	0.627796	18.408	0.627938
	Td-Fi_CA - 9	core/inner part		12.363	-2.60116	1770	85	736000	212	1.614	0.035	0.0172	0.0037	0.00276	0.00011	0.35446	0.0451	0.0092	0.00094	0.00028	17.3	3.7	3.7	17.75	0.66	0.69	19.1	5.4	5.7	-10	360	360	14510000000000	980000000000	Td-Fi_CA - 9	0.00276	17.75	0.69	17.876	0.711484	17.949	0.711608
	Td-Fi_CA - 10	core/inner part		36.173	4.86674	6310	299	2645000	755.1	1.575	0.026	0.01715	0.00091	0.00255	5.4e-05	0.27655	0.0488	0.0026	0.000835	0.00011	17.26	0.89	0.91	16.42	0.28	0.35	16.9	1.5	2.2	140	100	100	47550000000000	840000000000	Td-Fi_CA - 10	0.00255	16.42	0.35	16.489	0.348739	16.562	0.349005
	Td-Fi_CA - 11	core/inner part	few common-Pb	13.05	11.129	4280	222	1770000	504	1.361	0.033	0.0184	0.002	0.002568	7.5e-05	0.010496	0.0525	0.006	0.00091	0.00015	18.6	2	2	16.53	0.44	0.48	18.3	2.5	3.1	280	240	240	34100000000000	3200000000000	Td-Fi_CA - 11	0.002568	16.53	0.48	16.614	0.484612	16.687	0.484801
	Td-Fi_CA - 12	rim		36.173	3.03867	988	47.8	393000	111.4	2.465	0.029	0.0181	0.0027	0.002727	9.5e-05	-0.026736	0.0486	0.0071	0.00087	0.00024	18.1	2.7	2.7	17.55	0.57	0.61	17.7	4.4	4.8	250	240	240	7050000000000	450000000000	Td-Fi_CA - 12	0.002727	17.55	0.61	17.681	0.615108	17.754	0.615254
	Td-Fi_CA - 13	core/inner part of 14		26.786	-6.31579	2900	125	1196000	338.6	1.45	0.019	0.0151	0.0019	0.00251	5.9e-05	0.02313	0.0432	0.0055	0.00089	0.00014	15.2	1.9	1.9	16.16	0.33	0.38	18	2.1	2.8	-50	220	220	21700000000000	490000000000	Td-Fi_CA - 13	0.00251	16.16	0.38	16.25	0.381486	16.323	0.381729
	Td-Fi_CA - 14	rim		12.821	8.55556	5090	261	2289000	648	1.153	0.019	0.0178	0.0019	0.002557	7.7e-05	0.50133	0.0502	0.0049	0.00091	0.00013	18	1.9	1.9	16.46	0.46	0.5	18.4	1.8	2.6	190	200	200	43500000000000	1700000000000	Td-Fi_CA - 14	0.002557	16.46	0.5	16.536	0.497342	16.609	0.497525
	Td-Fi_CA - 16	core/inner part		25.413	10	2449	122	955000	271.9	1.999	0.064	0.0187	0.002	0.002628	6.8e-05	0.16869	0.0515	0.0053	0.00087	0.00018	18.8	1.9	2	16.92	0.39	0.44	17.6	3.2	3.6	220	200	200	17410000000000	680000000000	Td-Fi_CA - 16	0.002628	16.92	0.44	17.018	0.439771	17.091	0.43998
	Td-Fi_CA - 17	core/inner part		27.473	-8.6	1780	77	736000	210.4	2.093	0.096	0.0149	0.0019	0.00253	8e-05	-0.081876	0.0421	0.0054	0.00084	0.00021	15	1.9	1.9	16.29	0.48	0.52	17	3.9	4.2	-140	210	210	12730000000000	440000000000	Td-Fi_CA - 17	0.00253	16.29	0.52	16.391	0.517653	16.464	0.517829
	Td-Fi_CA - 18	core/inner part of 19		24.268	-2.25434	5140	238	2060000	591	1.618	0.043	0.0172	0.0016	0.002748	7.6e-05	-0.002921	0.0455	0.0042	0.00103	0.00015	17.3	1.6	1.6	17.69	0.44	0.49	20.9	2.3	3.1	40	180	180	40500000000000	5000000000000	Td-Fi_CA - 18	0.002748	17.69	0.49	17.772	0.490845	17.845	0.491032
	Td-Fi_CA - 19	rim		20.376	5.72193	1842	90	682000	197.3	1.641	0.026	0.0186	0.0033	0.002739	6e-05	0.21894	0.0491	0.0086	0.00094	0.00021	18.7	3.2	3.2	17.63	0.32	0.39	19	3.8	4.2	80	300	300	13470000000000	350000000000	Td-Fi_CA - 19	0.002739	17.63	0.39	17.742	0.388131	17.815	0.38837
	Td-Fi_CA - 20	rim		36.402	4.50549	3301	164	1310000	382	1.851	0.046	0.0181	0.0014	0.002699	5.4e-05	0.12927	0.0494	0.0038	0.000886	0.00013	18.2	1.3	1.4	17.38	0.27	0.34	17.9	1.9	2.6	150	150	150	25100000000000	920000000000	Td-Fi_CA - 20	0.002699	17.38	0.34	17.468	0.349014	17.541	0.34928
	Td-Fi_CA - 21	rim		6.4104	0.116959	5310	242	2317000	680	1.79	0.056	0.017	0.0024	0.002653	8.4e-05	-0.12042	0.0472	0.0066	0.0009	0.00017	17.1	2.3	2.4	17.08	0.5	0.54	18.2	2.9	3.4	80	270	270	44100000000000	1900000000000	Td-Fi_CA - 21	0.002653	17.08	0.54	17.156	0.542497	17.229	0.542665
	Td-Fi_CA - 22	rim		36.402	-1.4375	2820	131	1160000	343	2.183	0.054	0.0159	0.0016	0.00252	6.6e-05	-0.096484	0.0447	0.0046	0.00097	0.00017	16	1.6	1.6	16.23	0.38	0.42	19.6	2.8	3.4	20	190	190	21400000000000	2300000000000	Td-Fi_CA - 22	0.00252	16.23	0.42	16.315	0.426773	16.388	0.426989
	Td-Fi_CA - 23	rim of 22	few common-Pb	25.642	11.2222	1911	103	793000	237.9	1.948	0.073	0.0179	0.0021	0.002482	7.1e-05	0.017533	0.0538	0.0066	0.00077	0.00019	18	2.1	2.1	15.98	0.42	0.46	15.7	3.6	3.9	280	240	240	14470000000000	720000000000	Td-Fi_CA - 23	0.002482	15.98	0.46	16.078	0.459365	16.151	0.459565
	Td-Fi_CA - 24	core/inner part		36.173	1.4979	5270	243	2200000	665	1.531	0.021	0.01658	0.00094	0.002554	5.3e-05	0.033762	0.0489	0.0032	0.000886	0.00013	16.69	0.92	0.94	16.44	0.28	0.34	17.9	1.8	2.5	150	130	130	42700000000000	2400000000000	Td-Fi_CA - 24	0.002554	16.44	0.34	16.518	0.342341	16.591	0.342612
	Td-Fi_CA - 25	core/inner part		8.9288	-7.79762	5260	228	2220000	680	1.442	0.081	0.0167	0.0027	0.002814	6.9e-05	0.13539	0.0414	0.006	0.00098	0.00021	16.8	2.7	2.7	18.11	0.39	0.44	19.8	3.7	4.2	-80	280	280	47400000000000	3200000000000	Td-Fi_CA - 25	0.002814	18.11	0.44	18.194	0.445495	18.267	0.445701
	Td-Fi_CA - 26	core/inner part		36.402	-6.39535	2160	93	810000	251	1.458	0.025	0.0171	0.0015	0.002843	7.6e-05	-0.1433	0.0466	0.0047	0.00092	0.00016	17.2	1.5	1.5	18.3	0.44	0.49	18.7	2.6	3.2	20	170	180	18200000000000	2000000000000	Td-Fi_CA - 26	0.002843	18.3	0.49	18.407	0.491371	18.48	0.491557
	Td-Fi_CA - 27	core/inner part	high common-Pb	32.052	32.7027	1333	98	528000	170	1.529	0.014	0.0258	0.0031	0.002708	0.0001	0.094522	0.0698	0.0087	0.00093	0.00022	25.9	3.1	3.1	17.43	0.63	0.67	18.7	4.1	4.5	860	260	260	11250000000000	880000000000	Td-Fi_CA - 27	0.002708	17.43	0.67	17.546	0.647066	17.619	0.647204
	Td-Hk1_CA - 1	rim		36.402	-5.09677	655	31.1	288000	94.1	1.426	0.017	0.015	0.0031	0.00253	0.00013	-0.12899	0.0439	0.0091	0.00079	0.00018	15.5	3.2	3.2	16.29	0.79	0.81	16	3.3	3.7	-80	330	330	5800000000000	310000000000	Td-Hk1_CA - 1	0.00253	16.29	0.81	16.41	0.842133	16.483	0.842235
	Td-Hk1_CA - 2	rim of 1		36.402	2.28916	527	24.7	221000	72.9	1.519	0.027	0.0165	0.0027	0.00252	0.00011	0.0021159	0.0486	0.0084	0.00056	0.00021	16.6	2.7	2.7	16.22	0.67	0.7	11.4	4.1	4.3	140	300	300	4630000000000	410000000000	Td-Hk1_CA - 2	0.00252	16.22	0.7	16.351	0.712855	16.424	0.712979
	Td-Hk1_CA - 3	rim		24.726	-3.41935	584	26.1	261000	87.5	2.364	0.034	0.0154	0.0035	0.002465	9.5e-05	-0.065245	0.049	0.012	0.00047	0.00025	15.5	3.5	3.5	16.03	0.64	0.68	9.6	4.9	5	110	400	410	4960000000000	300000000000	Td-Hk1_CA - 3	0.002465	16.03	0.68	15.992	0.615578	16.065	0.615724
	Td-Hk1_CA - 4	rim	few common-Pb	36.173	-17.5862	730	26.6	310000	115	2.158	0.038	0.0145	0.0032	0.002648	8.5e-05	-0.041694	0.0418	0.0095	0.00044	0.00017	14.5	3.2	3.2	17.05	0.51	0.55	8.8	3.3	3.4	-240	320	320	6900000000000	1100000000000	Td-Hk1_CA - 4	0.002648	17.05	0.55	17.169	0.550411	17.242	0.550576
	Td-Hk1_CA - 5	rim		36.402	-4.96774	482	21.2	205400	76.3	2.04	0.035	0.0155	0.0031	0.00253	0.00012	-0.14792	0.0442	0.0094	0.00057	0.00023	15.5	3.1	3.1	16.27	0.72	0.74	11.6	4.5	4.7	-90	330	330	4490000000000	290000000000	Td-Hk1_CA - 5	0.00253	16.27	0.74	16.416	0.777654	16.489	0.777766
	Td-Hk1_CA - 6	rim		36.173	-9.87013	690	28.3	288000	107.6	1.461	0.02	0.0153	0.0027	0.00263	0.00011	0.071495	0.0401	0.007	0.00091	0.00021	15.4	2.7	2.7	16.92	0.7	0.73	18.3	3.7	4.2	-100	290	290	6760000000000	510000000000	Td-Hk1_CA - 6	0.00263	16.92	0.73	17.054	0.712342	17.126	0.712466
	Td-Hk1_CA - 7	rim		36.402	1.6763	1141	53.1	476000	178	2.316	0.032	0.0168	0.0025	0.002643	7.4e-05	-0.0091721	0.0477	0.0071	0.0008	0.00021	17.3	2.6	2.6	17.01	0.43	0.48	16.2	3.9	4.2	110	250	250	10720000000000	840000000000	Td-Hk1_CA - 7	0.002643	17.01	0.48	17.126	0.478885	17.199	0.479076
	Td-Hk1_CA - 8	rim	high common-Pb	26.557	-12.766	794	32.2	330000	124.2	1.839	0.037	0.014	0.003	0.00247	0.00011	0.10001	0.0431	0.0095	0.00095	0.00029	14.1	3	3	15.9	0.69	0.71	19.2	5.5	5.8	-150	330	330	7260000000000	450000000000	Td-Hk1_CA - 8	0.00247	15.9	0.71	16.016	0.712405	16.089	0.712529
	Td-Hk1_CA - 9	rim		23.123	-6.125	684	27.3	275000	103.8	2.705	0.046	0.0159	0.0041	0.00264	0.00014	0.20999	0.043	0.01	0.00042	0.00025	16	4.1	4.1	16.98	0.86	0.88	8.6	4.9	5	-80	380	390	6390000000000	470000000000	Td-Hk1_CA - 9	0.00264	16.98	0.88	17.121	0.906744	17.194	0.906838
	Td-Hk1_CA - 10	core/inner part of 9		36.631	-13.4694	669	28.4	283000	107.1	2.719	0.039	0.0147	0.0026	0.00259	0.00014	0.034373	0.0426	0.0082	0.00073	0.00026	14.7	2.6	2.6	16.68	0.91	0.93	14.7	4.9	5.2	-130	290	290	6260000000000	640000000000	Td-Hk1_CA - 10	0.00259	16.68	0.93	16.797	0.906774	16.87	0.906868
	Td-Hk1_CA - 11	rim		36.402	-4.68354	1036	45.4	438000	166.1	1.337	0.016	0.0158	0.0024	0.002568	8.3e-05	-0.066482	0.0463	0.0072	0.00075	0.00017	15.8	2.4	2.4	16.54	0.5	0.54	15.2	3	3.4	0	260	260	10380000000000	590000000000	Td-Hk1_CA - 11	0.002568	16.54	0.54	16.642	0.537196	16.715	0.537366
	Td-Hk1_CA - 12	rim		34.799	2.82353	700	33.6	301000	114.5	1.394	0.019	0.017	0.0026	0.00257	0.00012	-0.01741	0.0515	0.008	0.00081	0.00019	17	2.6	2.6	16.52	0.72	0.74	16.4	3.5	3.8	250	280	280	6950000000000	510000000000	Td-Hk1_CA - 12	0.00257	16.52	0.74	16.664	0.777101	16.737	0.777214
	Td-Hk1_CA - 13	core/inner part	young outlier	36.173	-1.26761	1299	59.1	626000	239	1.946	0.029	0.0141	0.0017	0.002233	6.9e-05	0.13147	0.0464	0.0058	0.00072	0.00016	14.2	1.7	1.7	14.38	0.41	0.44	14.5	2.9	3.3	10	210	210	12700000000000	1000000000000	Td-Hk1_CA - 13	0.002233	14.38	0.44	14.47	0.446619	14.543	0.446825
	Td-Hk1_CA - 14	core/inner part of 13	young outlier	36.173	9.53947	1311	68	653000	250	1.964	0.023	0.0151	0.002	0.002135	6.6e-05	-0.15628	0.0505	0.0069	0.00064	0.00017	15.2	2	2	13.75	0.39	0.42	13	3.1	3.3	230	260	260	12570000000000	700000000000	Td-Hk1_CA - 14	0.002135	13.75	0.42	13.835	0.427244	13.908	0.42746
	Td-Hk1_CA - 15	core/inner part		36.173	-6.49682	1220	52.1	503000	193	2.039	0.057	0.0156	0.0018	0.002597	9e-05	0.020124	0.0436	0.0051	0.00074	0.00021	15.7	1.8	1.8	16.72	0.54	0.58	15	3.9	4.2	-50	200	200	11660000000000	700000000000	Td-Hk1_CA - 15	0.002597	16.72	0.58	16.827	0.582393	16.9	0.582548
	Td-Hk1_CA - 16	core/inner part		30.907	-7.53333	2170	93	910000	349	0.993	0.013	0.0149	0.0018	0.002505	6.8e-05	0.16986	0.0419	0.0051	0.000724	0.00012	15	1.8	1.8	16.13	0.39	0.44	14.6	1.9	2.4	-80	210	210	22600000000000	1400000000000	Td-Hk1_CA - 16	0.002505	16.13	0.44	16.216	0.43965	16.289	0.439859
	Td-Hk1_CA - 17	rim of 18	few common-Pb	36.402	11.2155	480	23.5	206000	79.4	2.28	0.082	0.018	0.0034	0.0025	0.00012	-0.15462	0.052	0.01	0.00069	0.00026	18.1	3.4	3.4	16.07	0.73	0.75	13.9	5.1	5.3	220	350	350	4660000000000	370000000000	Td-Hk1_CA - 17	0.0025	16.07	0.75	16.221	0.77766	16.294	0.777772
	Td-Hk1_CA - 18	rim		36.402	-0.632184	471	21.6	180900	69.7	1.981	0.049	0.0174	0.0033	0.00272	0.00012	0.023189	0.044	0.0086	0.00069	0.00028	17.4	3.3	3.3	17.51	0.73	0.76	13.8	5.5	5.6	-30	320	320	4530000000000	290000000000	Td-Hk1_CA - 18	0.00272	17.51	0.76	17.647	0.777524	17.72	0.777636
	Td-Hk1_CA - 19	core/inner part		23.81	-7.45098	762	34.1	335000	129.2	1.987	0.03	0.0152	0.0034	0.00255	0.00015	-0.17007	0.0436	0.0099	0.00061	0.0002	15.3	3.4	3.4	16.44	0.93	0.95	12.3	3.9	4	-50	370	370	7660000000000	760000000000	Td-Hk1_CA - 19	0.00255	16.44	0.95	16.533	0.971302	16.606	0.971388
	Td-Hk1_CA - 20	rim	few common-Pb	17.858	-11.0884	1950	81	872000	337	1.48	0.018	0.0146	0.0018	0.002537	0.0001	0.060474	0.043	0.0053	0.00063	0.00016	14.7	1.7	1.8	16.33	0.61	0.64	12.6	3	3.2	-40	230	230	20700000000000	2000000000000	Td-Hk1_CA - 20	0.002537	16.33	0.64	16.425	0.64661	16.498	0.646748
	Td-Hk1_CA - 21	core/inner part		35.028	-8.65854	738	31.8	288000	111.4	1.676	0.026	0.0164	0.0028	0.002768	8.5e-05	0.1209	0.0438	0.0075	0.00095	0.00026	16.4	2.8	2.8	17.82	0.5	0.55	19.2	4.9	5.2	-10	290	290	7340000000000	460000000000	Td-Hk1_CA - 21	0.002768	17.82	0.55	17.945	0.550312	18.018	0.550477
	Td-Hk1_CA - 22	rim	few common-Pb	35.257	10.0521	736	39.2	295900	114.4	1.367	0.017	0.0192	0.0033	0.00268	0.00011	0.27688	0.0495	0.0081	0.00097	0.00022	19.2	3.3	3.3	17.27	0.68	0.71	19.6	4	4.5	140	290	290	7580000000000	260000000000	Td-Hk1_CA - 22	0.00268	17.27	0.71	17.375	0.712215	17.448	0.712339
	Td-Hk1_CA - 23	core/inner part		26.557	-3.31325	485	20.8	204000	78.8	1.781	0.066	0.0166	0.0046	0.00266	0.00015	0.11666	0.043	0.013	0.00089	0.00037	16.6	4.6	4.6	17.15	0.96	0.98	18	7.2	7.5	-90	440	440	4830000000000	500000000000	Td-Hk1_CA - 23	0.00266	17.15	0.98	17.256	0.971811	17.329	0.971897
	Td-Hk1_CA - 24	core/inner part		29.534	-5.83851	3890	174	1580000	613	1.534	0.035	0.016	0.0015	0.002646	8e-05	0.16939	0.0439	0.004	0.00086	0.00014	16.1	1.5	1.5	17.04	0.47	0.51	17.4	2.2	2.8	-30	170	170	39800000000000	2300000000000	Td-Hk1_CA - 24	0.002646	17.04	0.51	17.114	0.516755	17.187	0.516931
	Td-Hk1_CA - 25	core/inner part of 24		20.834	1.62791	4250	198	1820000	706	1.479	0.024	0.0171	0.0016	0.002629	6.3e-05	-0.26564	0.0465	0.0044	0.0009	0.00017	17.2	1.6	1.6	16.92	0.35	0.4	18.2	2.8	3.4	80	190	190	45000000000000	3500000000000	Td-Hk1_CA - 25	0.002629	16.92	0.4	17.001	0.406868	17.074	0.407095
	Td-Hk1_CA - 26	core/inner part		36.173	1.39394	858	37.6	366000	141.4	1.669	0.023	0.0165	0.0028	0.002527	9.2e-05	0.099463	0.0454	0.0078	0.00072	0.00017	16.5	2.8	2.8	16.27	0.56	0.59	14.6	3.2	3.5	20	290	290	8470000000000	580000000000	Td-Hk1_CA - 26	0.002527	16.27	0.59	16.381	0.595651	16.454	0.595803
	Td-Hk1_CA - 27	core/inner part of 26		36.173	5.16667	841	41	354000	137	1.676	0.023	0.018	0.0034	0.002651	9.7e-05	0.15351	0.0471	0.0083	0.00073	0.0002	18	3.4	3.4	17.07	0.59	0.63	14.8	3.7	4	-10	280	280	8510000000000	450000000000	Td-Hk1_CA - 27	0.002651	17.07	0.63	17.184	0.627932	17.257	0.628075
	Td-Hk1_CA - 28	core/inner part		36.173	5.26042	961	47	358000	138.2	1.47	0.046	0.0192	0.0027	0.002825	9.1e-05	0.052716	0.0489	0.0071	0.00089	0.0002	19.2	2.7	2.7	18.19	0.55	0.59	18	3.7	4.1	110	250	260	9360000000000	410000000000	Td-Hk1_CA - 28	0.002825	18.19	0.59	18.308	0.588908	18.381	0.589061
	Td-Hk1_CA - 29	core/inner part	high common-Pb	32.51	-30.0775	505	20.8	210000	81.2	2.366	0.07	0.0129	0.0038	0.00261	0.00012	-0.43058	0.041	0.013	0.00079	0.00033	12.9	3.8	3.8	16.78	0.72	0.75	15.9	6.6	6.7	-260	430	430	4730000000000	490000000000	Td-Hk1_CA - 29	0.00261	16.78	0.75	16.933	0.777511	17.006	0.777623
	Td-Hk1_CA - 30	rim	few common-Pb	27.015	-12.6712	985	39.8	404000	156	1.33	0.014	0.0145	0.0026	0.002555	8.8e-05	-0.00061826	0.0425	0.0079	0.00088	0.00021	14.6	2.6	2.6	16.45	0.53	0.57	17.8	3.8	4.1	-100	300	300	9670000000000	510000000000	Td-Hk1_CA - 30	0.002555	16.45	0.57	16.559	0.569621	16.632	0.56978
	Td-Hk1_CA - 31	core/inner part		36.402	1.75439	1378	63.6	577000	223	1.883	0.019	0.017	0.0017	0.002609	8.2e-05	-0.020759	0.0492	0.0054	0.00081	0.00019	17.1	1.7	1.7	16.8	0.49	0.53	16.3	3.4	3.8	160	200	200	13510000000000	850000000000	Td-Hk1_CA - 31	0.002609	16.8	0.53	16.901	0.530497	16.974	0.530669
	Td-Hk1_CA - 32	core/inner part	high common-Pb	35.944	-28.1395	866	31.6	362000	139.6	1.441	0.027	0.0128	0.0022	0.002567	8.5e-05	-0.010621	0.0343	0.006	0.00109	0.00025	12.9	2.2	2.2	16.53	0.51	0.55	22	4.5	5	-400	240	240	8660000000000	510000000000	Td-Hk1_CA - 32	0.002567	16.53	0.55	16.64	0.550288	16.713	0.550453
	Td-Hk1_CA - 33	core/inner part	old outlier	14.423	-1.38122	1693	75	592000	228	1.555	0.025	0.018	0.0044	0.002851	0.0001	-0.38415	0.048	0.013	0.00104	0.00031	18.1	4.3	4.3	18.35	0.62	0.66	20.9	5.9	6.3	70	450	450	16100000000000	1100000000000	Td-Hk1_CA - 33	0.002851	18.35	0.66	18.462	0.646669	18.535	0.646807
	Td-Hk1_CA - 34	core/inner part		36.365	2.74273	8670	394	3370000	1280	1.416	0.019	0.01812	0.00088	0.002755	5.3e-05	-0.018914	0.0483	0.0025	0.000859	0.00011	18.23	0.85	0.88	17.73	0.26	0.34	17.4	1.4	2.2	110	100	100	88000000000000	11000000000000	Td-Hk1_CA - 34	0.002755	17.73	0.34	17.798	0.341919	17.871	0.34219
	Td-Hk1_CA - 35	rim	high common-Pb	36.347	81.405	979	267	294000	111.5	2.303	0.035	0.128	0.014	0.0035	0.0002	0.56044	0.275	0.024	0.00566	0.00093	121	12	13	22.5	1.3	1.3	114	15	19	3240	150	150	9330000000000	880000000000	Td-Hk1_CA - 35	0.0035	22.5	1.3	22.676	1.29356	22.749	1.29362
	Td-Hk1_CA - 36	rim		36.14	2.61628	1050	54.5	460000	174	2.449	0.094	0.0171	0.0024	0.002602	8.8e-05	0.056795	0.0485	0.0068	0.00095	0.00026	17.2	2.4	2.4	16.75	0.53	0.57	19.2	4.9	5.3	270	250	250	9900000000000	1200000000000	Td-Hk1_CA - 36	0.002602	16.75	0.57	16.862	0.569544	16.935	0.569703
	Td-Hk1_CA - 37	core/inner part		28.46	6.92737	1049	52.3	441000	167	1.583	0.017	0.0179	0.0028	0.002589	7.9e-05	-0.27355	0.0501	0.0085	0.00061	0.00015	17.9	2.8	2.8	16.66	0.46	0.51	12.4	2.8	3	210	310	310	10530000000000	690000000000	Td-Hk1_CA - 37	0.002589	16.66	0.51	16.778	0.511299	16.851	0.511477
	Td-H2N_CA - 1	core/inner part		36.14	1.19048	1396	65.9	582000	220	1.552	0.016	0.0167	0.0021	0.002578	7.3e-05	-0.30992	0.0482	0.0065	0.00082	0.00014	16.8	2.1	2.1	16.6	0.42	0.47	16.5	2.4	2.9	100	240	240	13660000000000	660000000000	Td-H2N_CA - 1	0.002578	16.6	0.47	16.7	0.472285	16.773	0.472479
	Td-H2N_CA - 2	core/inner part of 34	few common-Pb	36.365	-12.0645	874	36.6	356000	135	1.57	0.042	0.0154	0.0032	0.0027	0.00011	-0.010975	0.0412	0.0085	0.00082	0.00021	15.5	3.1	3.2	17.37	0.67	0.7	16.5	4	4.3	-170	310	310	8590000000000	790000000000	Td-H2N_CA - 2	0.0027	17.37	0.7	17.5	0.712036	17.573	0.71216
	Td-H2N_CA - 3	core/inner part		36.14	0.0574713	850	40.7	340000	128.7	1.588	0.029	0.0174	0.0026	0.002702	0.0001	0.077164	0.049	0.0075	0.00075	0.00019	17.4	2.6	2.6	17.39	0.62	0.65	15.2	3.5	3.8	160	250	250	8380000000000	520000000000	Td-H2N_CA - 3	0.002702	17.39	0.65	17.515	0.647349	17.588	0.647487
	Td-H2N_CA - 4	rim		36.365	-2.18935	905	38.7	366000	138	2.381	0.031	0.0168	0.0032	0.002682	8.7e-05	-0.14212	0.0441	0.0084	0.00059	0.0002	16.9	3.2	3.2	17.27	0.52	0.56	11.8	3.9	4.1	30	320	320	8550000000000	730000000000	Td-H2N_CA - 4	0.002682	17.27	0.56	17.385	0.563188	17.458	0.563349
	Td-H2N_CA - 5	core/inner part		36.365	4.4	889	42.2	368000	139.4	1.823	0.045	0.0175	0.0025	0.002599	9.8e-05	-0.25726	0.0477	0.0072	0.00074	0.00021	17.5	2.5	2.5	16.73	0.6	0.63	15	4.1	4.3	200	280	280	8590000000000	420000000000	Td-H2N_CA - 5	0.002599	16.73	0.63	16.847	0.634445	16.92	0.634586
	Td-H2N_CA - 6	rim		21.232	6.08696	4761	236	1955000	740	1.547	0.086	0.0183	0.0011	0.002684	6.2e-05	-0.14659	0.0506	0.0034	0.00091	0.00014	18.4	1.1	1.1	17.28	0.34	0.4	18.4	2.2	2.8	240	140	150	48900000000000	960000000000	Td-H2N_CA - 6	0.002684	17.28	0.4	17.354	0.400347	17.427	0.400578
	Td-H2N_CA - 7	core/inner part	few common-Pb	29.815	-23.2667	709	26.4	266000	100.8	1.718	0.039	0.0149	0.0033	0.00287	0.00013	-0.28975	0.0363	0.0086	0.00076	0.00025	15	3.3	3.3	18.49	0.8	0.83	15.4	4.7	5	-280	340	340	6970000000000	380000000000	Td-H2N_CA - 7	0.00287	18.49	0.83	18.607	0.841651	18.68	0.841753
	Td-H2N_CA - 8	core/inner part		36.14	-1.76829	1126	51.4	461000	175	1.77	0.044	0.0164	0.0021	0.002593	7.6e-05	0.077385	0.0458	0.006	0.00069	0.0002	16.4	2.1	2.1	16.69	0.45	0.49	14	3.8	4.1	30	230	230	10810000000000	940000000000	Td-H2N_CA - 8	0.002593	16.69	0.49	16.803	0.491855	16.876	0.492041
	Td-H2N_CA - 9	core/inner part		36.14	8.68852	3440	171	1399000	531	1.539	0.032	0.0182	0.0013	0.002596	5.2e-05	0.033912	0.0517	0.004	0.000912	0.00013	18.3	1.3	1.3	16.71	0.27	0.34	18.4	1.9	2.6	240	150	160	33600000000000	1300000000000	Td-H2N_CA - 9	0.002596	16.71	0.34	16.795	0.335981	16.868	0.336258
	Td-H2N_CA - 10	core/inner part		36.14	1.95266	1009	46.6	419000	158.8	1.464	0.019	0.0168	0.0029	0.00257	0.00011	0.018231	0.0477	0.0082	0.00084	0.0002	16.9	2.8	2.9	16.57	0.65	0.68	17	3.7	4.1	60	300	300	10130000000000	660000000000	Td-H2N_CA - 10	0.00257	16.57	0.68	16.656	0.712003	16.729	0.712127
	Td-H2N_CA - 11	core/inner part		36.365	4.25414	4920	223	1940000	738	1.505	0.031	0.018	0.0014	0.002692	6.5e-05	0.12155	0.0485	0.0037	0.000919	0.00013	18.1	1.3	1.3	17.33	0.36	0.42	18.6	1.8	2.6	110	140	150	48600000000000	3000000000000	Td-H2N_CA - 11	0.002692	17.33	0.42	17.406	0.419712	17.479	0.419932
	Td-H2N_CA - 12	core/inner part		23.942	-5.90062	2620	108	1013000	385	1.114	0.049	0.016	0.0015	0.002649	0.0001	0.23167	0.044	0.0045	0.00102	0.00017	16.1	1.5	1.5	17.05	0.62	0.66	20.6	2.8	3.5	-90	190	190	26200000000000	2100000000000	Td-H2N_CA - 12	0.002649	17.05	0.66	17.143	0.64632	17.216	0.646458
	Td-H2N_CA - 13	rim	few common-Pb	29.589	10.2273	716	35.8	310000	118	1.829	0.045	0.0175	0.0034	0.00245	0.0001	0.27704	0.0512	0.0099	0.00097	0.00029	17.6	3.4	3.4	15.8	0.65	0.67	19.6	5.4	5.8	250	360	370	6650000000000	380000000000	Td-H2N_CA - 13	0.00245	15.8	0.67	15.888	0.647701	15.961	0.647839
	Td-H2N_CA - 14	core/inner part of 13		17.618	8.26816	3000	135	1194000	455	1.502	0.03	0.0178	0.0019	0.00255	8.4e-05	0.29761	0.051	0.0057	0.00094	0.00022	17.9	1.9	1.9	16.42	0.5	0.54	19.1	4.1	4.5	220	220	220	27400000000000	2200000000000	Td-H2N_CA - 14	0.00255	16.42	0.54	16.502	0.5429	16.575	0.543068
	Td-H2N_CA - 15	rim		36.365	9.89796	1840	97	698000	266	1.756	0.041	0.0195	0.0021	0.002743	8.5e-05	0.11232	0.0528	0.0058	0.0009	0.00019	19.6	2.1	2.1	17.66	0.5	0.55	18.3	3.4	3.9	260	210	210	17500000000000	1600000000000	Td-H2N_CA - 15	0.002743	17.66	0.55	17.761	0.54964	17.834	0.549805
	Td-H2N_CA - 16	rim		36.365	3.94286	2170	104	895000	341	1.61	0.03	0.0174	0.0013	0.002611	8.2e-05	-0.016808	0.049	0.0044	0.00101	0.00018	17.5	1.3	1.3	16.81	0.49	0.53	20.3	3.1	3.7	130	170	170	21700000000000	2300000000000	Td-H2N_CA - 16	0.002611	16.81	0.53	16.903	0.530153	16.976	0.530325
	Td-H2N_CA - 17	rim		31.396	-8.46626	1780	75	670000	256	1.602	0.085	0.0162	0.002	0.002747	8.4e-05	-0.085641	0.043	0.0058	0.00075	0.00017	16.3	2	2	17.68	0.49	0.54	15.2	3.1	3.4	-120	210	220	16800000000000	2000000000000	Td-H2N_CA - 17	0.002747	17.68	0.54	17.788	0.543188	17.861	0.543356
	Td-H2N_CA - 18	core/inner part	high common-Pb	36.237	70.8649	1430	250	427000	163	2.071	0.049	0.077	0.011	0.00335	0.00013	0.52855	0.16	0.02	0.00245	0.00046	74	10	10	21.56	0.77	0.81	49.5	7.8	9.2	2430	220	220	13400000000000	1300000000000	Td-H2N_CA - 18	0.00335	21.56	0.81	21.695	0.840503	21.768	0.840605
	Td-H2N_CA - 19	rim		36.365	2.3494	405	21.6	172000	65.7	2.014	0.045	0.0166	0.0039	0.00252	0.00013	0.1251	0.049	0.012	0.00093	0.00036	16.6	3.9	3.9	16.21	0.79	0.81	18.8	7	7.2	-60	380	380	3900000000000	340000000000	Td-H2N_CA - 19	0.00252	16.21	0.81	16.355	0.842651	16.428	0.842753
	Td-H2N_CA - 20	rim	high common-Pb	36.321	57.2048	1645	172	631000	241.6	1.931	0.066	0.0419	0.0053	0.002759	9.5e-05	0.47233	0.11	0.013	0.00173	0.00034	41.5	5.2	5.2	17.76	0.57	0.61	35	6	6.9	1790	230	230	15780000000000	480000000000	Td-H2N_CA - 20	0.002759	17.76	0.61	17.867	0.614388	17.94	0.614534
	Td-H2N_CA - 21	rim		30.267	-1.77515	994	47.5	393400	150.9	2.175	0.029	0.0168	0.0025	0.002672	8.3e-05	0.024636	0.046	0.0072	0.00078	0.00022	16.9	2.5	2.5	17.2	0.49	0.53	15.7	4.2	4.5	80	280	280	9390000000000	290000000000	Td-H2N_CA - 21	0.002672	17.2	0.53	17.318	0.537226	17.391	0.537395
	Td-H2N_CA - 22	core/inner part of 21		36.365	5.39326	1097	53.2	441000	169.2	1.32	0.022	0.0178	0.0025	0.002616	9.1e-05	-0.083967	0.0483	0.0072	0.00079	0.00016	17.8	2.5	2.5	16.84	0.55	0.58	16	2.9	3.3	140	270	270	11060000000000	560000000000	Td-H2N_CA - 22	0.002616	16.84	0.58	16.951	0.588909	17.024	0.589062
	Td-H2N_CA - 23	rim		30.493	-5.63636	684	28.5	268000	102.9	1.748	0.037	0.0164	0.0034	0.00271	0.00012	-0.12194	0.045	0.01	0.00075	0.00025	16.5	3.4	3.4	17.43	0.73	0.76	15.2	4.7	5	0	360	360	6730000000000	350000000000	Td-H2N_CA - 23	0.00271	17.43	0.76	17.572	0.777077	17.645	0.777189
	Td-H2N_CA - 24	rim	few common-Pb	25.072	-15.3793	877	33.9	376000	144.8	1.845	0.023	0.0144	0.003	0.0026	0.00012	0.14755	0.0391	0.0076	0.00084	0.00027	14.5	3	3	16.73	0.76	0.79	16.9	5.3	5.5	-30	340	340	8840000000000	530000000000	Td-H2N_CA - 24	0.0026	16.73	0.79	16.853	0.776835	16.926	0.776947
	Td-H2N_CA - 25	rim		36.365	1.74419	3170	148	1279000	493	1.526	0.025	0.0171	0.0012	0.002626	5.8e-05	-0.15214	0.048	0.0036	0.000752	0.00012	17.2	1.2	1.2	16.9	0.31	0.37	15.2	1.9	2.4	100	140	140	31500000000000	2100000000000	Td-H2N_CA - 25	0.002626	16.9	0.37	16.99	0.374771	17.063	0.375017
	Td-H2N_CA - 26	core/inner part	high common-Pb	36.322	84.8588	1866	582	506000	195	1.86	0.034	0.193	0.044	0.00416	0.00043	0.9404	0.308	0.046	0.0059	0.0014	177	37	37	26.8	2.7	2.7	119	26	29	3260	270	270	17900000000000	610000000000	Td-H2N_CA - 26	0.00416	26.8	2.7	26.914	2.77644	26.986	2.77644
	Td-H2N_CA - 27	rim		23.717	5.68047	1840	86	748000	291	1.522	0.021	0.0168	0.0022	0.002475	7.2e-05	-0.020111	0.0494	0.0067	0.0009	0.0002	16.9	2.2	2.2	15.94	0.42	0.46	18.2	3.6	4.1	130	250	250	18000000000000	1800000000000	Td-H2N_CA - 27	0.002475	15.94	0.46	16.028	0.4657	16.101	0.465897
	Td-H2N_CA - 28	rim	old outlier	36.365	6.66667	3480	172	1260000	490	1.465	0.023	0.0197	0.0015	0.002871	6.8e-05	-0.0055813	0.0501	0.004	0.00096	0.00016	19.8	1.5	1.5	18.48	0.37	0.44	19.5	2.6	3.3	180	150	160	35200000000000	3700000000000	Td-H2N_CA - 28	0.002871	18.48	0.44	18.571	0.439225	18.644	0.439434
	Td-H2N_CA - 29	rim		36.14	-5.66038	999	43.9	421000	163	1.905	0.054	0.0158	0.0023	0.002609	7.7e-05	-0.1802	0.0447	0.007	0.00081	0.00019	15.9	2.3	2.3	16.8	0.45	0.5	16.4	3.5	3.9	-80	240	240	10000000000000	1200000000000	Td-H2N_CA - 29	0.002609	16.8	0.5	16.908	0.498369	16.981	0.498552
	Td-H2N_CA - 30	rim		36.365	-3.97436	1183	51.6	508000	197.1	1.5	0.024	0.0155	0.0022	0.002519	9.5e-05	0.078879	0.046	0.0067	0.00099	0.00021	15.6	2.2	2.2	16.22	0.58	0.61	19.9	3.8	4.3	-10	240	240	11910000000000	640000000000	Td-H2N_CA - 30	0.002519	16.22	0.61	16.321	0.614769	16.394	0.614915
	Td-H2N_CA - 31	core/inner part	few common-Pb	11.519	15.4709	2350	128	921000	357	1.159	0.032	0.0222	0.0035	0.00293	0.00013	-0.13604	0.0533	0.0084	0.00091	0.00021	22.3	3.5	3.5	18.85	0.81	0.84	18.3	3.8	4.2	300	310	310	26700000000000	2600000000000	Td-H2N_CA - 31	0.00293	18.85	0.84	18.959	0.839973	19.032	0.840076
	Td-H2N_CA - 32	core/inner part		36.365	-0.243902	3470	153	1490000	578	1.828	0.037	0.0163	0.0014	0.002553	6.3e-05	0.065355	0.0459	0.0042	0.000808	0.00013	16.4	1.4	1.4	16.44	0.35	0.4	16.3	2	2.6	10	160	160	34500000000000	2600000000000	Td-H2N_CA - 32	0.002553	16.44	0.4	16.516	0.407043	16.589	0.40727
	Td-H2N_CA - 33	rim		16.489	5.56757	3535	172	1477000	571.7	1.641	0.029	0.0184	0.0023	0.002714	8.8e-05	0.42384	0.048	0.0052	0.00095	0.00021	18.5	2.2	2.2	17.47	0.52	0.56	19.2	3.8	4.2	210	240	240	37300000000000	1100000000000	Td-H2N_CA - 33	0.002714	17.47	0.56	17.554	0.56843	17.627	0.568589
	Td-H2N_CA - 34	core/inner part		36.365	2.76836	1850	87.8	729000	282	1.994	0.088	0.0176	0.0019	0.002673	9.5e-05	0.1526	0.0477	0.0051	0.00089	0.00017	17.7	1.9	1.9	17.21	0.57	0.61	18.1	3	3.5	90	190	190	18100000000000	1400000000000	Td-H2N_CA - 34	0.002673	17.21	0.61	17.308	0.614327	17.381	0.614473
	Td-H2N_CA - 35	core/inner part		36.591	-0.308642	852	39.3	358400	138.5	1.644	0.03	0.0161	0.0026	0.002524	8.7e-05	0.0094245	0.0467	0.0076	0.00077	0.00017	16.2	2.6	2.6	16.25	0.53	0.56	15.7	3.1	3.5	40	280	280	8520000000000	300000000000	Td-H2N_CA - 35	0.002524	16.25	0.56	16.362	0.563289	16.435	0.56345
	Td-H2N_CA - 36	core/inner part of 35		15.133	11.4211	1017	56	437000	168.9	1.671	0.031	0.019	0.005	0.00261	0.00015	0.36009	0.049	0.011	0.00089	0.00028	19	5	5	16.83	0.96	0.98	18	5.4	5.7	270	430	430	10790000000000	580000000000	Td-H2N_CA - 36	0.00261	16.83	0.98	16.913	0.970797	16.986	0.970883
	Td-H2N_CA - 37	rim	few common-Pb	25.975	-17.4126	730	26.1	301600	116.5	2.617	0.088	0.0142	0.0038	0.00261	0.00013	0.26043	0.037	0.01	0.00066	0.00027	14.3	3.8	3.8	16.79	0.81	0.83	13.3	5.4	5.5	-310	380	390	7110000000000	370000000000	Td-H2N_CA - 37	0.00261	16.79	0.83	16.924	0.84186	16.997	0.841962
	Td-H2N_CA - 38	core/inner part of 37		36.591	10.1587	1790	87	712000	275	1.912	0.039	0.0188	0.0022	0.002638	9.2e-05	-0.010763	0.0506	0.0062	0.00082	0.00019	18.9	2.2	2.2	16.98	0.55	0.59	16.5	3.4	3.8	220	230	230	17000000000000	1800000000000	Td-H2N_CA - 38	0.002638	16.98	0.59	17.083	0.59498	17.156	0.595131
	Td-H2N_CA - 39	core/inner part		36.14	-6.22517	2410	120	1050000	406	1.546	0.04	0.015	0.0017	0.002491	7.9e-05	0.18055	0.0435	0.0049	0.000789	0.00012	15.1	1.7	1.7	16.04	0.47	0.51	15.9	1.9	2.5	-90	190	190	24000000000000	2200000000000	Td-H2N_CA - 39	0.002491	16.04	0.51	16.123	0.51071	16.196	0.510889
	Td-H2N_CA - 40	rim		36.365	8.74346	1278	61	498000	192	1.984	0.026	0.0191	0.0028	0.002708	8.7e-05	-0.042518	0.0484	0.0071	0.00084	0.00018	19.1	2.8	2.8	17.43	0.52	0.56	17	3.2	3.6	180	260	260	12500000000000	1000000000000	Td-H2N_CA - 40	0.002708	17.43	0.56	17.544	0.562879	17.617	0.56304
	Td-H2N_CA - 41	core/inner part		36.14	3.18182	1046	51	433000	167	1.436	0.029	0.0175	0.0025	0.00265	0.00011	0.090247	0.05	0.0072	0.00074	0.00018	17.6	2.5	2.5	17.04	0.7	0.73	15	3.3	3.6	160	260	260	10670000000000	970000000000	Td-H2N_CA - 41	0.00265	17.04	0.73	17.172	0.711855	17.245	0.711979
	Td-H2N_CA - 42	rim		36.365	-1.5625	3290	153	1382000	533	1.475	0.02	0.0159	0.0014	0.002524	5.3e-05	0.15435	0.0453	0.0039	0.000798	0.00012	16	1.4	1.4	16.25	0.28	0.34	16.1	1.9	2.5	10	160	160	33000000000000	1800000000000	Td-H2N_CA - 42	0.002524	16.25	0.34	16.33	0.342475	16.403	0.342746
	Td-H2N_CA - 43	core/inner part of 42		22.135	2.94798	2970	144	1270000	490	1.64	0.069	0.0172	0.0019	0.002607	8.7e-05	0.26729	0.0474	0.0051	0.00086	0.00016	17.3	1.9	1.9	16.79	0.52	0.56	17.4	2.7	3.2	70	200	200	31100000000000	4800000000000	Td-H2N_CA - 43	0.002607	16.79	0.56	16.868	0.562183	16.941	0.562344
	Td-H2N_CA - 44	core/inner part		36.365	-1.28834	1367	56.7	564000	217	2.39	0.03	0.0159	0.0019	0.002565	8.1e-05	-0.094154	0.0427	0.0058	0.00088	0.00021	16.3	1.9	1.9	16.51	0.48	0.52	17.8	3.8	4.2	10	210	210	13020000000000	760000000000	Td-H2N_CA - 44	0.002565	16.51	0.52	16.617	0.524097	16.69	0.524271
	Td-H2N_CA - 45	rim		36.516	-0.0617284	2560	116	1111000	429	2.217	0.028	0.0161	0.0013	0.002518	6.9e-05	-0.026198	0.0466	0.004	0.00068	0.00013	16.2	1.3	1.3	16.21	0.4	0.44	13.7	2.3	2.7	60	160	160	24800000000000	1900000000000	Td-H2N_CA - 45	0.002518	16.21	0.44	16.298	0.446041	16.371	0.446247
	Td-H2N_CA - 46	rim of 45		22.085	-9.73856	2530	103	1052000	406	1.574	0.021	0.0152	0.0026	0.002608	7.4e-05	0.15343	0.0426	0.0064	0.00073	0.00017	15.3	2.6	2.6	16.79	0.43	0.48	14.8	3.1	3.4	-70	260	260	25800000000000	2400000000000	Td-H2N_CA - 46	0.002608	16.79	0.48	16.879	0.478306	16.952	0.478497
	Td-H2N_CA - 47	core/inner part		23.039	9.16667	3260	166	1350000	522	1.409	0.033	0.0179	0.0018	0.00254	7.5e-05	0.1132	0.0531	0.0058	0.00073	0.00013	18	1.8	1.8	16.35	0.44	0.49	14.7	2.3	2.7	270	210	210	32900000000000	3400000000000	Td-H2N_CA - 47	0.00254	16.35	0.49	16.434	0.484633	16.507	0.484822
	Td-H2N_CA - 48	rim		36.365	-7.89809	1082	41.9	443000	171	1.9	0.078	0.0156	0.0021	0.002632	0.0001	0.0045575	0.0413	0.0057	0.00089	0.00021	15.7	2	2.1	16.94	0.61	0.64	18	3.8	4.2	-110	220	220	10800000000000	1100000000000	Td-H2N_CA - 48	0.002632	16.94	0.64	17.055	0.647165	17.128	0.647303
	Td-H2N_CA - 49	rim of 48	few common-Pb	36.14	11.1579	1590	73	660000	256	1.399	0.027	0.0189	0.0021	0.002621	9e-05	-0.24966	0.0506	0.0064	0.0009	0.00016	19	2.1	2.1	16.88	0.54	0.58	18.1	2.7	3.3	290	230	230	16600000000000	1800000000000	Td-H2N_CA - 49	0.002621	16.88	0.58	16.974	0.582085	17.047	0.58224
	Td-H2N_CA - 50	rim		23.265	5.65217	1764	86	656000	254.8	2.121	0.07	0.0184	0.003	0.002696	9.1e-05	0.07591	0.0476	0.0074	0.00071	0.0002	18.4	3	3	17.36	0.55	0.59	14.3	3.8	4	160	290	290	16470000000000	480000000000	Td-H2N_CA - 50	0.002696	17.36	0.59	17.459	0.588535	17.532	0.588688
	Td-H2N_CA - 51	rim		26.653	9.62162	2200	109	919000	358	1.739	0.022	0.0184	0.002	0.002598	8.4e-05	-0.32235	0.0529	0.0055	0.00075	0.00016	18.5	1.9	1.9	16.72	0.5	0.54	15.2	2.8	3.2	310	220	220	22200000000000	1700000000000	Td-H2N_CA - 51	0.002598	16.72	0.54	16.818	0.543061	16.891	0.543228
	Session 150327																																		Session 150327
	GJ-1 - 1			37.538	0.808714	69600	4170	755000	320	29.86	0.65	0.817	0.014	0.0977	0.0011	0.42064	0.06054	0.0011	0.0251	0.004	605.9	7.7	8	601	6.2	6.2	511	62	83	619	34	38	675000000000000	41000000000000	GJ-1 - 1	0.0977	601	6.2	599.937	6.4515	600.004	6.45144
	GJ-1 - 2			36.27	0.215589	72000	4280	776000	326	29.9	0.72	0.812	0.014	0.09783	0.00094	0.56875	0.06014	0.0011	0.0321	0.0046	603	7.9	8.1	601.7	5.5	5.5	638	62	91	604	34	38	690000000000000	42000000000000	GJ-1 - 2	0.09783	601.7	5.5	600.638	5.51171	600.705	5.51166
	GJ-1 - 3			36.322	-0.531561	70800	4200	754000	318	29.38	0.76	0.81	0.019	0.0984	0.0012	0.53322	0.0601	0.0012	0.0293	0.0047	602	10	10	605.2	6.7	6.8	582	69	92	600	40	44	678000000000000	40000000000000	GJ-1 - 3	0.0984	605.2	6.8	604.037	7.03363	604.103	7.03357
	GJ-1 - 4			36.371	-0.033129	71300	4240	773000	319	29.64	0.67	0.813	0.015	0.0982	0.0011	0.43318	0.06005	0.001	0.0335	0.0049	603.7	8	8.2	603.9	6.5	6.5	664	67	96	601	33	37	672000000000000	42000000000000	GJ-1 - 4	0.0982	603.9	6.5	602.862	6.44849	602.928	6.44844
	GJ-1 - 5			27.07	0.973597	72600	4370	818000	323	29.4	0.81	0.816	0.018	0.0976	0.0011	0.39959	0.0603	0.0013	0.0307	0.0055	606	10	10	600.1	6.6	6.6	610	88	110	617	46	49	680000000000000	33000000000000	GJ-1 - 5	0.0976	600.1	6.6	599.326	6.45182	599.392	6.45177
	GJ-1 - 6			37.538	0.595533	69100	4150	742000	320	29.42	0.67	0.812	0.016	0.0977	0.0012	0.62865	0.06036	0.00099	0.0298	0.0054	604.5	8.4	8.6	600.9	6.8	6.8	591	87	110	613	31	35	665000000000000	42000000000000	GJ-1 - 6	0.0977	600.9	6.8	599.938	7.03816	600.004	7.0381
	GJ-1 - 7			36.319	0.215018	70300	4180	748000	322	29.93	0.79	0.812	0.014	0.0981	0.0013	0.34194	0.0598	0.0013	0.0331	0.0056	604.6	8.3	8.5	603.3	7.6	7.6	656	84	110	602	44	47	685000000000000	42000000000000	GJ-1 - 7	0.0981	603.3	7.6	602.25	7.62168	602.316	7.62161
	GJ-1 - 8			37.538	-0.28357	69800	4100	745000	320	30.18	0.74	0.803	0.015	0.0978	0.0013	0.62636	0.05963	0.0011	0.0295	0.0051	599.5	8	8.2	601.2	7.4	7.5	586	78	99	597	35	39	680000000000000	41000000000000	GJ-1 - 8	0.0978	601.2	7.5	600.523	7.62414	600.589	7.62407
	GJ-1 - 9			36.275	-0.26729	69200	4120	751000	321	30.14	0.82	0.801	0.016	0.0976	0.0012	0.40051	0.0595	0.0011	0.028	0.0048	598.6	9.1	9.3	600.2	6.8	6.9	556	75	95	581	37	41	673000000000000	38000000000000	GJ-1 - 9	0.0976	600.2	6.9	599.346	7.03875	599.413	7.03869
	GJ-1 - 10			36.311	0.661923	69500	4280	760000	321	29.88	0.79	0.814	0.015	0.0976	0.0013	0.47524	0.0609	0.0012	0.0302	0.0051	604.3	8.1	8.3	600.3	7.4	7.4	613	75	96	631	38	42	667000000000000	36000000000000	GJ-1 - 10	0.0976	600.3	7.4	599.345	7.62546	599.411	7.62539
	GJ-1 - 11			25.401	-0.766284	71700	4260	806000	323	30.8	1.3	0.807	0.018	0.0984	0.0016	0.51042	0.0596	0.0011	0.0317	0.0064	600.3	9.7	9.9	604.9	9.6	9.6	630	110	120	587	38	41	676000000000000	34000000000000	GJ-1 - 11	0.0984	604.9	9.6	603.988	9.37832	604.055	9.37823
	GJ-1 - 12			36.271	0.610763	68600	4090	738000	318	29.22	0.92	0.811	0.017	0.0979	0.0011	0.66725	0.05973	0.001	0.033	0.0047	605.8	9.3	9.5	602.1	6.4	6.5	656	63	93	595	34	38	678000000000000	41000000000000	GJ-1 - 12	0.0979	602.1	6.5	601.123	6.45045	601.189	6.4504
	GJ-1 - 13			36.237	0.398539	66400	3930	714000	321	29.87	0.8	0.81	0.017	0.09751	0.00094	0.62597	0.0604	0.0011	0.0313	0.0057	602.2	9.2	9.4	599.8	5.5	5.5	621	90	110	613	37	41	672000000000000	41000000000000	GJ-1 - 13	0.09751	599.8	5.5	598.82	5.51383	598.887	5.51378
	GJ-1 - 14			36.341	-0.264332	69000	4010	740000	325	29.61	0.79	0.816	0.018	0.0987	0.001	0.60841	0.0605	0.0011	0.0297	0.0052	605.3	9.8	10	606.9	6	6	589	80	100	616	36	40	686000000000000	40000000000000	GJ-1 - 14	0.0987	606.9	6	605.717	5.85878	605.784	5.85874
	GJ-1 - 15			36.371	1.65873	68300	4110	742000	321	29.08	0.78	0.82	0.017	0.09734	0.00095	0.45593	0.0612	0.0012	0.0299	0.0052	608.9	9.3	9.5	598.8	5.5	5.6	593	80	100	649	36	39	676000000000000	39000000000000	GJ-1 - 15	0.09734	598.8	5.6	597.827	5.57339	597.894	5.57335
	GJ-1 - 16			36.37	-0.450751	66200	3880	720000	320	29.31	0.82	0.805	0.016	0.09785	0.00094	0.42853	0.05974	0.001	0.0306	0.0051	599	8.8	9	601.7	5.5	5.5	607	78	100	590	34	38	674000000000000	42000000000000	GJ-1 - 16	0.09785	601.7	5.5	600.812	5.5121	600.879	5.51206
	GJ-1 - 17			36.365	0.42623	66700	4050	725000	322	29.69	0.58	0.824	0.012	0.09881	0.00092	0.41461	0.06087	0.001	0.0287	0.0048	610	6.6	6.8	607.4	5.4	5.4	571	74	95	631	33	37	679000000000000	38000000000000	GJ-1 - 17	0.09881	607.4	5.4	606.387	5.38966	606.454	5.38962
	GJ-1 - 18			38.584	0.0833333	65600	3910	715000	320	30.7	1.1	0.807	0.016	0.0975	0.0014	0.76619	0.06026	0.0011	0.0279	0.0058	600	8.7	8.9	599.5	8.1	8.1	552	97	110	615	33	37	661000000000000	39000000000000	GJ-1 - 18	0.0975	599.5	8.1	598.773	8.21316	598.84	8.21309
	GJ-1 - 20			35.905	0.167029	65400	3890	717000	321	29.76	0.68	0.804	0.016	0.0972	0.001	0.57034	0.05972	0.001	0.0293	0.0046	598.7	8.7	8.9	597.7	6	6.1	582	67	91	600	35	39	674000000000000	40000000000000	GJ-1 - 20	0.0972	597.7	6.1	597.013	5.86761	597.08	5.86757
	0			0	#DIV/0!	0	0	0	0	0	0	0	0	0	0	0	0	0	0	0	0	0	0	0	0	0	0	0	0	0	0	0	0	0	0	0	0	0	0	0	0	0
	OD-3 - 1			35.917	3.40426	8340	398	1797000	706	0.5512	0.005	0.0329	0.0017	0.004942	8.3e-05	0.31015	0.0482	0.0025	0.001579	0.00019	32.9	1.6	1.6	31.78	0.53	0.53	31.9	1.9	3.9	110	100	100	106900000000000	5700000000000	OD-3 - 1	0.004942	31.78	0.53	32.044	0.536856	32.117	0.537024
	OD-3 - 3			38.191	9.37669	1666	86	341000	102.1	1.131	0.023	0.0372	0.0042	0.0052	0.00012	0.14387	0.0533	0.0062	0.00149	0.00032	36.9	4.1	4.1	33.44	0.8	0.8	30.1	5.6	6.4	280	210	210	14510000000000	650000000000	OD-3 - 3	0.0052	33.44	0.8	34.086	0.784554	34.159	0.784665
	OD-3 - 4			21.921	3.73219	5900	280	1160000	351	1.059	0.018	0.0352	0.003	0.00526	0.00011	0.43873	0.0494	0.0036	0.00149	0.00024	35.1	3	3	33.79	0.73	0.73	30	3.6	4.8	190	130	130	50400000000000	5000000000000	OD-3 - 4	0.00526	33.79	0.73	34.24	0.714159	34.312	0.714282
	OD-3 - 5			38.191	-6.45902	4414	194	920000	404.8	0.73	0.01	0.0305	0.002	0.005049	9.3e-05	0.30235	0.0442	0.0028	0.00154	0.00021	30.5	2	2	32.47	0.6	0.6	31.2	2.7	4.3	-60	110	120	57300000000000	1400000000000	OD-3 - 5	0.005049	32.47	0.6	32.849	0.60354	32.922	0.603689
	0			0	#DIV/0!	0	0	0	0	0	0	0	0	0	0	0	0	0	0	0	0	0	0	0	0	0	0	0	0	0	0	0	0	0	0	0	0	0	0	0	0	0
	Temora2 - 1			34.829	0.88644	46300	2520	727000	297	1.837	0.053	0.5088	0.01	0.06628	0.0006	0.10502	0.0556	0.0012	0.0201	0.0023	417.4	6.6	6.8	413.7	3.6	3.6	402	18	46	428	46	49	476000000000000	28000000000000	Temora2 - 1	0.06628	413.7	3.6	413.79	3.62865	413.858	3.62864
	Temora2 - 2			34.829	-1.22339	29600	1587	465000	193	1.783	0.022	0.496	0.012	0.06628	0.00079	0.36215	0.0543	0.0013	0.0203	0.0024	408.7	7.9	8	413.7	4.7	4.8	409	21	49	397	50	53	311000000000000	22000000000000	Temora2 - 2	0.06628	413.7	4.8	414.727	4.78843	414.796	4.78839
	Temora2 - 3			40.633	-1.07579	24210	1317	390000	120	1.772	0.024	0.496	0.011	0.06623	0.00089	-0.047121	0.0545	0.0015	0.0188	0.0022	409	7.3	7.5	413.4	5.4	5.4	377	20	44	388	56	59	200000000000000	12000000000000	Temora2 - 3	0.06623	413.4	5.4	415.373	5.4069	415.442	5.40685
	Temora2 - 4			34.829	-0.919429	23430	1259	368000	116.2	1.76	0.025	0.503	0.014	0.06685	0.00078	0.31028	0.0546	0.0017	0.0205	0.0025	413.3	9.7	9.8	417.1	4.7	4.7	410	22	49	406	71	73	195000000000000	12000000000000	Temora2 - 4	0.06685	417.1	4.7	419.196	4.73637	419.264	4.73634
	Temora2 - 5			32.615	1.74224	20040	1119	319000	141.6	1.713	0.029	0.513	0.017	0.06596	0.00084	0.30403	0.0562	0.0018	0.0191	0.0024	419	12	12	411.7	5	5	383	24	47	467	64	66	226000000000000	13000000000000	Temora2 - 5	0.06596	411.7	5	413.47	5.10123	413.538	5.10119
	Temora2 - 6			21.818	-1.8599	20830	1121	340000	151.2	3.196	0.055	0.501	0.018	0.0676	0.00084	-0.046388	0.0544	0.0019	0.0194	0.0028	414	13	13	421.7	5.1	5.1	389	37	55	393	79	81	233000000000000	13000000000000	Temora2 - 6	0.0676	421.7	5.1	423.347	5.09252	423.415	5.09248
	0			0	#DIV/0!	0	0	0	0	0	0	0	0	0	0	0	0	0	0	0	0	0	0	0	0	0	0	0	0	0	0	0	0	0	0	0	0	0	0	0	0	0
	Plesovice - 1			40.633	-1.22206	82100	4290	1630000	687	8.96	0.11	0.3918	0.0078	0.0541	0.00053	0.51535	0.0526	0.0011	0.017	0.0022	335.5	5.6	5.7	339.6	3.2	3.2	340	24	43	304	42	46	798000000000000	51000000000000	Plesovice - 1	0.0541	339.6	3.2	338.748	3.23332	338.817	3.23331
	Plesovice - 2			36.176	-0.470727	80700	4230	1600000	682	9.19	0.14	0.3979	0.0082	0.05441	0.0006	0.60184	0.05306	0.00091	0.01619	0.002	339.9	5.8	6	341.5	3.6	3.6	325	19	39	327	35	40	802000000000000	53000000000000	Plesovice - 2	0.05441	341.5	3.6	340.642	3.65939	340.712	3.65938
	Plesovice - 3			37.215	0.915264	81800	4400	1610000	526	8.82	0.1	0.3963	0.0082	0.05344	0.00051	0.36603	0.0537	0.0012	0.0161	0.002	338.7	5.8	5.9	335.6	3.1	3.1	322	22	40	349	47	50	617000000000000	41000000000000	Plesovice - 3	0.05344	335.6	3.1	335.201	3.11759	335.27	3.11758
	Plesovice - 4			37.215	0.147929	78200	4110	1530000	518	9.12	0.13	0.3953	0.0084	0.05376	0.00057	0.20652	0.0535	0.0011	0.0171	0.0022	338	6	6.1	337.5	3.5	3.5	342	24	43	350	42	46	604000000000000	42000000000000	Plesovice - 4	0.05376	337.5	3.5	337.178	3.48357	337.247	3.48356
	Plesovice - 5			40.633	-1.54624	78800	4080	1543000	688	9.26	0.12	0.3929	0.0073	0.0544	0.00058	0.41188	0.05194	0.00092	0.0172	0.0021	336.3	5.2	5.3	341.5	3.5	3.5	344	20	41	283	36	40	814000000000000	50000000000000	Plesovice - 5	0.0544	341.5	3.5	340.566	3.53727	340.635	3.53726
	Plesovice - 6			37.215	0.775639	73900	3950	1430000	639	9.096	0.095	0.409	0.006	0.05504	0.00047	0.105	0.05429	0.00092	0.0179	0.0022	348.1	4.2	4.3	345.4	2.8	2.9	359	23	44	379	34	38	760000000000000	66000000000000	Plesovice - 6	0.05504	345.4	2.9	344.58	2.86551	344.65	2.86551
	0			0	#DIV/0!	0	0	0	0	0	0	0	0	0	0	0	0	0	0	0	0	0	0	0	0	0	0	0	0	0	0	0	0	0	0	0	0	0	0	0	0	0
	91500 - 1			35.917	0.664767	22160	1656	130300	56	2.583	0.049	1.818	0.051	0.1762	0.002	0.54822	0.0747	0.0018	0.0513	0.0067	1053	17	18	1046	11	11	1010	76	130	1054	44	47	234000000000000	14000000000000	91500 - 1	0.1762	1046	11	1050.16	11.0045	1050.23	11.0044
	91500 - 2			35.917	0.378072	23880	1785	142400	61.5	2.528	0.047	1.833	0.051	0.1777	0.002	0.35897	0.0753	0.002	0.0523	0.0069	1058	19	19	1054	11	11	1029	77	130	1065	52	54	255000000000000	14000000000000	91500 - 2	0.1777	1054	11	1057.86	10.9852	1057.92	10.9851
	91500 - 3			29.387	1.21382	21110	1588	129300	45.7	2.758	0.058	1.876	0.053	0.1783	0.0025	0.19705	0.0764	0.0023	0.0536	0.0073	1071	19	19	1058	14	14	1053	88	140	1105	56	57	193600000000000	9800000000000	91500 - 3	0.1783	1058	14	1062.66	13.744	1062.73	13.7438
	91500 - 4			35.994	0.28169	24260	1795	146400	54.8	2.458	0.046	1.861	0.052	0.1791	0.0029	0.37198	0.0757	0.0021	0.0543	0.0066	1065	18	18	1062	16	16	1067	64	130	1077	54	56	234000000000000	12000000000000	91500 - 4	0.1791	1062	16	1066.03	15.9194	1066.1	15.9193
	91500 - 5			35.994	-0.478469	23400	1728	142900	63.8	2.439	0.04	1.802	0.044	0.1769	0.0026	0.37158	0.0748	0.0019	0.0497	0.0066	1045	16	16	1050	14	14	990	79	130	1055	49	51	265000000000000	15000000000000	91500 - 5	0.1769	1050	14	1053.28	14.29	1053.34	14.2899
	91500 - 6			35.994	0.469925	21690	1599	131700	58.8	2.626	0.048	1.856	0.05	0.1785	0.0023	0.59002	0.075	0.0018	0.0522	0.0065	1064	18	18	1059	12	12	1026	67	130	1068	46	48	242000000000000	14000000000000	91500 - 6	0.1785	1059	12	1062.47	12.6276	1062.53	12.6275
	0			0	#DIV/0!	0	0	0	0	0	0	0	0	0	0	0	0	0	0	0	0	0	0	0	0	0	0	0	0	0	0	0	0	0	0	0	0	0	0	0	0	0
	SZOM - 1	core/inner part		35.37	4.44444	6850	349	2800000	1050	0.99	0.06	0.0179	0.0015	0.002672	4.9e-05	0.47633	0.049	0.0044	0.00091	0.00013	18	1.5	1.5	17.2	0.31	0.31	18.4	1.8	2.7	120	150	160	76000000000000	11000000000000	SZOM - 1	0.002672	17.2	0.31	17.377	0.318237	17.45	0.318529
	SZOM - 2	core/inner part of 1		36.846	0.843645	9240	420	3660000	1330	0.935	0.066	0.01767	0.00083	0.002739	4.2e-05	0.056012	0.0465	0.0022	0.000883	0.00011	17.78	0.82	0.83	17.63	0.27	0.27	17.8	1.3	2.3	45	92	93	99000000000000	13000000000000	SZOM - 2	0.002739	17.63	0.27	17.786	0.272355	17.859	0.272698
	SZOM - 3	core/inner part of 4		37.123	-3.41463	2393	105	958000	336	1.241	0.016	0.0163	0.0017	0.002634	6.4e-05	0.22841	0.0453	0.0046	0.00081	0.00013	16.4	1.7	1.7	16.96	0.41	0.41	16.4	2	2.7	-20	170	170	23100000000000	1200000000000	SZOM - 3	0.002634	16.96	0.41	17.245	0.418459	17.318	0.418679
	SZOM - 4	rim		14.129	10	1346	72	533000	183.5	1.872	0.063	0.02	0.0033	0.00281	8.7e-05	0.25663	0.051	0.0083	0.00094	0.00042	20.1	3.3	3.3	18.09	0.56	0.56	18.9	8.2	8.5	260	330	330	12700000000000	890000000000	SZOM - 4	0.00281	18.09	0.56	18.458	0.570656	18.53	0.570815
	SZOM - 5	rim		31.582	7.86096	2009	103.1	797000	267.5	1.397	0.048	0.0186	0.0016	0.002676	6.4e-05	0.14499	0.051	0.0046	0.00081	0.00015	18.7	1.6	1.6	17.23	0.41	0.41	16.3	2.6	3.1	210	170	180	18190000000000	510000000000	SZOM - 5	0.002676	17.23	0.41	17.541	0.418964	17.614	0.419184
	SZOM - 6	core/inner part of 7		19.115	-8.78788	2610	107	1051000	351	1.32	0.017	0.0164	0.0024	0.002788	6.1e-05	0.0062062	0.0431	0.0062	0.00083	0.00016	16.5	2.4	2.4	17.95	0.39	0.39	16.8	2.7	3.2	-90	240	240	25100000000000	1700000000000	SZOM - 6	0.002788	17.95	0.39	18.243	0.39858	18.316	0.398812
	SZOM - 7	rim		36.292	-0.172414	1900	90	740000	246	1.748	0.068	0.0173	0.0017	0.002708	6.7e-05	-0.0024133	0.0456	0.0043	0.0007	0.00018	17.4	1.7	1.7	17.43	0.43	0.43	14.2	3.4	3.7	70	170	170	16800000000000	2600000000000	SZOM - 7	0.002708	17.43	0.43	17.761	0.438835	17.834	0.439045
	SZOM - 8	rim		26.595	4.71264	5040	245	2110000	696	1.636	0.018	0.0173	0.0015	0.002576	4.2e-05	-0.16586	0.0491	0.0042	0.00078	0.00014	17.4	1.5	1.5	16.58	0.27	0.27	15.8	2.3	2.9	170	170	170	45100000000000	1900000000000	SZOM - 8	0.002576	16.58	0.27	16.804	0.273622	16.877	0.273963
	SZOM - 9	rim		29.92	7.65363	3180	150	1250000	414	1.33	0.18	0.0178	0.002	0.002567	5.1e-05	-0.14242	0.0496	0.0058	0.00081	0.00015	17.9	2	2	16.53	0.33	0.33	16.3	2.4	2.9	180	220	220	29300000000000	4500000000000	SZOM - 9	0.002567	16.53	0.33	16.783	0.333014	16.856	0.333293
	SZOM - 10	rim		36.292	-3.37349	2390	104	950000	315	1.935	0.022	0.0165	0.0019	0.002665	5.5e-05	0.0051477	0.0451	0.0056	0.00087	0.00018	16.6	1.9	1.9	17.16	0.35	0.35	17.7	3	3.5	-30	210	210	20400000000000	1300000000000	SZOM - 10	0.002665	17.16	0.35	17.459	0.359834	17.532	0.360091
	SZOM - 11	rim of 10		36.846	-7.45223	2090	92	830000	276	2.014	0.035	0.0156	0.0016	0.002621	6.4e-05	-0.014233	0.0443	0.0047	0.0008	0.00018	15.7	1.6	1.6	16.87	0.41	0.41	16.2	3.3	3.7	20	170	170	17700000000000	1300000000000	SZOM - 11	0.002621	16.87	0.41	17.186	0.419098	17.259	0.419318
	SZOM - 12	core/inner part of 10		13.298	3.20442	5230	246	2240000	752	1.296	0.03	0.018	0.0017	0.002721	7.4e-05	-0.32344	0.0485	0.0051	0.000818	0.00011	18.1	1.7	1.7	17.52	0.47	0.47	16.5	1.5	2.3	120	210	210	51800000000000	3800000000000	SZOM - 12	0.002721	17.52	0.47	17.731	0.481568	17.804	0.481758
	SZOM - 13	rim of 10		36.292	1.92308	1690	77.6	628000	214	2.456	0.034	0.0181	0.0026	0.002772	8.6e-05	0.26755	0.047	0.0063	0.00085	0.00021	18.2	2.6	2.6	17.85	0.55	0.55	17.1	3.7	4.2	60	240	240	14200000000000	1500000000000	SZOM - 13	0.002772	17.85	0.55	18.197	0.563761	18.27	0.563921
	SZOM - 14	rim		35.738	-3.72596	7590	332	3010000	1039	1.449	0.038	0.01652	0.00092	0.002681	3.9e-05	0.24191	0.0438	0.0024	0.000844	0.00011	16.64	0.92	0.92	17.26	0.25	0.25	17.1	1.3	2.2	-66	98	99	70200000000000	4500000000000	SZOM - 14	0.002681	17.26	0.25	17.444	0.253411	17.517	0.253779
	SZOM - 15	rim		36.569	1.51685	7240	328	2850000	1000	1.458	0.027	0.0177	0.0011	0.002723	5.2e-05	-0.06672	0.0452	0.0028	0.000825	0.00011	17.8	1.1	1.1	17.53	0.34	0.34	16.7	1.5	2.3	10	120	120	68900000000000	8200000000000	SZOM - 15	0.002723	17.53	0.34	17.719	0.337916	17.792	0.338191
	SZOM - 16	core/inner part of 15		13.575	9.36842	10390	524	4400000	1560	0.812	0.029	0.0189	0.0022	0.002675	5.4e-05	0.058076	0.0508	0.0058	0.000733	0.00011	19	2.2	2.2	17.22	0.34	0.34	14.8	1.5	2.2	270	200	200	119000000000000	13000000000000	SZOM - 16	0.002675	17.22	0.34	17.355	0.349882	17.428	0.350147
	SZOM - 17	rim		25.764	7.60417	4930	247	1920000	696	1.513	0.024	0.0191	0.0016	0.002755	4.8e-05	-0.17663	0.05	0.0043	0.001	0.00016	19.2	1.6	1.6	17.74	0.31	0.31	20.2	2.5	3.3	210	160	160	48500000000000	2700000000000	SZOM - 17	0.002755	17.74	0.31	17.963	0.312537	18.036	0.312835
	SZOM - 18	core/inner part of 17		26.041	-1.24324	5590	256	2150000	790	1.299	0.025	0.0184	0.0014	0.002909	7.4e-05	0.21884	0.0471	0.0034	0.00087	0.00014	18.5	1.4	1.4	18.73	0.47	0.47	17.6	2	2.8	70	140	140	57700000000000	6800000000000	SZOM - 18	0.002909	18.73	0.47	18.945	0.481223	19.018	0.481413
	SZOM - 19	rim		22.994	-0.292398	4000	185	1660000	626	0.93	0.028	0.017	0.0016	0.002664	5.6e-05	0.24402	0.0464	0.0046	0.000842	0.00013	17.1	1.6	1.6	17.15	0.36	0.36	17	2	2.7	40	180	190	45300000000000	4700000000000	SZOM - 19	0.002664	17.15	0.36	17.376	0.364771	17.449	0.365025
	SZOM - 20	core/inner part		20.224	2.31214	4270	193	1620000	623	0.908	0.027	0.0172	0.0016	0.002625	6e-05	-0.14264	0.0477	0.0047	0.000702	0.00011	17.3	1.6	1.6	16.9	0.39	0.39	14.2	1.6	2.2	90	190	190	44500000000000	3500000000000	SZOM - 20	0.002625	16.9	0.39	17.124	0.390883	17.197	0.391119
	SZOM - 21	core/inner part		36.121	5.94444	3170	159	1250000	499	1.8	0.025	0.0179	0.0013	0.00263	3.9e-05	-0.025171	0.0494	0.0037	0.00104	0.00018	18	1.3	1.3	16.93	0.25	0.25	21	2.9	3.7	160	140	140	32000000000000	1800000000000	SZOM - 21	0.00263	16.93	0.25	17.188	0.254546	17.261	0.254912
	SZOM - 22	rim		36.372	0.470312	7940	371	3210000	1251	0.7998	0.0073	0.0169	0.00093	0.002629	4.2e-05	-0.1516	0.047	0.0029	0.000826	0.0001	17.01	0.92	0.93	16.93	0.27	0.27	16.7	1.1	2.1	80	120	120	91500000000000	6400000000000	SZOM - 22	0.002629	16.93	0.27	17.081	0.272522	17.154	0.272864
	SZOM - 23	rim of 22	few common-Pb	26.338	19.1981	4332	252	1731000	660	1.293	0.019	0.0211	0.0019	0.002661	5e-05	0.26889	0.0562	0.0054	0.000883	0.00013	21.2	1.9	1.9	17.13	0.32	0.32	17.8	1.9	2.7	460	190	190	44500000000000	1200000000000	SZOM - 23	0.002661	17.13	0.32	17.358	0.325719	17.431	0.326004
	SZOM - 24	rim	high common-Pb	36.31	80.3476	4450	1040	1250000	464	1.628	0.089	0.1299	0.0087	0.003778	8.7e-05	0.61944	0.252	0.013	0.0046	0.00061	123.7	7.8	7.8	24.31	0.56	0.56	92.7	7.5	12	3180	83	84	45200000000000	7200000000000	SZOM - 24	0.003778	24.31	0.56	24.632	0.566156	24.705	0.566315
	SZOM - 25	rim		36.121	-2.84024	4299	191	1646000	597	1.689	0.041	0.0168	0.0012	0.002699	4.9e-05	0.10396	0.0455	0.0033	0.000884	0.00013	16.9	1.2	1.2	17.38	0.31	0.31	17.9	2	2.7	0	130	130	39800000000000	1500000000000	SZOM - 25	0.002699	17.38	0.31	17.617	0.319396	17.69	0.319687
	SZOM - 26	rim		18.061	5.61798	3415	169	1355000	479	1.621	0.018	0.0177	0.0022	0.00261	6.1e-05	-0.024813	0.0495	0.0063	0.00079	0.00019	17.8	2.2	2.2	16.8	0.39	0.39	16.1	3.3	3.8	140	240	240	30730000000000	980000000000	SZOM - 26	0.00261	16.8	0.39	17.06	0.398191	17.133	0.398423
	SZOM - 27	rim		16.305	-9.8	2860	117	1102000	380	1.14	0.018	0.0149	0.0021	0.002559	5.4e-05	-0.068703	0.0421	0.0059	0.00084	0.00015	15	2.1	2.1	16.47	0.35	0.35	17	2.4	3	-140	230	230	25900000000000	1500000000000	SZOM - 27	0.002559	16.47	0.35	16.744	0.352882	16.817	0.353144
	SZOM - 28	rim		29.348	-1.93435	10860	473	4170000	1410	0.808	0.024	0.01695	0.00091	0.002701	4.1e-05	0.33917	0.0455	0.0024	0.000834	0.00011	17.06	0.9	0.91	17.39	0.26	0.26	16.8	1.2	2.2	1	99	100	110400000000000	9700000000000	SZOM - 28	0.002701	17.39	0.26	17.53	0.265744	17.603	0.266095
	SZOM - 29	core/inner part		24.582	1.27907	6040	286	2510000	829	1.89	0.03	0.0171	0.0016	0.002637	4.5e-05	0.023874	0.0478	0.0046	0.00069	0.00013	17.2	1.6	1.6	16.98	0.29	0.29	13.9	2.1	2.6	90	180	180	53800000000000	3000000000000	SZOM - 29	0.002637	16.98	0.29	17.184	0.292855	17.257	0.293173
	SZOM - 30	rim of 29		16.305	1.38122	5900	282	2420000	785	1.888	0.058	0.018	0.0017	0.002772	6.2e-05	0.098966	0.0482	0.0042	0.00089	0.00016	18.1	1.7	1.7	17.85	0.4	0.4	18	2.5	3.2	110	170	170	52600000000000	2900000000000	SZOM - 30	0.002772	17.85	0.4	18.063	0.403442	18.136	0.403671
	SZOM - 31	rim	old outlier	36.372	3.11224	2520	122	914000	290	2.172	0.047	0.0195	0.0019	0.002951	6.8e-05	0.10626	0.0482	0.0047	0.00094	0.00021	19.6	1.9	1.9	18.99	0.44	0.44	19.1	3.7	4.2	90	180	180	20800000000000	2100000000000	SZOM - 31	0.002951	18.99	0.44	19.328	0.444727	19.401	0.444933
	SZOM - 32	core/inner part of 31		36.372	4.16667	11400	551	4680000	1460	1.484	0.033	0.01765	0.00081	0.002643	3.4e-05	0.26386	0.0491	0.0022	0.000851	0.00012	17.76	0.81	0.81	17.02	0.22	0.22	17.2	1.5	2.3	147	88	90	99000000000000	11000000000000	SZOM - 32	0.002643	17.02	0.22	17.164	0.220514	17.237	0.220938
	SZOM - 33	rim		36.121	6.04278	3590	174	1359000	416	1.662	0.05	0.0186	0.0016	0.002729	4.1e-05	-0.033596	0.0497	0.0043	0.00094	0.00016	18.7	1.6	1.6	17.57	0.26	0.26	19	2.5	3.2	160	160	160	29000000000000	1200000000000	SZOM - 33	0.002729	17.57	0.26	17.843	0.267705	17.916	0.268053
	SZOM - 34	rim of 33		17.81	4.55556	6930	339	2900000	879	1.588	0.029	0.0179	0.001	0.002669	5.3e-05	0.040107	0.0489	0.0029	0.00084	0.00015	18	1	1	17.18	0.34	0.34	17	2.5	3.1	170	130	130	59900000000000	3300000000000	SZOM - 34	0.002669	17.18	0.34	17.382	0.344697	17.455	0.344966
	SZOM - 35	rim		36.372	2.03297	3870	182	1500000	449	1.592	0.022	0.0181	0.0016	0.00277	5e-05	-0.13664	0.0479	0.0048	0.00083	0.00015	18.2	1.5	1.6	17.83	0.32	0.32	16.8	2.4	3	110	170	170	31600000000000	3100000000000	SZOM - 35	0.00277	17.83	0.32	18.101	0.326284	18.174	0.326569
	SZOM - 36	core/inner part		26.84	-1.34146	4320	203	1749000	518	1.204	0.016	0.0163	0.0015	0.002581	4.1e-05	-0.14227	0.0448	0.004	0.00086	0.00014	16.4	1.5	1.5	16.62	0.26	0.27	17.4	2.1	2.8	0	170	170	36100000000000	1700000000000	SZOM - 36	0.002581	16.62	0.27	16.856	0.267415	16.929	0.267764
	SZOM - 37	core/inner part		14.549	-3.38983	1495	66	588000	173.3	2.518	0.057	0.0176	0.004	0.00284	0.00016	0.42376	0.0446	0.0093	0.00063	0.0003	17.7	4	4	18.3	1	1	12.8	5.9	6	-40	360	360	12030000000000	590000000000	SZOM - 37	0.00284	18.3	1	18.66	1.0498	18.733	1.04988
	SZOM - 38	core/inner part	young outlier	24.833	-4.06291	6070	272	2585000	759	0.962	0.053	0.01514	0.00076	0.002467	4.3e-05	0.059703	0.0442	0.0022	0.000771	0.00011	15.26	0.76	0.76	15.88	0.28	0.28	15.6	1.6	2.3	-53	89	90	54100000000000	1400000000000	SZOM - 38	0.002467	15.88	0.28	16.077	0.279878	16.15	0.280211
	SZOM - 39	rim	high common-Pb	36.523	63.1217	2481	306	805000	237	1.352	0.029	0.0579	0.0087	0.00325	0.0001	0.79115	0.128	0.017	0.00183	0.00031	56.7	8.3	8.3	20.91	0.67	0.67	36.9	4.8	6.2	1930	260	260	19990000000000	750000000000	SZOM - 39	0.00325	20.91	0.67	21.285	0.653873	21.358	0.654009
	SZOM - 40	rim		36.372	5.82418	2178	108	875000	258	1.222	0.014	0.0181	0.0019	0.002662	6.2e-05	-0.0072347	0.05	0.0057	0.00092	0.00014	18.2	1.9	1.9	17.14	0.4	0.4	18.6	2.1	2.9	140	210	210	18400000000000	1100000000000	SZOM - 40	0.002662	17.14	0.4	17.448	0.405841	17.521	0.406069
	SZOM - 41	rim	few common-Pb	24.554	13.9683	2170	113	890000	373	1.486	0.097	0.0188	0.0017	0.002526	6.6e-05	-0.23285	0.0542	0.0054	0.0008	0.00016	18.9	1.7	1.7	16.26	0.42	0.42	16.1	2.7	3.2	350	200	200	23000000000000	2200000000000	SZOM - 41	0.002526	16.26	0.42	16.537	0.431538	16.61	0.431752
	SZOM - 42	rim		26.308	4.42765	6150	298	2300000	959	0.875	0.015	0.01841	0.00098	0.00275	6.1e-05	0.019446	0.0491	0.0028	0.000882	0.00012	18.52	0.97	0.97	17.7	0.39	0.39	17.8	1.4	2.4	150	110	110	71200000000000	4600000000000	SZOM - 42	0.00275	17.7	0.39	17.891	0.39631	17.964	0.396543
	SZOM - 43	rim of 42		30.254	-3.62069	5410	234	2070000	858	0.866	0.053	0.0173	0.0015	0.0028	5.3e-05	-0.14255	0.045	0.004	0.000917	0.00012	17.4	1.5	1.5	18.03	0.34	0.34	18.5	1.3	2.4	-20	160	160	64900000000000	1400000000000	SZOM - 43	0.0028	18.03	0.34	18.224	0.344478	18.297	0.344747
	SZOM - 44	rim		20.608	-2.52941	2950	133	1223000	506	1.382	0.031	0.0169	0.0019	0.002708	7.4e-05	-0.075984	0.0454	0.0052	0.00094	0.00021	17	1.8	1.9	17.43	0.48	0.48	18.9	3.6	4.1	30	210	210	33700000000000	2200000000000	SZOM - 44	0.002708	17.43	0.48	17.69	0.482755	17.763	0.482945
	SZOM - 45	rim		16.661	2.55435	2570	114	1060000	439	1.576	0.035	0.0177	0.0027	0.002785	9.3e-05	0.024709	0.0452	0.007	0.00065	0.00014	18.4	2.6	2.6	17.93	0.6	0.6	13.1	2.6	2.9	40	280	280	29700000000000	4500000000000	SZOM - 45	0.002785	17.93	0.6	18.206	0.6071	18.279	0.607248
	SZOM - 46	core/inner part of 45	old outlier	22.142	2.31959	3350	164	1296000	535	0.956	0.059	0.0194	0.0023	0.002945	7.3e-05	0.21854	0.0479	0.0056	0.00113	0.0002	19.4	2.3	2.3	18.95	0.47	0.47	22.7	3.4	4.1	140	230	230	40700000000000	2500000000000	SZOM - 46	0.002945	18.95	0.47	19.214	0.475572	19.287	0.475764
	SZOM - 47	rim		36.173	-0.378378	2440	119	870000	358	1.844	0.044	0.0184	0.0016	0.002885	6.7e-05	-0.058483	0.0461	0.0041	0.00098	0.00019	18.5	1.6	1.6	18.57	0.43	0.43	19.8	3.3	3.9	70	170	170	25300000000000	3300000000000	SZOM - 47	0.002885	18.57	0.43	18.877	0.437765	18.95	0.437975
	SZOM - 48	core/inner part of 49		11.619	2.68156	2320	108	835000	346	1.3	0.028	0.0178	0.0023	0.00271	0.00012	-0.12761	0.0478	0.0066	0.00086	0.00022	17.9	2.3	2.3	17.42	0.79	0.79	17.3	4.1	4.5	90	260	260	23500000000000	1700000000000	SZOM - 48	0.00271	17.42	0.79	17.739	0.784445	17.812	0.784556
	SZOM - 49	rim		29.377	6.11111	2165	105	768000	319	1.676	0.03	0.0197	0.002	0.002888	6.7e-05	0.1843	0.0476	0.0051	0.00084	0.00017	19.8	2	2	18.59	0.43	0.43	16.9	3	3.5	120	200	200	22300000000000	1100000000000	SZOM - 49	0.002888	18.59	0.43	18.908	0.438031	18.981	0.438241
	SZOM - 50	core/inner part		14.688	-3.41176	4790	212	1985000	826	0.932	0.039	0.0169	0.0021	0.002732	7.3e-05	0.26642	0.044	0.0047	0.00079	0.00015	17	2.1	2.1	17.58	0.47	0.47	16.1	2.4	3	0	210	210	60600000000000	2100000000000	SZOM - 50	0.002732	17.58	0.47	17.79	0.474717	17.863	0.47491
	SZOM - 51	rim		17.319	-0.730337	5030	229	2040000	851	1.505	0.026	0.0177	0.0018	0.002785	7.3e-05	0.35111	0.0462	0.0044	0.00081	0.00017	17.8	1.8	1.8	17.93	0.47	0.47	16.4	3.1	3.5	30	180	180	58200000000000	3300000000000	SZOM - 51	0.002785	17.93	0.47	18.139	0.474784	18.211	0.474977
	SZOM - 52	rim		36.392	6.84211	2820	145	1095000	459	1.403	0.026	0.0189	0.0017	0.002749	6.1e-05	0.067296	0.0508	0.0046	0.00078	0.00013	19	1.7	1.7	17.7	0.39	0.39	15.8	2.1	2.7	190	170	170	31000000000000	1800000000000	SZOM - 52	0.002749	17.7	0.39	17.966	0.398116	18.039	0.398348
	SZOM - 53	rim of 52		25.65	-5.52795	5120	230	2160000	910	1.579	0.018	0.016	0.0014	0.002639	4e-05	-0.1728	0.0445	0.004	0.00079	0.00014	16.1	1.4	1.4	16.99	0.26	0.26	16	2.2	2.8	-30	160	160	57700000000000	3300000000000	SZOM - 53	0.002639	16.99	0.26	17.189	0.260187	17.262	0.260545
	SZOM - 54	rim		28.719	1	6630	311	2605000	1104	1.776	0.024	0.01689	0.00094	0.002614	4.3e-05	0.038908	0.0466	0.0026	0.000885	0.00011	17	0.94	0.94	16.83	0.27	0.27	17.9	1.3	2.3	50	110	110	69800000000000	2800000000000	SZOM - 54	0.002614	16.83	0.27	17.01	0.279449	17.083	0.279782
	SZOM - 55	rim	few common-Pb	13.592	11.75	4600	237	1882000	801	1.055	0.041	0.0199	0.0034	0.002742	7.9e-05	0.20378	0.0525	0.0087	0.00087	0.00018	20	3.4	3.4	17.65	0.51	0.51	17.7	3	3.6	250	330	330	58500000000000	3200000000000	SZOM - 55	0.002742	17.65	0.51	17.861	0.513885	17.934	0.514062
	SZOM - 56	rim of 55		36.392	0.706522	5980	278	2270000	970	0.995	0.021	0.0183	0.0011	0.002838	4.9e-05	0.052457	0.046	0.0029	0.000876	0.00012	18.4	1.1	1.1	18.27	0.31	0.31	17.7	1.4	2.4	20	120	120	72800000000000	7700000000000	SZOM - 56	0.002838	18.27	0.31	18.461	0.31829	18.534	0.318581
	SZOM - 57	core/inner part		12.935	2.68571	1160	54.9	429000	185	1.937	0.038	0.0174	0.003	0.00264	0.00014	0.397	0.0477	0.0082	0.00043	0.00026	17.5	2.9	2.9	17.03	0.9	0.9	8.7	5.1	5.2	160	340	340	11760000000000	670000000000	SZOM - 57	0.00264	17.03	0.9	17.35	0.918853	17.423	0.918945
	SZOM - 58	core/inner part of 57		36.611	0.166667	2690	120	1037000	449	1.971	0.021	0.0179	0.0016	0.002791	6.6e-05	0.23329	0.0458	0.004	0.00078	0.00016	18	1.6	1.6	17.97	0.42	0.42	15.8	2.9	3.3	10	160	160	29200000000000	2100000000000	SZOM - 58	0.002791	17.97	0.42	18.245	0.430854	18.318	0.431068
	SZOM - 59	core/inner part of 60		13.154	8.37696	2960	150	1150000	500	1.03	0.027	0.019	0.0021	0.002719	9.6e-05	0.42117	0.0506	0.0051	0.00091	0.00019	19.1	2.1	2.1	17.5	0.62	0.62	18.4	3.3	3.8	200	200	200	36600000000000	4400000000000	SZOM - 59	0.002719	17.5	0.62	17.757	0.626111	17.83	0.626255
	SZOM - 60	rim		36.831	3.9466	5970	286	2470000	1083	1.458	0.034	0.01712	0.00083	0.00257	4.4e-05	0.1038	0.0479	0.0022	0.000808	0.00011	17.23	0.82	0.82	16.55	0.28	0.28	16.3	1.4	2.2	102	92	94	67800000000000	3100000000000	SZOM - 60	0.00257	16.55	0.28	16.725	0.285983	16.798	0.286308

## Sheet: Sessions of 2014_data
	Identifier	Comments1	Comments2	Integration length (seconds)	Discordance*	Pb206_CPS	Pb207_CPS	U238_CPS	Approx_U_PPM	FInal_U_Th_Ratio	FInal_U_Th_Ratio_Int2SE	Final207_235	Final207_235_Prop2SE	Final206_238	Final206_238_Prop2SE	ErrorCorrelation_6_38vs7_35	Final207_206	Final207_206_Prop2SE	Final208_232	Final208_232_Prop2SE	FinalAge207_235	FinalAge207_235_Int2SE	FinalAge207_235_Prop2SE	FinalAge206_238	FinalAge206_238_Int2SE	FinalAge206_238_Prop2SE	FinalAge208_232	FinalAge208_232_Int2SE	FinalAge208_232_Prop2SE	FinalAge207_206	FinalAge207_206_Int2SE	FinalAge207_206_Prop2SE	Dose	Dose_Int2SE	Identifier	Final206_238	FinalAge206_238	FinalAge206_238_Prop2SE	Corrected_Age	CorrectedAge_2SE	Th_corrected_Age	Th_corrected_Age_2SE
	Session 140614																																		Session 140614
	GJ-1 - 1			29.093	-0.0165645	166000	9840	1653000	307.4	29.7	0.41	0.8129	0.0088	0.09819	0.00073	0.49821	0.05989	0.00057	0.0311	0.0017	603.7	4.9	4.9	603.8	3.9	4.3	619	33	33	596	21	21	648000000000000	18000000000000	GJ-1 - 1	0.09831	604.5	4.2	604.512	4.22676	604.579	4.22673
	GJ-1 - 2			19.873	0.580046	173600	10370	1781000	339.2	29.97	0.43	0.812	0.011	0.09754	0.00083	0.56432	0.0604	0.00064	0.0305	0.0021	603.4	6	6	599.9	4.5	4.9	606	41	42	615	23	23	710000000000000	16000000000000	GJ-1 - 2	0.09757	600.1	4.8	600.014	4.81599	600.081	4.81595
	GJ-1 - 3			37.903	0.149378	153100	9120	1505000	303	29.39	0.35	0.8106	0.007	0.09783	0.0006	0.37085	0.06006	0.00049	0.0295	0.0018	602.5	3.9	3.9	601.6	3	3.5	587	35	36	604	18	18	637000000000000	24000000000000	GJ-1 - 3	0.09773	601.1	3.4	601.141	3.40676	601.208	3.40675
	GJ-1 - 4			38.121	-0.016581	142000	8440	1391000	330	29.62	0.37	0.8107	0.0076	0.09802	0.00064	0.45281	0.05991	0.00051	0.0298	0.0018	603.1	4.2	4.2	603.2	3.2	3.7	592	34	34	598	19	19	694000000000000	26000000000000	GJ-1 - 4	0.09806	603	3.7	602.929	3.6985	602.996	3.69848
	GJ-1 - 5			38.121	0.0497843	140500	8340	1374000	296	30.09	0.32	0.811	0.0085	0.09795	0.00062	0.4299	0.0599	0.00059	0.0303	0.0017	602.6	4.8	4.8	602.3	3.2	3.6	602	32	32	598	21	21	622000000000000	25000000000000	GJ-1 - 5	0.09793	602.3	3.6	602.352	3.52381	602.419	3.5238
	GJ-1 - 6			15.411	0.893005	163000	9800	1682000	330.4	29.84	0.59	0.815	0.012	0.09743	0.00087	0.57463	0.06066	0.00075	0.0292	0.0024	604.7	6.9	6.9	599.3	4.8	5.1	582	46	46	624	27	27	691000000000000	16000000000000	GJ-1 - 6	0.0974	599.1	5.1	599.063	5.05212	599.13	5.05209
	GJ-1 - 7			38.121	0.182119	139900	8320	1373000	321	29.62	0.39	0.8135	0.008	0.09804	0.00066	0.39459	0.06012	0.00054	0.0295	0.0018	604	4.5	4.5	602.9	3.4	3.9	586	35	35	606	20	20	676000000000000	25000000000000	GJ-1 - 7	0.09803	602.8	3.8	602.8	3.7576	602.867	3.75758
	GJ-1 - 8			37.526	0.381489	138000	8220	1352000	318	29.93	0.37	0.8115	0.0083	0.09766	0.00062	0.48985	0.06022	0.00054	0.0303	0.0018	602.9	4.6	4.6	600.6	3.2	3.7	603	35	36	607	19	19	667000000000000	25000000000000	GJ-1 - 8	0.09765	600.6	3.6	600.592	3.58281	600.658	3.58279
	GJ-1 - 9			38.121	0.116067	140000	8330	1376000	324	29.26	0.39	0.8117	0.0077	0.09796	0.00063	0.49236	0.05995	0.0005	0.0297	0.0018	603.1	4.3	4.3	602.4	3.2	3.7	591	36	36	598	19	19	681000000000000	26000000000000	GJ-1 - 9	0.09797	602.5	3.6	602.433	3.58155	602.5	3.58153
	GJ-1 - 10			37.526	0.397154	139400	8330	1378000	322	29.71	0.4	0.814	0.0082	0.09788	0.00072	0.517	0.06032	0.00053	0.0303	0.0016	604.3	4.6	4.6	601.9	3.8	4.3	602	32	32	613	19	19	676000000000000	25000000000000	GJ-1 - 10	0.09784	601.7	4.2	601.683	4.16936	601.749	4.16934
	GJ-1 - 11			37.526	-0.282815	137100	8120	1351000	320	29.57	0.39	0.8082	0.0078	0.09803	0.00063	0.42396	0.05983	0.00053	0.0307	0.002	601.1	4.4	4.4	602.8	3.2	3.7	611	38	39	593	20	20	673000000000000	25000000000000	GJ-1 - 11	0.09807	603.1	3.6	603.039	3.58133	603.106	3.58132
	GJ-1 - 12			38.121	0.315196	136000	8110	1340000	321	30.05	0.38	0.8115	0.0086	0.0977	0.00066	0.50539	0.06029	0.00055	0.0305	0.0018	602.8	4.8	4.8	600.9	3.4	3.9	605	35	36	612	19	19	673000000000000	26000000000000	GJ-1 - 12	0.09768	600.8	3.8	600.751	3.81757	600.818	3.81756
	GJ-1 - 13			38.121	0.348374	144900	8660	1430000	329	29.52	0.36	0.8113	0.0081	0.09767	0.0007	0.41519	0.06039	0.00056	0.0303	0.0018	602.8	4.5	4.5	600.7	3.7	4.1	607	35	35	613	20	20	691000000000000	25000000000000	GJ-1 - 13	0.09769	600.8	4	600.768	4.05223	600.835	4.05221
	GJ-1 - 14			37.526	0.379601	135400	8110	1337000	307	29.52	0.38	0.8168	0.0078	0.09816	0.00063	0.47207	0.06047	0.00051	0.0292	0.0019	605.9	4.4	4.4	603.6	3.2	3.7	581	36	36	619	19	19	647000000000000	24000000000000	GJ-1 - 14	0.09809	603.2	3.6	603.227	3.58166	603.293	3.58165
	GJ-1 - 15			27.995	-0.1	142800	8480	1439000	327	30.14	0.46	0.8062	0.0091	0.09765	0.00078	0.40867	0.06002	0.00064	0.0292	0.002	600	5.1	5.1	600.6	4.2	4.6	581	38	39	600	23	23	687000000000000	23000000000000	GJ-1 - 15	0.09775	601.2	4.5	601.13	4.52196	601.196	4.52193
	GJ-1 - 16			37.526	-0.033206	133500	7950	1322000	320	29.8	0.39	0.8104	0.0084	0.09797	0.00058	0.4713	0.06016	0.00055	0.0306	0.0018	602.3	4.7	4.7	602.5	2.9	3.4	607	35	36	605	20	20	673000000000000	26000000000000	GJ-1 - 16	0.09804	602.9	3.3	602.864	3.28784	602.93	3.28783
	GJ-1 - 17			37.526	0.0498587	131400	7830	1305000	322	29.8	0.35	0.8093	0.0083	0.09778	0.00067	0.47743	0.06019	0.00054	0.031	0.0022	601.7	4.6	4.6	601.4	3.5	3.9	616	42	43	606	19	19	676000000000000	24000000000000	GJ-1 - 17	0.09768	600.8	3.8	600.746	3.87628	600.813	3.87626
	GJ-1 - 18			24.156	0.677015	131900	7930	1272000	320	29.39	0.51	0.8163	0.0097	0.0978	0.00076	0.52917	0.06068	0.00062	0.0306	0.0023	605.6	5.4	5.4	601.5	4.1	4.5	609	45	45	624	22	22	672000000000000	21000000000000	GJ-1 - 18	0.09779	601.4	4.4	601.4	4.40458	601.467	4.40455
	GJ-1 - 19			37.724	0.165728	140800	8380	1393000	326	29.52	0.38	0.8124	0.008	0.09795	0.00068	0.55431	0.06003	0.00048	0.0304	0.002	603.4	4.5	4.5	602.4	3.5	4	604	39	40	606	17	17	684000000000000	27000000000000	GJ-1 - 19	0.09805	602.9	3.9	602.891	3.87481	602.958	3.87479
	GJ-1 - 20			37.724	0.06639	139600	8300	1388000	311	29.87	0.4	0.8108	0.008	0.0979	0.00067	0.48816	0.06006	0.00053	0.0305	0.0019	602.5	4.5	4.5	602.1	3.5	3.9	605	37	37	601	19	19	653000000000000	25000000000000	GJ-1 - 20	0.09781	601.6	3.9	601.566	3.87617	601.632	3.87615
	GJ-1 - 21			27.436	0.49636	149600	8940	1519000	326	30.07	0.48	0.8141	0.0095	0.09778	0.00071	0.42423	0.06044	0.00064	0.0315	0.0024	604.4	5.3	5.3	601.4	3.8	4.2	626	46	46	615	23	23	683000000000000	21000000000000	GJ-1 - 21	0.0978	601.5	4.1	601.427	4.11065	601.494	4.11062
	GJ-1 - 22			21.063	0.546448	148200	8880	1539000	318.8	30.07	0.46	0.813	0.0092	0.09765	0.00085	0.45275	0.06061	0.00062	0.0315	0.0026	603.9	5.1	5.1	600.6	4.6	5	626	51	52	622	22	22	668000000000000	16000000000000	GJ-1 - 22	0.09743	599.3	4.9	599.299	4.87618	599.366	4.87615
	GJ-1 - 23			26.355	0.248797	149000	8900	1518000	332	29.47	0.45	0.8114	0.009	0.09779	0.00075	0.45214	0.0603	0.00061	0.0307	0.0023	602.9	5	5	601.4	4	4.4	610	45	45	611	22	22	696000000000000	22000000000000	GJ-1 - 23	0.09781	601.5	4.4	601.455	4.34533	601.522	4.3453
	GJ-1 - 24			37.787	-0.182785	134900	8000	1334000	312	29.49	0.37	0.8094	0.0082	0.09805	0.00064	0.39971	0.05985	0.00057	0.0299	0.0019	601.8	4.6	4.6	602.9	3.3	3.8	594	36	37	593	21	21	659000000000000	24000000000000	GJ-1 - 24	0.09814	603.5	3.7	603.492	3.69878	603.559	3.69876
	GJ-1 - 25			37.577	0.364601	129000	7700	1282000	323	29.6	0.36	0.8123	0.0082	0.09776	0.00067	0.5694	0.06032	0.00049	0.0287	0.0018	603.4	4.6	4.6	601.2	3.5	4	571	34	34	614	17	17	678000000000000	25000000000000	GJ-1 - 25	0.09778	601.4	3.9	601.326	3.87589	601.393	3.87587
	GJ-1 - 26			37.577	-0.0331895	127000	7560	1261000	319	29.78	0.43	0.8108	0.0081	0.09802	0.00064	0.40395	0.06007	0.00056	0.0299	0.0019	602.6	4.5	4.5	602.8	3.3	3.7	595	37	38	604	19	19	671000000000000	25000000000000	GJ-1 - 26	0.09802	602.8	3.7	602.752	3.64025	602.819	3.64024
	GJ-1 - 27			37.577	0	126800	7550	1265000	321	29.97	0.42	0.8091	0.008	0.09783	0.00067	0.45797	0.06012	0.00055	0.0288	0.0017	601.6	4.5	4.5	601.6	3.5	3.9	573	34	34	603	20	20	675000000000000	25000000000000	GJ-1 - 27	0.0978	601.4	3.8	601.454	3.81715	601.521	3.81713
	GJ-1 - 28			37.577	0.0998004	131600	7840	1306000	322	29.69	0.4	0.8074	0.0087	0.09766	0.00072	0.52849	0.06015	0.00056	0.0302	0.0017	601.2	5	5	600.6	3.8	4.2	601	33	34	604	20	20	677000000000000	26000000000000	GJ-1 - 28	0.09768	600.8	4.1	600.746	4.11125	600.813	4.11122
	GJ-1 - 29			38.621	0.643989	133700	8020	1327000	319	29.73	0.38	0.8162	0.0077	0.09784	0.00064	0.58218	0.06049	0.00046	0.0285	0.0016	605.6	4.3	4.3	601.7	3.3	3.8	568	31	32	618	16	16	670000000000000	24000000000000	GJ-1 - 29	0.09781	601.6	3.7	601.523	3.64097	601.589	3.64095
	GJ-1 - 30			20.884	0.740253	138800	8340	1381000	323	29.73	0.47	0.8203	0.0099	0.09813	0.0007	0.4636	0.06065	0.00066	0.0289	0.0023	607.9	5.6	5.6	603.4	3.7	4.1	575	45	45	623	23	23	680000000000000	21000000000000	GJ-1 - 30	0.09819	603.8	4	603.726	3.99182	603.792	3.9918
	GJ-1 - 31			36.19	0.496114	126700	7610	1269000	322	29.66	0.38	0.8149	0.0099	0.09785	0.00071	0.52126	0.06059	0.00063	0.0298	0.0021	604.7	5.5	5.5	601.7	3.8	4.2	591	40	41	619	23	23	676000000000000	24000000000000	GJ-1 - 31	0.09779	601.4	4.1	601.39	4.11082	601.457	4.1108
	GJ-1 - 32			38.29	0	126000	7510	1262000	318	29.66	0.43	0.8082	0.0087	0.09772	0.00068	0.45964	0.06003	0.00054	0.0308	0.0017	601	4.9	4.9	601	3.6	4	613	33	34	603	20	20	667000000000000	25000000000000	GJ-1 - 32	0.0977	600.9	3.9	600.884	3.93508	600.951	3.93506
	GJ-1 - 33			38.288	-0.349534	130400	7730	1298000	324	29.79	0.37	0.8077	0.0076	0.09804	0.00068	0.51107	0.05994	0.0005	0.0312	0.0019	600.8	4.2	4.2	602.9	3.6	4	619	37	37	597	18	18	685000000000000	25000000000000	GJ-1 - 33	0.09807	603.1	3.9	603.018	3.93352	603.085	3.9335
	GJ-1 - 34			37.418	0.0497347	124200	7380	1234000	324	29.36	0.41	0.812	0.0078	0.09805	0.0007	0.53262	0.05989	0.0005	0.0302	0.0018	603.2	4.4	4.4	602.9	3.7	4.1	601	35	36	598	18	18	682000000000000	27000000000000	GJ-1 - 34	0.09825	604.1	4	604.072	4.05027	604.138	4.05025
	GJ-1 - 35			38.288	0.593765	121900	7290	1210000	315	29.94	0.37	0.8164	0.0085	0.098	0.00064	0.4813	0.06036	0.00059	0.03	0.0021	606.3	4.9	4.9	602.7	3.3	3.7	596	40	41	617	21	21	668000000000000	25000000000000	GJ-1 - 35	0.09794	602.3	3.6	602.305	3.64065	602.372	3.64063
	GJ-1 - 36			38.288	0.149676	126200	7490	1263000	324	29.75	0.41	0.8088	0.0086	0.09761	0.00065	0.50372	0.06004	0.00055	0.0305	0.0019	601.3	4.8	4.8	600.4	3.3	3.8	606	37	38	603	19	19	680000000000000	25000000000000	GJ-1 - 36	0.09753	599.9	3.7	599.857	3.70052	599.924	3.7005
	GJ-1 - 37			37.418	0.430963	127600	7610	1276000	325	30.34	0.39	0.8123	0.0093	0.09766	0.0006	0.41317	0.06032	0.00062	0.0303	0.0019	603.3	5.2	5.2	600.7	3	3.5	602	37	38	612	23	23	681000000000000	25000000000000	GJ-1 - 37	0.09755	600	3.4	599.969	3.46544	600.036	3.46543
	GJ-1 - 38			37.418	0.0662691	120200	7150	1197000	312	29.11	0.41	0.8127	0.0087	0.0981	0.00065	0.4113	0.06007	0.00059	0.0295	0.0019	603.6	4.9	4.9	603.2	3.3	3.8	586	37	37	601	21	21	657000000000000	24000000000000	GJ-1 - 38	0.09812	603.3	3.7	603.375	3.69885	603.442	3.69883
	GJ-1 - 39			37.418	0.13267	123500	7340	1231000	327	29.8	0.41	0.8118	0.0085	0.09793	0.00068	0.43656	0.06003	0.00058	0.0321	0.0019	603	4.8	4.8	602.2	3.6	4	637	37	38	600	21	21	687000000000000	25000000000000	GJ-1 - 39	0.09807	603.1	3.9	603.003	3.93342	603.069	3.9334
	GJ-1 - 40			17.224	0.0331455	110100	6530	1033000	317	29	0.69	0.812	0.013	0.09809	0.00088	0.62954	0.05992	0.00074	0.0323	0.0034	603.4	7.3	7.3	603.2	4.9	5.2	641	65	66	602	25	25	667000000000000	23000000000000	GJ-1 - 40	0.09818	603.7	5.1	603.7	5.10771	603.766	5.10767
	GJ-1 - 41			38.288	-0.1332	125700	7460	1250000	326	29.22	0.38	0.8073	0.0082	0.09778	0.00069	0.35544	0.06007	0.00057	0.031	0.0017	600.6	4.6	4.6	601.4	3.6	4.1	616	33	34	601	21	21	686000000000000	28000000000000	GJ-1 - 41	0.0977	600.8	4	600.842	3.99356	600.909	3.99354
	GJ-1 - 42			20.859	0.248715	140200	8370	1443000	325	30.72	0.44	0.812	0.01	0.09783	0.00078	0.44894	0.06037	0.0007	0.0279	0.0021	603.1	5.8	5.8	601.6	4.2	4.6	556	41	42	613	25	25	682000000000000	20000000000000	GJ-1 - 42	0.09784	601.7	4.5	601.667	4.46292	601.734	4.46289
	GJ-1 - 43			37.925	0.04971	130000	7720	1264000	317	29.74	0.32	0.8126	0.0086	0.0981	0.00063	0.48376	0.05994	0.00056	0.0281	0.0018	603.5	4.8	4.8	603.2	3.2	3.7	559	35	35	597	20	20	665000000000000	22000000000000	GJ-1 - 43	0.09809	603.2	3.6	603.172	3.58136	603.239	3.58134
	GJ-1 - 44			37.925	0.580335	131600	7840	1289000	326	29.66	0.37	0.8108	0.0083	0.09748	0.00063	0.50587	0.06023	0.0005	0.0306	0.0019	603.1	4.5	4.5	599.6	3.2	3.7	607	37	38	610	18	18	681000000000000	22000000000000	GJ-1 - 44	0.09748	599.6	3.6	599.554	3.58314	599.621	3.58312
	GJ-1 - 45			37.925	0.182029	128900	7670	1243000	319	29.71	0.4	0.8139	0.0079	0.0981	0.00067	0.86748	0.06007	0.00054	0.0315	0.0018	604.3	4.4	4.4	603.2	3.5	4	626	35	36	607	19	19	669000000000000	24000000000000	GJ-1 - 45	0.09812	603.3	3.9	603.338	3.87478	603.404	3.87476
	0			0	#DIV/0!	0	0	0	0	0	0	0	0	0	0	0	0	0	0	0	0	0	0	0	0	0	0	0	0	0	0	0	0	0	0	0	0	0	0	0	0	0
	Plesovice - 1			37.905	0	183100	9630	3240000	847	8.385	0.076	0.3957	0.0037	0.05386	0.00041	0.57194	0.05319	0.00041	0.01665	0.00046	338.4	2.7	2.7	338.4	2.3	2.6	333.7	8.6	9.2	334	17	17	997800000000000	43000000000000	Plesovice - 1	0.0539	338.7	2.5	338.016	2.44407	338.085	2.44407
	Plesovice - 2			17.471	-0.0298418	177100	9310	3318000	764	9.293	0.091	0.3912	0.0059	0.05338	0.00044	0.55382	0.05309	0.00067	0.01715	0.00076	335.1	4.3	4.3	335.2	2.5	2.7	344	15	15	328	29	29	888000000000000	21000000000000	Plesovice - 2	0.05338	335.3	2.7	334.949	2.69069	335.018	2.69069
	Plesovice - 3			37.905	0.29577	172300	9100	3080000	711	8.174	0.056	0.3953	0.0037	0.05368	0.00031	0.48415	0.05332	0.00043	0.01637	0.00051	338.1	2.7	2.7	337.1	1.6	1.9	328	9.6	10	341	18	18	833000000000000	30000000000000	Plesovice - 3	0.05376	337.5	1.9	337.332	1.8953	337.401	1.89533
	Plesovice - 5			13.718	1.02639	180800	9650	3018000	721	8.24	0.11	0.3993	0.0062	0.05375	0.00049	0.59681	0.05388	0.00068	0.01728	0.00078	341	4.5	4.5	337.5	2.8	3	346	15	16	363	29	29	844000000000000	15000000000000	Plesovice - 5	0.05379	337.7	3	337.501	2.99572	337.57	2.99571
	Plesovice - 7			12.388	-1.46007	206200	10710	3544000	708	9.96	0.13	0.3919	0.0059	0.05425	0.0005	0.56538	0.05266	0.00059	0.01779	0.00076	335.6	4.3	4.3	340.5	2.9	3.1	356	15	15	312	26	26	832000000000000	17000000000000	Plesovice - 7	0.05415	339.9	3	339.717	2.99483	339.786	2.99483
	Plesovice - 9			20.216	-0.11789	187200	9830	3150000	793	9.74	0.1	0.3969	0.0052	0.05411	0.00043	0.4484	0.05328	0.00063	0.01695	0.00077	339.3	3.8	3.8	339.7	2.4	2.6	340	15	15	337	27	27	937000000000000	27000000000000	Plesovice - 9	0.05406	339.4	2.6	339.058	2.56637	339.128	2.56638
	Plesovice - 10			24.62	-0.207285	90400	4750	1571000	400	10.37	0.13	0.3939	0.006	0.05389	0.00045	0.43814	0.05312	0.00072	0.01553	0.00083	337.7	4.2	4.2	338.4	2.5	2.7	311	16	16	327	31	31	467000000000000	15000000000000	Plesovice - 10	0.05383	338	2.7	338.322	2.69437	338.392	2.69437
	Plesovice - 11			29.313	0.533491	184200	9710	3287000	867	8.021	0.08	0.3943	0.0044	0.05345	0.00045	0.63323	0.05323	0.00047	0.0166	0.00052	337.4	3.2	3.2	335.6	2.6	2.8	332.7	9.7	10	335	20	20	1012000000000000	34000000000000	Plesovice - 11	0.05363	336.7	2.7	336.348	2.75017	336.417	2.75017
	Plesovice - 12			21.768	0.0594177	161900	8560	3050000	757	7.616	0.071	0.3933	0.005	0.05358	0.00048	0.65293	0.05342	0.00051	0.01603	0.00052	336.6	3.7	3.7	336.4	2.7	2.9	321.5	9.8	10	343	22	22	886000000000000	25000000000000	Plesovice - 12	0.05346	335.7	2.9	335.44	2.87397	335.509	2.87397
	Plesovice - 13			27.779	0.0887837	185200	9760	3240000	1244	8.463	0.084	0.3951	0.0048	0.05378	0.00044	0.58098	0.05325	0.00053	0.01669	0.00059	337.9	3.5	3.5	337.6	2.5	2.7	334	11	12	335	23	23	1453000000000000	56000000000000	Plesovice - 13	0.05386	338.2	2.6	337.404	2.6247	337.473	2.62471
	Plesovice - 14			37.905	0.323815	206400	10900	3650000	815	9.026	0.08	0.3975	0.0043	0.05394	0.00045	0.62035	0.05334	0.00044	0.017	0.00048	339.7	3.1	3.1	338.6	2.5	2.7	340.7	8.8	9.5	339	19	19	961000000000000	37000000000000	Plesovice - 14	0.05383	337.9	2.7	337.628	2.68899	337.698	2.68899
	0			0	#DIV/0!	0	0	0	0	0	0	0	0	0	0	0	0	0	0	0	0	0	0	0	0	0	0	0	0	0	0	0	0	0	0	0	0	0	0	0	0	0
	91500 - 2			37.327	-0.377822	56600	4180	303000	69.3	2.428	0.021	1.841	0.025	0.1792	0.0013	0.31994	0.07442	0.00096	0.053	0.0015	1058.7	8.8	8.8	1062.7	6.5	7.2	1043	26	28	1048	26	26	292000000000000	10000000000000	91500 - 2	0.1796	1064.5	7.1	1067.12	7.12067	1067.18	7.12062
	91500 - 3			24.871	0.898876	58000	4360	323300	75.7	2.456	0.032	1.863	0.034	0.1785	0.0017	0.42291	0.0759	0.0013	0.0521	0.0017	1068	12	12	1058.4	8.5	9.1	1026	32	33	1089	32	32	317800000000000	8400000000000	91500 - 3	0.1788	1060	9	1062.5	8.76857	1062.56	8.76849
	91500 - 4			37.778	0.2645	53700	3980	292000	76.2	2.439	0.022	1.841	0.025	0.178	0.0013	0.48826	0.07485	0.0009	0.0537	0.0019	1058.6	9	9	1055.8	6.6	7.3	1055	34	36	1058	24	24	318000000000000	12000000000000	91500 - 4	0.1783	1057.6	7.2	1059.76	7.12703	1059.82	7.12697
	91500 - 5			38.121	0.253998	51400	3820	279000	70.3	2.445	0.024	1.853	0.026	0.1788	0.0014	0.46471	0.07517	0.00092	0.0537	0.0016	1063	9.1	9.1	1060.3	6.9	7.6	1057	29	31	1066	25	25	296000000000000	11000000000000	91500 - 5	0.1787	1059.8	7.5	1062.17	7.67429	1062.23	7.67423
	91500 - 6			19.913	0.290807	50200	3753	268900	70.7	2.405	0.037	1.861	0.036	0.1793	0.0018	0.28458	0.0754	0.0013	0.0527	0.0023	1066	13	13	1062.9	9.5	10	1038	43	44	1076	38	38	297900000000000	8600000000000	91500 - 6	0.1787	1059.6	9.9	1062.15	9.86762	1062.21	9.86753
	91500 - 7			22.111	1.76142	51300	3880	289300	76.6	2.479	0.033	1.881	0.034	0.1777	0.0016	0.38874	0.0764	0.0012	0.0525	0.0021	1073	12	12	1054.1	8.4	8.9	1033	39	41	1099	32	32	319000000000000	8900000000000	91500 - 7	0.1783	1057.4	8.8	1059.74	8.77218	1059.8	8.7721
	91500 - 8			38.031	-0.505523	46900	3490	255500	61	2.465	0.026	1.868	0.026	0.1812	0.0015	0.45152	0.07515	0.00093	0.0531	0.0017	1068.2	9.2	9.2	1073.6	7.6	8.2	1045	30	32	1065	25	25	260300000000000	9400000000000	91500 - 8	0.1804	1069	8.1	1071.85	8.21341	1071.92	8.21334
	91500 - 9			9.8808	0.190114	57390	4220	335200	71.4	2.574	0.053	1.822	0.044	0.1768	0.0026	0.28754	0.075	0.0018	0.0521	0.0029	1052	16	16	1050	14	14	1026	55	56	1060	50	50	295700000000000	4900000000000	91500 - 9	0.1767	1049	14	1051.19	14.2801	1051.25	14.28
	91500 - 10			12.422	0.754006	54350	4064	310300	76.1	2.6	0.036	1.846	0.041	0.1775	0.0022	0.34049	0.0755	0.0016	0.0519	0.0025	1061	15	15	1053	12	12	1022	48	49	1076	44	44	315500000000000	4800000000000	91500 - 10	0.1772	1052	12	1053.75	12.075	1053.81	12.0749
	0			0	#DIV/0!	0	0	0	0	0	0	0	0	0	0	0	0	0	0	0	0	0	0	0	0	0	0	0	0	0	0	0	0	0	0	0	0	0	0	0	0	0
	Temora - 2			27.923	-1.21951	36200	1954	529000	116.6	1.73	0.014	0.4983	0.0094	0.0665	0.00057	0.17508	0.0544	0.001	0.02038	0.00068	410	6.4	6.4	415	3.2	3.4	408	13	14	374	42	42	186600000000000	6700000000000	Temora - 2	0.06648	414.9	3.4	416.405	3.39718	416.474	3.39717
	Temora - 3			29.093	-0.0241546	39900	2182	593000	136	2.755	0.023	0.504	0.0081	0.06634	0.00053	0.28694	0.0554	0.00084	0.02028	0.00082	414	5.5	5.5	414.1	3	3.2	406	16	16	419	34	34	207600000000000	8100000000000	Temora - 3	0.06629	414.2	3.3	415.127	3.2148	415.196	3.2148
	Temora - 4			28.773	0.743762	71400	3907	1058000	267.5	3.17	0.14	0.5081	0.0072	0.06628	0.00045	0.29295	0.05548	0.00076	0.01982	0.00059	416.8	4.8	4.8	413.7	2.4	2.7	397	11	12	424	31	31	405000000000000	12000000000000	Temora - 4	0.0663	413.8	2.6	414.392	2.66386	414.46	2.66386
	Temora - 5			12.671	1.70012	34320	1928	528000	96.4	1.84	0.022	0.518	0.014	0.06671	0.00082	0.10678	0.0564	0.0015	0.01914	0.00097	423.5	9.5	9.5	416.3	4.8	4.9	383	19	19	468	63	63	153900000000000	3000000000000	Temora - 5	0.0665	415	4.9	416.759	4.91663	416.827	4.9166
	Temora - 6			37.742	0.407283	42100	2324	614000	158.5	1.744	0.013	0.5094	0.0089	0.06661	0.00042	0.13988	0.05565	0.00098	0.02031	0.0006	417.4	6	6	415.7	2.2	2.5	406	11	12	423	39	39	253700000000000	9900000000000	Temora - 6	0.06652	415.1	2.5	416.285	2.48495	416.353	2.48495
	Temora - 7			21.118	-1.79917	37140	1994	526000	133.8	1.683	0.016	0.501	0.013	0.06712	0.00058	0.363	0.0542	0.0013	0.02038	0.00083	411.3	8.7	8.7	418.7	3.3	3.5	408	16	16	365	53	53	216200000000000	6800000000000	Temora - 7	0.06701	418.1	3.5	419.442	3.45473	419.511	3.45471
	Temora - 8			28.519	0.406991	27660	1531	416000	101.1	3.151	0.037	0.51	0.012	0.06666	0.0006	0.11079	0.0556	0.0013	0.0208	0.001	417.7	8.2	8.2	416	3.4	3.6	415	20	20	424	53	53	153600000000000	5700000000000	Temora - 8	0.06643	414.6	3.6	416.336	3.58132	416.405	3.58131
	Temora - 9			10.649	0.742159	42410	2334	660800	459.9	2.222	0.029	0.509	0.013	0.06643	0.00084	0.41642	0.0556	0.0012	0.0179	0.0012	417.7	8.4	8.4	414.6	4.9	5.1	358	24	24	429	50	50	693400000000000	9100000000000	Temora - 9	0.06667	416	5.1	415.989	5.07667	416.058	5.07664
	Temora - 10			25.775	0.475737	49500	2723	726000	167.9	1.804	0.015	0.5135	0.0084	0.06705	0.00044	0.12877	0.05559	0.00092	0.02011	0.00065	420.4	5.7	5.7	418.4	2.3	2.6	402	12	13	426	37	37	269400000000000	9200000000000	Temora - 10	0.06702	418.2	2.6	419.238	2.60449	419.306	2.6045
	0			0	#DIV/0!	0	0	0	0	0	0	0	0	0	0	0	0	0	0	0	0	0	0	0	0	0	0	0	0	0	0	0	0	0	0	0	0	0	0	0	0	0
	LG-0302 - 1			27.941	5.39823	999	49.8	590000	172.1	1.432	0.012	0.0112	0.0014	0.001659	4.4e-05	-0.074622	0.0499	0.0064	0.000505	8.8e-05	11.3	1.4	1.4	10.69	0.28	0.29	10.2	1.8	1.8	90	220	220	6960000000000	350000000000	LG-0302 - 1	0.001661	10.7	0.29	10.844	0.287009	10.917	0.287334
	LG-0302 - 2			21.822	4.09091	737	36	454000	102.8	1.672	0.017	0.0109	0.0018	0.001637	6.1e-05	-0.045565	0.05	0.0081	0.00057	0.00014	11	1.8	1.8	10.55	0.39	0.39	11.5	2.8	2.8	30	260	260	3980000000000	170000000000	LG-0302 - 2	0.001641	10.57	0.39	10.73	0.398553	10.804	0.398785
	LG-0302 - 3			17.797	12.1774	875	48.4	520000	119.2	1.01	0.012	0.0124	0.0021	0.00169	5.3e-05	0.076491	0.0512	0.0081	0.000564	9.8e-05	12.4	2.1	2.1	10.89	0.34	0.34	11.4	2	2	190	280	280	5210000000000	210000000000	LG-0302 - 3	0.001687	10.87	0.34	11.023	0.346005	11.096	0.346274
	LG-0302 - 4			37.701	-3.82353	644	28.2	380000	87.7	1.713	0.015	0.0102	0.0016	0.001644	4.6e-05	0.059951	0.046	0.0072	0.00056	0.00011	10.2	1.6	1.6	10.59	0.29	0.3	11.2	2.3	2.3	-130	230	230	3450000000000	160000000000	LG-0302 - 4	0.001647	10.61	0.3	10.775	0.300684	10.848	0.300995
	LG-0302 - 5			34.325	-6.66667	1089	46.9	640000	121.9	1.043	0.023	0.0102	0.0013	0.001689	4.1e-05	0.10608	0.0442	0.0057	0.000528	6e-05	10.2	1.3	1.3	10.88	0.26	0.27	10.7	1.2	1.2	-140	190	190	5300000000000	230000000000	LG-0302 - 5	0.001685	10.85	0.26	11.009	0.267646	11.082	0.267996
	LG-0302 - 6			30.93	9.82906	645	33.1	375000	95.2	1.407	0.014	0.0117	0.0018	0.001639	4.8e-05	0.049626	0.0513	0.0078	0.00057	0.00012	11.7	1.8	1.8	10.55	0.31	0.31	11.5	2.4	2.4	50	250	250	3820000000000	170000000000	LG-0302 - 6	0.001638	10.55	0.31	10.713	0.31367	10.786	0.313967
	LG-0302 - 7			37.445	-4.3	1087	48.8	659000	167.8	0.8518	0.0057	0.00995	0.00099	0.001619	3.7e-05	0.038968	0.0467	0.0049	0.000521	5.8e-05	10	1	1	10.43	0.23	0.24	10.5	1.2	1.2	-30	170	170	7280000000000	310000000000	LG-0302 - 7	0.001617	10.42	0.24	10.555	0.241326	10.628	0.241714
	LG-0302 - 8			37.686	3.85321	1150	55.8	682000	180.9	1.713	0.015	0.0109	0.0011	0.001627	3.3e-05	-0.22332	0.0498	0.0053	0.00048	8.8e-05	10.9	1.1	1.1	10.48	0.21	0.21	9.7	1.8	1.8	80	180	180	7070000000000	270000000000	LG-0302 - 8	0.001637	10.54	0.21	10.687	0.215251	10.76	0.215687
	LG-0302 - 9			20.07	11.0084	427	23.7	252000	125	1.42	0.041	0.0118	0.0022	0.001645	7.3e-05	-0.070096	0.052	0.01	0.00047	0.00017	11.9	2.2	2.2	10.59	0.47	0.47	9.6	3.4	3.4	170	340	340	4850000000000	330000000000	LG-0302 - 9	0.001647	10.61	0.47	10.763	0.476677	10.836	0.476869
	LG-0302 - 10			37.194	-6.27572	1235	53.7	735000	176	1.0855	0.0087	0.00963	0.00099	0.001603	3.5e-05	0.11279	0.0445	0.0046	0.000469	5.6e-05	9.72	0.99	0.99	10.33	0.22	0.22	9.5	1.1	1.1	-90	160	160	7290000000000	410000000000	LG-0302 - 10	0.001602	10.32	0.22	10.458	0.228291	10.531	0.228701
**	DEMNE-1-Grain1 - 1	rim		23.5	0.268456	4700	218	1898000	539	1.768	0.017	0.0148	0.001	0.002308	3.2e-05	-0.015719	0.0471	0.0034	0.000691	7.5e-05	14.9	1	1	14.86	0.2	0.21	14	1.5	1.5	50	130	130	29700000000000	1200000000000	DEMNE-1-Grain1 - 1	0.002297	14.79	0.2	14.927	0.207706	15	0.208156
**	DEMNE-1-Grain2 - 2	rim		27.081	-0.544218	2488	114.3	1057000	298	1.984	0.053	0.0146	0.0012	0.002296	4.3e-05	0.1434	0.046	0.0035	0.000725	9.6e-05	14.7	1.2	1.2	14.78	0.27	0.28	14.6	1.9	1.9	40	140	140	16110000000000	320000000000	DEMNE-1-Grain2 - 2	0.002286	14.72	0.27	14.882	0.279613	14.955	0.279947
**	DEMNE-1-Grain3 - 3	rim	Analysis 1	37.824	1.36452	5533	260	2273000	635	1.981	0.071	0.01519	0.00073	0.002357	2.9e-05	0.030453	0.0475	0.0024	0.000813	6.1e-05	15.39	0.75	0.75	15.18	0.18	0.18	16.4	1.2	1.2	79	91	91	35220000000000	470000000000	DEMNE-1-Grain3 - 3	0.002344	15.09	0.18	15.224	0.181639	15.297	0.182155
**	DEMNE-1-Grain3 - 4	rim	Analysis 2	37.824	-0.201884	5530	254	2325000	642	2.011	0.025	0.01475	0.00074	0.002312	2.5e-05	0.078063	0.0466	0.0024	0.000766	5.3e-05	14.86	0.74	0.74	14.89	0.15	0.16	15.5	1.1	1.1	37	91	91	34900000000000	1000000000000	DEMNE-1-Grain3 - 4	0.002303	14.83	0.16	14.958	0.155703	15.031	0.156305
**	DEMNE-1-Grain4 - 5	rim		26.186	3.54278	4510	216	1906000	519	2.249	0.024	0.01485	0.00093	0.002241	3.2e-05	-0.043671	0.0486	0.0031	0.000689	7.5e-05	14.96	0.93	0.93	14.43	0.2	0.2	13.9	1.5	1.5	110	120	120	26900000000000	1300000000000	DEMNE-1-Grain4 - 5	0.002234	14.38	0.2	14.522	0.201282	14.595	0.201748
**	DEMNE-1-Grain5 - 6	rim		14.771	-0.675676	6540	299	2900000	781	2.513	0.031	0.0147	0.001	0.002314	4.4e-05	0.18807	0.0465	0.0031	0.00072	8.7e-05	14.8	1	1	14.9	0.28	0.28	14.5	1.8	1.8	40	120	120	41500000000000	1600000000000	DEMNE-1-Grain5 - 6	0.002309	14.86	0.28	14.989	0.285305	15.062	0.285632
**	DEMNE-1-Grain6 - 7	rim		8.5048	5.64103	7180	349	2804000	636	2.12	0.027	0.0155	0.0014	0.002286	4.4e-05	-0.074439	0.0492	0.0046	0.00079	0.00012	15.6	1.4	1.4	14.72	0.28	0.29	15.9	2.5	2.5	140	170	170	34100000000000	1300000000000	DEMNE-1-Grain6 - 7	0.002292	14.76	0.29	14.888	0.285474	14.961	0.285801
**	DEMNE-1-Grain7 - 8	rim	Analysis 1	29.095	3.57616	2970	143	1228000	274	2.197	0.017	0.015	0.0011	0.002262	3.9e-05	0.043442	0.0479	0.0034	0.000657	8.2e-05	15.1	1.1	1.1	14.56	0.25	0.25	13.3	1.7	1.7	90	130	130	14640000000000	700000000000	DEMNE-1-Grain7 - 8	0.002266	14.59	0.25	14.756	0.253685	14.829	0.254053
**	DEMNE-1-Grain7 - 9	rim	Analysis 2	28.2	-1.65517	2671	120	1102000	242.2	2.083	0.02	0.0144	0.0012	0.002289	3.6e-05	-0.12172	0.0461	0.0039	0.000774	9.9e-05	14.5	1.2	1.2	14.74	0.23	0.23	15.6	2	2	0	150	150	13020000000000	360000000000	DEMNE-1-Grain7 - 9	0.002294	14.77	0.23	14.943	0.234237	15.016	0.234637
**	DEMNE-1-Grain8 - 10	rim		14.771	4.15584	3117	149	1387000	301.7	2.397	0.031	0.0153	0.0014	0.002292	4.9e-05	-0.026341	0.0476	0.0042	0.00067	0.00012	15.4	1.4	1.4	14.76	0.31	0.31	13.5	2.5	2.5	100	170	170	15980000000000	450000000000	DEMNE-1-Grain8 - 10	0.002302	14.82	0.32	14.986	0.318623	15.059	0.318915
**	DEMNE-1-Grain9 - 11	rim	Analysis 1	38.048	0.267917	5030	232	2120000	457	2.268	0.022	0.01482	0.00073	0.002312	2.6e-05	0.030768	0.0466	0.0024	0.000728	6.3e-05	14.93	0.73	0.73	14.89	0.16	0.17	14.7	1.3	1.3	34	91	91	24600000000000	1600000000000	DEMNE-1-Grain9 - 11	0.002322	14.95	0.16	15.097	0.168845	15.17	0.1694
**	DEMNE-1-Grain9 - 12	inner part	Analysis 2	38.048	3.23625	2944	139.1	1233000	263.2	1.95	0.043	0.01535	0.00091	0.002322	3.2e-05	0.16014	0.0483	0.0028	0.000775	7.8e-05	15.45	0.9	0.9	14.95	0.2	0.21	15.7	1.6	1.6	90	110	110	14400000000000	560000000000	DEMNE-1-Grain9 - 12	0.002333	15.02	0.21	15.192	0.208133	15.265	0.208583
**	DEMNE-1-Grain10 - 13	rim		37.694	2.02614	2026	95.9	840000	178.3	2.041	0.017	0.0153	0.0012	0.002328	3.8e-05	0.025743	0.0478	0.0039	0.000772	9.7e-05	15.3	1.2	1.2	14.99	0.24	0.25	15.6	2	2	70	140	140	9760000000000	360000000000	DEMNE-1-Grain10 - 13	0.002339	15.06	0.25	15.249	0.247449	15.322	0.247827
**	DEMNE-1-Grain11 - 14	rim	Analysis 1	37.554	1.1984	4940	230	2042000	432.3	2.197	0.022	0.01491	0.00069	0.002304	2.5e-05	0.054824	0.0469	0.0022	0.000757	5.9e-05	15.02	0.69	0.69	14.84	0.16	0.16	15.3	1.2	1.2	57	86	86	23270000000000	420000000000	DEMNE-1-Grain11 - 14	0.002315	14.91	0.16	15.054	0.162379	15.127	0.162956
**	DEMNE-1-Grain11 - 15	rim	Analysis 2	13.924	0.529801	5970	281	2620000	555	1.647	0.02	0.015	0.0011	0.002332	4.6e-05	-0.00026554	0.0477	0.0036	0.000701	6.5e-05	15.1	1.1	1.1	15.02	0.29	0.3	14.2	1.3	1.3	90	140	140	31200000000000	1600000000000	DEMNE-1-Grain11 - 15	0.002344	15.09	0.3	15.229	0.298509	15.302	0.298821
**	DEMNE-1-Grain12 - 16	rim		23.207	4.08805	2590	125	1098000	232	2.227	0.027	0.0158	0.0013	0.002369	4.8e-05	0.023263	0.0492	0.0043	0.000714	9.9e-05	15.9	1.3	1.3	15.25	0.3	0.31	14.4	2	2	140	160	160	12820000000000	640000000000	DEMNE-1-Grain12 - 16	0.00238	15.33	0.31	15.503	0.312301	15.576	0.312599
**	DEMNE-1-Grain13 - 17	rim	high common-Pb	38.041	78.4174	4870	1031	1635000	347	1.597	0.022	0.0895	0.004	0.002924	4.7e-05	0.5551	0.2213	0.0087	0.00319	0.00016	87.2	3.6	3.6	18.82	0.3	0.3	64.3	3.3	3.3	2932	69	69	24320000000000	950000000000	DEMNE-1-Grain13 - 17	0.002937	18.9	0.3	19.089	0.305036	19.162	0.305341
**	DEMNE-1-Grain14 - 18	rim	Analysis 1	29.537	3.50066	4160	200	1818000	388	2.217	0.015	0.01504	0.00096	0.002268	2.9e-05	0.12765	0.0483	0.0031	0.000738	7.9e-05	15.14	0.95	0.95	14.61	0.18	0.18	14.9	1.6	1.6	100	120	120	20430000000000	750000000000	DEMNE-1-Grain14 - 18	0.002278	14.67	0.18	14.819	0.188437	14.892	0.188934
**	DEMNE-1-Grain14 - 19	rim	Analysis 2	37.976	1.74849	4930	231	2103000	451	2.267	0.018	0.01476	0.0007	0.002269	2.7e-05	0.23192	0.0475	0.0021	0.000776	6.4e-05	14.87	0.7	0.7	14.61	0.17	0.17	15.7	1.3	1.3	85	84	84	23900000000000	940000000000	DEMNE-1-Grain14 - 19	0.002274	14.64	0.17	14.787	0.175366	14.86	0.175901
**	DEMNE-1-Grain14 - 20	inner part	Analysis 3	37.694	0.743243	5043	231	2125000	458.9	1.809	0.015	0.0147	0.00072	0.002281	3e-05	0.044023	0.0469	0.0023	0.000704	5.2e-05	14.8	0.72	0.72	14.69	0.19	0.19	14.2	1	1	49	90	90	24930000000000	360000000000	DEMNE-1-Grain14 - 20	0.002289	14.74	0.19	14.882	0.19482	14.955	0.195301
**	DEMNE-1-Grain15 - 21	rim	Analysis 1	35.725	7.125	2269	113.2	938000	204.3	2.004	0.017	0.0157	0.0011	0.002309	3.9e-05	0.040272	0.0497	0.0035	0.000767	8.1e-05	16	1.1	1.1	14.86	0.25	0.25	15.5	1.6	1.6	160	130	130	11210000000000	360000000000	DEMNE-1-Grain15 - 21	0.002316	14.91	0.25	15.094	0.253871	15.166	0.254238
**	DEMNE-1-Grain15 - 22	inner part	Analysis 2	37.694	-0.465735	3940	182	1636000	359	1.332	0.011	0.01492	0.0007	0.002345	3.1e-05	0.094482	0.0464	0.0022	0.000756	5.4e-05	15.03	0.7	0.7	15.1	0.19	0.2	15.3	1.1	1.1	46	89	89	20810000000000	750000000000	DEMNE-1-Grain15 - 22	0.002351	15.14	0.2	15.292	0.201407	15.365	0.201872
**	DEMNE-1-Grain16 - 23	rim		38.116	2.28648	7470	354	3207000	711	1.647	0.018	0.01476	0.00058	0.002256	2.5e-05	-0.032325	0.0474	0.0019	0.000702	4.2e-05	14.87	0.58	0.58	14.53	0.16	0.16	14.19	0.83	0.84	93	79	79	38800000000000	1200000000000	DEMNE-1-Grain16 - 23	0.002261	14.56	0.16	14.681	0.162145	14.754	0.162723
**	DEMNE-1-Grain17 - 24	rim	Analysis 1	37.835	1.78336	3350	156	1408000	316	1.931	0.025	0.01504	0.00095	0.002309	3.3e-05	0.028631	0.0481	0.0031	0.000723	6.6e-05	15.14	0.95	0.95	14.87	0.21	0.21	14.6	1.3	1.3	80	120	120	17240000000000	600000000000	DEMNE-1-Grain17 - 24	0.002313	14.89	0.21	15.054	0.214534	15.127	0.21497
**	DEMNE-1-Grain17 - 25	rim	Analysis 2	27.708	1.13333	2071	97.8	897000	203.1	2.128	0.023	0.0149	0.0014	0.002304	4.2e-05	0.29165	0.0466	0.0042	0.00072	0.0001	15	1.4	1.4	14.83	0.27	0.27	14.5	2.1	2.1	30	160	160	10970000000000	490000000000	DEMNE-1-Grain17 - 25	0.002308	14.86	0.27	15.042	0.273414	15.115	0.273755
**	DEMNE-1-Grain18 - 26	rim		24.333	3.17041	5229	248	2294000	525.5	2.198	0.027	0.01504	0.00098	0.002277	3e-05	0.1287	0.048	0.0031	0.000711	7.3e-05	15.14	0.98	0.98	14.66	0.19	0.19	14.4	1.5	1.5	90	120	120	27910000000000	430000000000	DEMNE-1-Grain18 - 26	0.002277	14.66	0.19	14.799	0.19476	14.872	0.195241
**	DEMNE-1-Grain19 - 27	rim	Analysis 1	9.7049	6.70886	4484	229	2042000	473	1.846	0.026	0.0157	0.0014	0.002289	4.4e-05	0.13247	0.0514	0.0049	0.000701	9.8e-05	15.8	1.4	1.4	14.74	0.28	0.28	14.2	2	2	220	180	180	25710000000000	510000000000	DEMNE-1-Grain19 - 27	0.002291	14.75	0.28	14.894	0.285714	14.967	0.28604
**	DEMNE-1-Grain19 - 28	rim	Analysis 2	24.333	6.0625	2081	104	834000	196	2.227	0.023	0.0159	0.0016	0.002335	3.9e-05	0.072085	0.0506	0.0052	0.00076	0.00011	16	1.6	1.6	15.03	0.24	0.25	15.3	2.3	2.3	160	180	180	10620000000000	350000000000	DEMNE-1-Grain19 - 28	0.002335	15.03	0.25	15.219	0.253899	15.292	0.254267
**	DEMNE-1-Grain20 - 29	rim		26.161	2.9375	3417	163	1325000	315.3	1.86	0.043	0.0159	0.0011	0.002412	3.3e-05	0.046566	0.0488	0.0034	0.000808	8.6e-05	16	1.1	1.1	15.53	0.21	0.21	16.3	1.7	1.7	110	130	130	18020000000000	280000000000	DEMNE-1-Grain20 - 29	0.002411	15.53	0.21	15.689	0.214484	15.762	0.21492
**	DEMNE-1-Grain21 - 30	rim		36.71	2.53247	2139	101.1	902000	216.8	2.006	0.017	0.0153	0.0011	0.002331	4.2e-05	-0.1385	0.0481	0.0038	0.00075	9.3e-05	15.4	1.1	1.1	15.01	0.27	0.27	15.1	1.9	1.9	80	140	140	11880000000000	540000000000	DEMNE-1-Grain21 - 30	0.00233	15	0.27	15.182	0.273343	15.255	0.273684
**	DEMNE-1-Grain22 - 31	rim		25.739	2.35294	2777	131.1	1164000	282.8	2.058	0.017	0.0152	0.001	0.00232	4e-05	0.14127	0.0485	0.0034	0.000718	9.7e-05	15.3	1	1	14.94	0.25	0.26	14.5	2	2	90	120	120	15410000000000	390000000000	DEMNE-1-Grain22 - 31	0.002319	14.93	0.26	15.099	0.260129	15.172	0.260488
**	DEMNE-1-Grain23 - 32	rim		37.694	2.7904	4900	232	2066000	507	2.056	0.022	0.0153	0.00079	0.002326	2.5e-05	0.12338	0.048	0.0025	0.000687	5.5e-05	15.41	0.79	0.79	14.98	0.15	0.16	13.9	1.1	1.1	94	96	96	27700000000000	1200000000000	DEMNE-1-Grain23 - 32	0.002324	14.96	0.16	15.105	0.155805	15.178	0.156406
**	DEMNE-1-Grain24 - 33	rim		32.068	1.91083	3000	141	1243000	308	1.667	0.016	0.0156	0.0011	0.002391	3.9e-05	-0.13947	0.0482	0.0036	0.000787	6.6e-05	15.7	1.1	1.1	15.4	0.25	0.25	15.9	1.3	1.3	70	130	130	17710000000000	860000000000	DEMNE-1-Grain24 - 33	0.002385	15.36	0.25	15.521	0.253506	15.594	0.253874
**	DEMNE-1-Grain25 - 34	rim		36.429	1.12657	2722	127.2	1148000	287	2.011	0.016	0.01499	0.00098	0.002317	3.7e-05	0.028085	0.0467	0.003	0.000749	7.6e-05	15.09	0.98	0.98	14.92	0.23	0.24	15.1	1.5	1.5	60	120	120	15680000000000	670000000000	DEMNE-1-Grain25 - 34	0.002314	14.9	0.23	15.065	0.234107	15.138	0.234506
**	DEMNE-1-Grain26 - 35	rim		37.835	7.90123	5060	259	2170000	546	2.232	0.031	0.01609	0.00075	0.002318	3.1e-05	0.1015	0.0515	0.0025	0.000768	6.8e-05	16.2	0.75	0.75	14.92	0.19	0.2	15.5	1.4	1.4	226	95	95	29200000000000	1400000000000	DEMNE-1-Grain26 - 35	0.002314	14.9	0.2	15.037	0.201212	15.11	0.201678
**	DEMNE-1-Grain27 - 36	rim	Analysis 1, high common-Pb	37.272	31.6087	2950	183	1216000	308	2.579	0.023	0.023	0.0023	0.002443	3.7e-05	0.46272	0.0673	0.0061	0.00116	0.00013	23	2.2	2.2	15.73	0.24	0.24	23.5	2.6	2.7	580	170	170	17000000000000	960000000000	DEMNE-1-Grain27 - 36	0.002436	15.69	0.24	15.854	0.24051	15.927	0.240899
**	DEMNE-1-Grain27 - 37	core	Analysis 2	27.989	-0.13289	5590	256	2384000	588	1.483	0.013	0.01494	0.00075	0.00234	2.5e-05	0.12189	0.0461	0.0023	0.000679	5.3e-05	15.05	0.75	0.75	15.07	0.16	0.16	13.7	1.1	1.1	35	92	92	33600000000000	1100000000000	DEMNE-1-Grain27 - 37	0.002346	15.11	0.17	15.239	0.168686	15.312	0.169241
**	DEMNE-1-Grain28 - 38	rim		15.472	2.71523	9450	447	4256000	1043	2.167	0.023	0.01499	0.00083	0.002281	3.6e-05	0.15512	0.0478	0.0027	0.000613	6.6e-05	15.1	0.83	0.83	14.69	0.23	0.23	12.4	1.3	1.3	90	110	110	55600000000000	1100000000000	DEMNE-1-Grain28 - 38	0.002281	14.69	0.23	14.795	0.233235	14.868	0.233636
**	DEMNE-1-Grain29 - 39	rim		38.257	2.93542	4210	196	1800000	437	1.995	0.034	0.01512	0.00086	0.002311	3e-05	0.17052	0.0478	0.0027	0.000726	7.1e-05	15.33	0.88	0.88	14.88	0.19	0.19	14.7	1.4	1.4	80	100	100	24100000000000	2000000000000	DEMNE-1-Grain29 - 39	0.002317	14.92	0.19	15.066	0.194839	15.139	0.19532
**	DEMNE-1-Grain30 - 40	rim	high common-Pb	37.132	28.9041	1407	89.5	570000	138.1	1.759	0.014	0.0219	0.0025	0.002418	4.7e-05	0.3433	0.0648	0.0069	0.00097	0.00013	21.9	2.5	2.5	15.57	0.3	0.3	19.5	2.7	2.7	500	190	190	7980000000000	380000000000	DEMNE-1-Grain30 - 40	0.002425	15.61	0.3	15.819	0.306215	15.892	0.306519
**	DEMNE-1-Grain31 - 41	rim		18.707	6.58385	3791	186	1657000	400	1.61	0.015	0.016	0.0012	0.002336	4.2e-05	0.19304	0.0498	0.0037	0.000666	8.1e-05	16.1	1.2	1.2	15.04	0.27	0.27	13.5	1.6	1.6	160	140	140	22580000000000	630000000000	DEMNE-1-Grain31 - 41	0.002345	15.1	0.27	15.25	0.272814	15.323	0.273156
**	DEMNE-1-Grain32 - 42	rim		37.835	1.33333	2475	116.3	1046000	252	2.108	0.015	0.0149	0.0011	0.002298	3.2e-05	-0.050548	0.047	0.0034	0.000662	8.3e-05	15	1.1	1.1	14.8	0.2	0.2	13.4	1.7	1.7	50	130	130	13580000000000	460000000000	DEMNE-1-Grain32 - 42	0.002308	14.86	0.2	15.032	0.20818	15.105	0.20863
**	DEMNE-1-Grain33 - 43	rim	Analysis 1	33.334	1.78808	2636	123.9	1123000	270.3	1.991	0.016	0.015	0.0011	0.002303	3.3e-05	-0.064518	0.0477	0.0037	0.000629	7.2e-05	15.1	1.1	1.1	14.83	0.21	0.21	12.7	1.4	1.4	60	130	130	14650000000000	420000000000	DEMNE-1-Grain33 - 43	0.002315	14.9	0.21	15.074	0.214634	15.147	0.215071
**	DEMNE-1-Grain33 - 44	core	Analysis 2	37.976	1.65125	4780	222	1997000	481	1.642	0.012	0.01503	0.00074	0.002313	2.7e-05	-0.031129	0.0472	0.0024	0.00063	4.9e-05	15.14	0.74	0.74	14.89	0.17	0.17	12.74	0.99	0.99	59	92	92	26910000000000	740000000000	DEMNE-1-Grain33 - 44	0.002325	14.97	0.17	15.112	0.175294	15.185	0.175828
**	DEMNE-1-Grain34 - 45	rim	Analysis 1	23.911	1.81941	5553	257	2467000	595	2.04	0.028	0.01473	0.00086	0.002263	3.1e-05	0.10176	0.0467	0.0026	0.000643	6.6e-05	14.84	0.86	0.86	14.57	0.2	0.2	13	1.3	1.3	60	110	110	31560000000000	740000000000	DEMNE-1-Grain34 - 45	0.002277	14.66	0.2	14.793	0.201173	14.866	0.201639
**	DEMNE-1-Grain34 - 46	rim	Analysis 2	37.976	-1.25962	5090	231	2203000	532	1.807	0.015	0.01418	0.00065	0.002247	2.4e-05	0.0065781	0.0457	0.0021	0.000706	5e-05	14.29	0.65	0.65	14.47	0.14	0.15	14.3	1	1	15	86	86	28450000000000	920000000000	DEMNE-1-Grain34 - 46	0.002258	14.54	0.15	14.675	0.155799	14.748	0.156401
**	DEMNE-1-Grain35 - 47	rim	Analysis 1, Integration 2	18.566	-2.90323	3650	159	1344000	326	2.014	0.024	0.0154	0.0014	0.002477	4.4e-05	-0.018474	0.0447	0.004	0.000969	0.0001	15.5	1.4	1.4	15.95	0.28	0.28	19.6	2	2	-30	160	160	19080000000000	670000000000	DEMNE-1-Grain35 - 47	0.002494	16.06	0.28	16.226	0.285907	16.299	0.286233
**	DEMNE-1-Grain35 - 48	rim	Analysis 2	35.866	2.92208	3462	164	1442000	350.7	2.003	0.032	0.01529	0.00089	0.002321	3.3e-05	0.036194	0.0481	0.0029	0.000795	6.9e-05	15.4	0.89	0.89	14.95	0.21	0.21	16.1	1.4	1.4	90	110	110	19110000000000	450000000000	DEMNE-1-Grain35 - 48	0.002339	15.06	0.21	15.218	0.214457	15.291	0.214894
**	DEMNE-1-Grain36 - 49	rim		37.976	-1.97461	3584	160	1533000	374.3	1.741	0.015	0.01407	0.00087	0.002246	2.9e-05	-0.029133	0.0454	0.0029	0.000678	6.6e-05	14.18	0.87	0.87	14.46	0.18	0.19	13.7	1.3	1.3	-10	110	110	20070000000000	370000000000	DEMNE-1-Grain36 - 49	0.002264	14.58	0.19	14.729	0.188449	14.802	0.188947
**	DEMNE-1-Grain37 - 50	rim		38.257	5.97484	2727	132	1132000	277.7	1.849	0.022	0.0158	0.0011	0.002322	3.8e-05	0.0051281	0.0489	0.0034	0.000668	7.2e-05	15.9	1.1	1.1	14.95	0.24	0.24	13.5	1.5	1.5	110	130	130	15340000000000	470000000000	DEMNE-1-Grain37 - 50	0.002338	15.05	0.24	15.222	0.247117	15.295	0.247495
**	DEMNE-1-Grain38 - 51	rim		31.646	4.06866	5476	260	2209000	545.1	1.594	0.034	0.01562	0.00073	0.002344	2.7e-05	-0.032033	0.0481	0.0023	0.000711	4.3e-05	15.73	0.73	0.73	15.09	0.17	0.17	14.37	0.85	0.87	98	92	92	30930000000000	410000000000	DEMNE-1-Grain38 - 51	0.002365	15.23	0.17	15.365	0.175211	15.438	0.175745
**	DEMNE-1-Grain39 - 52	rim		37.272	4.67836	8340	398	3550000	880	1.763	0.013	0.01528	0.00065	0.002279	2.1e-05	0.19296	0.0481	0.002	0.000759	5.2e-05	15.39	0.65	0.65	14.67	0.13	0.13	15.3	1	1	105	79	79	47800000000000	1900000000000	DEMNE-1-Grain39 - 52	0.0023	14.81	0.13	14.924	0.136107	14.997	0.136796
	Mt-1 - 1	rim		11.638	3.46369	10250	486	3683000	927	1.874	0.02	0.0178	0.0011	0.002684	3.6e-05	-0.086541	0.0481	0.003	0.000839	8.6e-05	17.9	1	1	17.28	0.23	0.23	17	1.7	1.7	110	120	120	58900000000000	1200000000000	Mt-1 - 1	0.002689	17.31	0.23	17.435	0.2331	17.508	0.233501
	Mt-1 - 2	rim		17.681	2.71676	8600	405	3335000	886	1.541	0.018	0.0172	0.001	0.002614	3.2e-05	-0.14279	0.0479	0.0029	0.000794	6.2e-05	17.3	1	1	16.83	0.2	0.2	16.1	1.2	1.3	100	110	110	56040000000000	980000000000	Mt-1 - 2	0.002621	16.87	0.2	16.997	0.207245	17.07	0.207696
	Mt-1 - 3	rim of 2		27.976	1.85292	8510	395	3210000	905	1.395	0.018	0.01717	0.00076	0.002633	3e-05	0.079825	0.0473	0.0021	0.000749	4.4e-05	17.27	0.76	0.76	16.95	0.19	0.2	15.13	0.88	0.89	71	83	83	58200000000000	2800000000000	Mt-1 - 3	0.002642	17.01	0.2	17.131	0.194263	17.204	0.194745
	Mt-1 - 4	core/inner part		26.857	1.47493	6780	316	2605000	774	1.474	0.013	0.01685	0.00084	0.002593	3.3e-05	-0.014706	0.0468	0.0023	0.000747	5.8e-05	16.95	0.83	0.83	16.7	0.2	0.21	15.1	1.2	1.2	66	93	93	48400000000000	1700000000000	Mt-1 - 4	0.002603	16.76	0.21	16.887	0.213814	16.96	0.214252
	Mt-1 - 5	rim		37.376	1.28205	8160	377	2995000	936	1.701	0.012	0.01705	0.00068	0.002631	2.6e-05	0.19668	0.0468	0.0018	0.000864	4.8e-05	17.16	0.68	0.68	16.94	0.16	0.17	17.45	0.95	0.97	50	73	73	58300000000000	1300000000000	Mt-1 - 5	0.002638	16.98	0.17	17.105	0.168362	17.178	0.168918
	Mt-1 - 6	rim of 5		36.481	0.937866	5990	281	2230000	726	2.027	0.015	0.01695	0.0009	0.002625	3e-05	0.026234	0.0468	0.0025	0.000857	5.5e-05	17.06	0.89	0.89	16.9	0.19	0.19	17.3	1.1	1.1	58	99	99	44300000000000	2300000000000	Mt-1 - 6	0.002638	16.98	0.19	17.119	0.194421	17.192	0.194902
	Mt-1 - 7	rim		9.6238	5.67568	10110	491	3750000	1259	0.881	0.015	0.0184	0.0015	0.002711	4.1e-05	0.21127	0.049	0.0038	0.000861	6.6e-05	18.5	1.5	1.5	17.45	0.26	0.26	17.4	1.3	1.3	140	150	150	88800000000000	1500000000000	Mt-1 - 7	0.002726	17.55	0.26	17.652	0.265139	17.725	0.26549
	Mt-1 - 8	rim of 7		21.486	2.4	10030	472	3789000	1309	1.421	0.022	0.01739	0.00089	0.002653	3.2e-05	0.01033	0.0475	0.0025	0.000817	5.1e-05	17.5	0.89	0.89	17.08	0.2	0.2	16.5	1	1	80	100	100	83600000000000	1900000000000	Mt-1 - 8	0.002668	17.17	0.2	17.28	0.206986	17.353	0.207438
	Mt-1 - 9	rim		15.219	-0.566251	10600	483	3885000	1370	1.294	0.015	0.01755	0.00092	0.002759	3.8e-05	0.074436	0.046	0.0024	0.000816	5.1e-05	17.66	0.92	0.92	17.76	0.24	0.24	16.5	1	1	20	100	100	92200000000000	2500000000000	Mt-1 - 9	0.002775	17.86	0.24	17.967	0.245699	18.04	0.246079
	Mt-1 - 10	rim	high common-Pb	37.924	53.4414	6420	623	2160000	776	1.773	0.021	0.0403	0.0015	0.0029	3.4e-05	0.025563	0.0993	0.0036	0.001621	8.1e-05	40.1	1.4	1.4	18.67	0.21	0.22	32.7	1.6	1.6	1567	74	74	52500000000000	2800000000000	Mt-1 - 10	0.002917	18.77	0.22	18.917	0.220168	18.99	0.220592
	Mt-1 - 11	core/inner part		17.01	0.97589	8340	385	3150000	1136	2.028	0.058	0.01731	0.00093	0.002679	3.5e-05	0.16123	0.0468	0.0025	0.000815	7.4e-05	17.42	0.93	0.93	17.25	0.22	0.23	16.5	1.5	1.5	50	100	100	70500000000000	2500000000000	Mt-1 - 11	0.002696	17.35	0.23	17.47	0.226497	17.543	0.22691
	Mt-1 - 12	rim		11.191	5.02762	10850	520	4182000	1514	1.078	0.015	0.018	0.0012	0.002671	4.5e-05	0.31612	0.0486	0.0031	0.000802	4.9e-05	18.1	1.2	1.2	17.19	0.28	0.29	16.21	0.98	0.99	130	120	120	101500000000000	1600000000000	Mt-1 - 12	0.002687	17.3	0.29	17.393	0.290905	17.466	0.291225
	Mt-1 - 13	rim		21.71	3.93258	4690	220	1635000	589	2.202	0.027	0.0177	0.0012	0.002656	4e-05	0.13034	0.0482	0.0032	0.000897	9.4e-05	17.8	1.2	1.2	17.1	0.25	0.25	18.1	1.9	1.9	100	120	120	35800000000000	1600000000000	Mt-1 - 13	0.002671	17.2	0.26	17.343	0.259379	17.416	0.259739
	Mt-1 - 14	rim of 13		37.376	-1.2069	3220	146	1154000	413	1.885	0.017	0.0173	0.001	0.002736	3.3e-05	0.071527	0.0459	0.0028	0.000886	9.1e-05	17.4	1	1	17.61	0.2	0.21	17.9	1.8	1.8	10	110	110	26200000000000	1700000000000	Mt-1 - 14	0.002748	17.69	0.21	17.859	0.207678	17.932	0.208129
	Mt-1 - 15	core/inner part		14.324	5.8011	4660	225	1789000	632.3	0.983	0.025	0.018	0.0014	0.002648	4.9e-05	0.15287	0.0492	0.0039	0.000853	8.4e-05	18.1	1.4	1.4	17.05	0.31	0.31	17.2	1.7	1.7	130	150	150	42720000000000	990000000000	Mt-1 - 15	0.002664	17.15	0.32	17.289	0.317583	17.362	0.317876
	Mt-1 - 16	rim		8.9524	0.282486	12470	573	4721000	1643	0.913	0.019	0.0176	0.0013	0.002742	5.4e-05	0.22002	0.0464	0.0033	0.000809	4.5e-05	17.7	1.3	1.3	17.65	0.34	0.35	16.34	0.89	0.91	40	130	130	116100000000000	1900000000000	Mt-1 - 16	0.002759	17.76	0.35	17.852	0.348918	17.925	0.349184
	Mt-1 - 17	rim		28.424	2.80741	10780	507	3900000	1327	1.675	0.015	0.01771	0.00068	0.002689	2.7e-05	0.029989	0.0476	0.0018	0.000881	4.8e-05	17.81	0.67	0.67	17.31	0.16	0.17	17.8	0.96	0.98	86	74	74	84400000000000	2400000000000	Mt-1 - 17	0.002704	17.41	0.17	17.513	0.174633	17.586	0.175169
	Mt-1 - 18	rim of 17		29.095	1.61197	11215	521	3967000	1318	1.513	0.025	0.01726	0.00065	0.002655	2.9e-05	0.16526	0.047	0.0018	0.000832	4.3e-05	17.37	0.65	0.65	17.09	0.18	0.19	16.8	0.85	0.87	70	74	74	83630000000000	870000000000	Mt-1 - 18	0.002669	17.18	0.18	17.287	0.187579	17.36	0.188078
	Mt-1 - 20	rim		31.333	4.08602	4750	227	1628000	516	2.012	0.024	0.0185	0.0011	0.002772	3.4e-05	0.023178	0.0483	0.0029	0.000894	7e-05	18.6	1.1	1.1	17.84	0.21	0.22	18.1	1.4	1.4	90	110	110	33300000000000	1500000000000	Mt-1 - 20	0.002781	17.9	0.22	18.061	0.220499	18.134	0.220922
	Mt-1 - 21	rim of 21		16.338	4.32432	7080	339	2345000	722	1.868	0.019	0.0184	0.0013	0.00275	4.1e-05	0.05103	0.0484	0.0034	0.000911	7.6e-05	18.5	1.3	1.3	17.7	0.26	0.26	18.4	1.5	1.5	120	140	140	46700000000000	1300000000000	Mt-1 - 21	0.002761	17.78	0.27	17.913	0.265636	17.986	0.265987
	Mt-1 - 22	rim		37.376	0.415184	9170	421	3390000	1021	2.066	0.028	0.01675	0.00066	0.002608	2.5e-05	0.15766	0.0464	0.0018	0.000826	4.8e-05	16.86	0.66	0.66	16.79	0.15	0.16	16.69	0.95	0.96	35	72	72	62000000000000	1400000000000	Mt-1 - 22	0.002619	16.86	0.16	16.979	0.16186	17.052	0.162438
	Mt-1 - 23	rim		37.152	1.20968	9520	435	3453000	1015	1.896	0.025	0.01725	0.00067	0.002664	2.7e-05	0.23313	0.0468	0.0017	0.000847	4.5e-05	17.36	0.66	0.66	17.15	0.17	0.17	17.11	0.89	0.91	52	70	70	63500000000000	1700000000000	Mt-1 - 23	0.002671	17.2	0.17	17.314	0.174787	17.387	0.175323
	Mt-1 - 24	rim	high common-Pb	37.152	28.2083	7320	466	2670000	767	1.373	0.022	0.024	0.002	0.002677	3.4e-05	0.51087	0.0646	0.0048	0.001003	6.6e-05	24	1.9	1.9	17.23	0.21	0.22	20.3	1.3	1.3	640	140	140	49800000000000	1900000000000	Mt-1 - 24	0.002686	17.29	0.22	17.423	0.220253	17.496	0.220678
	Mt-1 - 25	rim		13.205	-0.170843	10710	490	4032000	1133	1.301	0.031	0.0175	0.001	0.002732	5.4e-05	0.23994	0.0464	0.0026	0.000896	6.4e-05	17.56	0.99	0.99	17.59	0.34	0.35	18.1	1.3	1.3	40	110	110	76300000000000	1500000000000	Mt-1 - 25	0.002742	17.65	0.35	17.764	0.34936	17.837	0.349625
	Mt-1 - 26	rim		16.114	3.29545	4580	216	1586000	433	1.389	0.024	0.0175	0.0013	0.002644	4.2e-05	0.34271	0.0477	0.0035	0.000874	9.2e-05	17.6	1.3	1.3	17.02	0.27	0.27	17.7	1.8	1.9	90	140	140	27920000000000	860000000000	Mt-1 - 26	0.002651	17.07	0.27	17.226	0.272558	17.299	0.2729
	Mt-1 - 27	core/inner part		32.005	0.697674	5610	260	2075000	558	1.583	0.026	0.01709	0.00085	0.002654	3e-05	0.033435	0.0467	0.0023	0.000894	6.3e-05	17.2	0.85	0.85	17.08	0.18	0.19	18.1	1.3	1.3	43	91	91	35600000000000	1100000000000	Mt-1 - 27	0.002661	17.13	0.19	17.279	0.194543	17.352	0.195024
	Mt-1 - 28	core/inner part		25.291	3.25843	5680	271	2080000	550	2.833	0.049	0.0177	0.0012	0.002674	3.7e-05	0.10044	0.048	0.0032	0.000906	7.9e-05	17.8	1.2	1.2	17.22	0.23	0.24	18.3	1.6	1.6	80	120	120	33500000000000	1700000000000	Mt-1 - 28	0.002681	17.26	0.24	17.412	0.239975	17.485	0.240364
	Mt-1 - 29	rim		32.452	0.404391	7780	354	2770000	719	1.327	0.022	0.01721	0.00083	0.002678	2.8e-05	0.094428	0.0465	0.0023	0.000862	5.2e-05	17.31	0.82	0.82	17.24	0.17	0.18	17.4	1	1.1	40	89	89	47800000000000	1900000000000	Mt-1 - 29	0.002683	17.27	0.18	17.407	0.174936	17.48	0.175471
	Mt-1 - 30	rim of 29	high common-Pb	35.138	41.0774	8260	619	2980000	764	1.24	0.018	0.0297	0.0017	0.002719	2.6e-05	0.45873	0.0786	0.0042	0.001095	5.8e-05	29.7	1.6	1.6	17.5	0.16	0.17	22.1	1.1	1.2	1030	120	120	51600000000000	1900000000000	Mt-1 - 30	0.002723	17.53	0.17	17.661	0.168407	17.734	0.168963
	Mt-1 - 31	rim	old outlier	28.2	0.475185	15400	712	4937000	1263	1.353	0.035	0.01884	0.00055	0.002928	3.4e-05	0.13578	0.0468	0.0014	0.000912	4e-05	18.94	0.55	0.55	18.85	0.21	0.22	18.42	0.78	0.81	51	58	58	91700000000000	1300000000000	Mt-1 - 31	0.002925	18.83	0.21	18.938	0.213344	19.011	0.213782
	Mt-1 - 32	rim of 31		17.905	1.32565	10650	496	4052000	1042	2.485	0.031	0.01724	0.00074	0.002659	3.4e-05	0.14183	0.0471	0.002	0.000802	6.5e-05	17.35	0.74	0.74	17.12	0.21	0.22	16.2	1.3	1.3	67	84	84	64100000000000	1000000000000	Mt-1 - 32	0.002657	17.11	0.22	17.223	0.220103	17.296	0.220528
	Mt-1 - 33	rim		27.081	8.66013	8060	408	3058000	792	1.625	0.051	0.01826	0.00081	0.002606	3e-05	0.024167	0.0508	0.0022	0.000847	6.1e-05	18.36	0.81	0.81	16.77	0.19	0.2	17.1	1.2	1.2	219	90	90	49830000000000	980000000000	Mt-1 - 33	0.002603	16.76	0.19	16.886	0.194362	16.959	0.194844
	Mt-1 - 34	core/inner part		29.543	-1.82783	7170	325	2650000	692	1.885	0.042	0.01686	0.0008	0.002683	3.3e-05	0.24341	0.0457	0.0021	0.000796	5.9e-05	16.96	0.8	0.8	17.27	0.2	0.21	16.1	1.2	1.2	5	83	83	44200000000000	2100000000000	Mt-1 - 34	0.002679	17.24	0.21	17.385	0.213862	17.458	0.214299
	Mt-1 - 36	rim	young outlier	8.281	3.79518	8700	417	3148000	835.5	0.809	0.012	0.0165	0.0015	0.00248	4.5e-05	-0.080125	0.0486	0.0048	0.000786	6.5e-05	16.6	1.5	1.5	15.97	0.29	0.29	15.9	1.3	1.3	110	180	180	56600000000000	1100000000000	Mt-1 - 36	0.002473	15.92	0.29	16.038	0.291475	16.111	0.291794
	Mt-1 - 37	rim		37.824	-0.909091	9860	448	3688000	985	2.025	0.019	0.01639	0.00062	0.002586	2.4e-05	0.15789	0.0461	0.0017	0.000814	4.5e-05	16.5	0.62	0.62	16.65	0.14	0.15	16.45	0.9	0.91	27	69	69	60200000000000	1500000000000	Mt-1 - 37	0.00258	16.61	0.15	16.728	0.155409	16.801	0.156012
	Mt-1 - 38	rim		37.6	1.76991	7580	356	2870000	772	1.703	0.018	0.01684	0.0008	0.002586	2.6e-05	-0.0020893	0.0476	0.0023	0.000811	5.1e-05	16.95	0.8	0.8	16.65	0.16	0.17	16.4	1	1	78	88	88	48000000000000	2100000000000	Mt-1 - 38	0.002578	16.6	0.16	16.726	0.168472	16.799	0.169028
	Mt-1 - 39	rim		18.129	0.607735	7664	357	2517000	684.1	1.082	0.011	0.018	0.0012	0.002794	3.5e-05	-0.14523	0.0471	0.0034	0.000928	6.7e-05	18.1	1.2	1.2	17.99	0.22	0.23	18.7	1.3	1.4	60	130	130	49120000000000	700000000000	Mt-1 - 39	0.002781	17.9	0.22	18.04	0.226728	18.113	0.22714
	Mt-1 - 40	rim	high common-Pb	34.467	33.41	6840	492	2434000	666	1.985	0.015	0.026	0.0013	0.0027	2.9e-05	0.19198	0.0702	0.0035	0.001203	8.4e-05	26.1	1.3	1.3	17.38	0.18	0.19	24.3	1.7	1.7	830	110	110	42600000000000	1700000000000	Mt-1 - 40	0.002691	17.32	0.19	17.465	0.187958	17.538	0.188456
	Mt-1 - 41	rim of 40	high common-Pb	37.826	58.4835	6430	763	2134000	589	2.074	0.019	0.046	0.0027	0.002934	3.7e-05	0.48147	0.1135	0.006	0.00208	0.00013	45.5	2.6	2.6	18.89	0.23	0.23	42	2.6	2.6	1740	110	110	40900000000000	2000000000000	Mt-1 - 41	0.002923	18.81	0.23	18.971	0.233304	19.044	0.233704
	Mt-1 - 42	rim		27.752	1.29794	9310	435	3400000	946	0.9178	0.0066	0.01684	0.00068	0.002599	3e-05	0.026276	0.0474	0.002	0.000794	3.4e-05	16.95	0.68	0.68	16.73	0.18	0.19	16.05	0.67	0.69	75	80	80	65300000000000	1800000000000	Mt-1 - 42	0.002584	16.64	0.19	16.75	0.18774	16.823	0.188239
	Mt-1 - 43	rim of 42	high common-Pb	37.745	86.496	8080	3000	1780000	498	1.437	0.053	0.2361	0.0052	0.004512	5.1e-05	0.55248	0.381	0.007	0.00734	0.00043	214.9	4.2	4.2	29.02	0.32	0.33	147.8	8.5	8.6	3829	27	27	55500000000000	3500000000000	Mt-1 - 43	0.004493	28.9	0.32	29.109	0.323215	29.182	0.323502
	Mt-1 - 44	rim		32.9	-2.51609	4240	192	1535000	433	0.9849	0.0096	0.01698	0.00095	0.002721	3.7e-05	0.078563	0.0457	0.0026	0.000881	5.6e-05	17.09	0.94	0.94	17.52	0.23	0.24	17.8	1.1	1.1	4	99	99	30700000000000	710000000000	Mt-1 - 44	0.002709	17.44	0.24	17.598	0.240033	17.671	0.240422
	Mt-1 - 45	rim		10.967	3.79888	5335	257	1806000	513.1	1.735	0.032	0.0178	0.0014	0.002674	5e-05	0.18139	0.0486	0.0037	0.00088	0.00011	17.9	1.4	1.4	17.22	0.31	0.32	17.9	2.2	2.2	120	150	150	32870000000000	680000000000	Mt-1 - 45	0.002661	17.13	0.32	17.283	0.317838	17.356	0.31813
	Mt-1 - 46	rim		24.619	0	6590	305	2478000	707	1.612	0.015	0.01707	0.00092	0.002667	3.1e-05	0.1712	0.0468	0.0025	0.000907	6.7e-05	17.17	0.92	0.92	17.17	0.19	0.2	18.3	1.3	1.4	49	98	98	45500000000000	1000000000000	Mt-1 - 46	0.002654	17.09	0.19	17.221	0.194406	17.294	0.194888
	Mt-1 - 47	core/inner part of 46	old outlier	25.962	-5.46961	3663	161	1164000	333.7	1.171	0.014	0.018	0.0014	0.002966	4.7e-05	0.080775	0.0439	0.0032	0.001037	9.5e-05	18.1	1.4	1.4	19.09	0.3	0.31	20.9	1.9	1.9	-60	130	130	25070000000000	770000000000	Mt-1 - 47	0.002951	18.99	0.3	19.18	0.30502	19.253	0.305325
	Mt-1 - 48	rim		19.471	4	7080	340	2770000	795	1.689	0.016	0.0172	0.001	0.00261	3.4e-05	0.031954	0.0481	0.0028	0.000781	7.8e-05	17.5	1	1	16.8	0.21	0.22	15.8	1.6	1.6	130	120	120	50100000000000	2200000000000	Mt-1 - 48	0.002593	16.7	0.22	16.822	0.220283	16.895	0.220708
	Mt-1 - 49	rim		37.6	1.80023	8190	386	3021000	871	1.146	0.026	0.01711	0.00064	0.002626	2.6e-05	0.17102	0.0476	0.0018	0.000826	3.6e-05	17.22	0.64	0.64	16.91	0.16	0.17	16.68	0.71	0.73	86	71	71	58190000000000	740000000000	Mt-1 - 49	0.002613	16.82	0.17	16.943	0.16837	17.016	0.168927
	Mt-1 - 50	rim		25.738	-0.816327	8960	413	3340000	965	1.134	0.013	0.01705	0.0008	0.002685	3.3e-05	0.16088	0.0464	0.0021	0.000854	5e-05	17.15	0.8	0.8	17.29	0.2	0.21	17.25	0.99	1	35	84	84	66000000000000	3300000000000	Mt-1 - 50	0.002672	17.2	0.21	17.319	0.207136	17.392	0.207588
	Mt-1 - 51	rim		22.829	0.881316	7080	333	2730000	789	1.576	0.03	0.01691	0.00085	0.00262	3.8e-05	0.16311	0.0469	0.0023	0.000823	6.3e-05	17.02	0.85	0.85	16.87	0.24	0.25	16.6	1.3	1.3	70	93	93	50100000000000	2000000000000	Mt-1 - 51	0.002608	16.79	0.24	16.918	0.24619	16.991	0.246569
	Mt-1 - 52	rim		28.872	0.766509	5860	271	2230000	643	1.967	0.038	0.01685	0.00096	0.002615	3.2e-05	0.022916	0.0476	0.0028	0.000849	6.6e-05	16.96	0.95	0.95	16.83	0.2	0.21	17.1	1.3	1.3	70	110	110	39800000000000	2300000000000	Mt-1 - 52	0.002602	16.75	0.21	16.891	0.207464	16.964	0.207915
	Mt-1 - 53	rim	young outlier	17.905	-1.06784	9720	444	3798000	1091.6	1.239	0.024	0.01581	0.00095	0.002499	3.4e-05	0.18003	0.0463	0.0027	0.000738	5.1e-05	15.92	0.95	0.95	16.09	0.21	0.22	14.9	1	1	30	110	110	68330000000000	790000000000	Mt-1 - 53	0.002487	16.01	0.22	16.12	0.2201	16.193	0.220525
[truncated: 675 more rows]

## Sheet: all_RM_data
Identifier	Integration selection	U cont selection	Discordance selection	Integration length (seconds)	Discordance*	Pb206_CPS	Pb207_CPS	U238_CPS	Approx_U_PPM	FInal_U_Th_Ratio	FInal_U_Th_Ratio_Int2SE	Th/U	Th/U 1SE abs Th/U 1SE = ((U/Th 1SE)/(Final U/Th))*(1/Final U/Th)	Final207_235	Final207_235_Prop2SE	Final206_238	Final206_238_Prop2SE	% of Final206_238_Prop2SE	ErrorCorrelation_6_38vs7_35	Final207_206	Final207_206_Prop2SE	Final208_232	Final208_232_Prop2SE	FinalAge207_235	FinalAge207_235_Int2SE	FinalAge207_235_Prop2SE	FinalAge206_238	FinalAge206_238_Prop2SE	FinalAge206_238_Int2SE	% of FinalAge206_238_Prop2SE	FinalAge208_232	FinalAge208_232_Int2SE	FinalAge208_232_Prop2SE	FinalAge207_206	FinalAge207_206_Int2SE	FinalAge207_206_Prop2SE	Dose	Dose_Int2SE	Identifier	Final206_238	FinalAge206_238	FinalAge206_238_Prop2SE	Corrected_Age	CorrectedAge_2SE	% of CorrectedAge_2SE	Th_corrected_Age	Th_corrected_Age_2SE
[truncated: 705 more rows]

[truncated: 9 more sheets: summery of RM analyses, PlotDat52, PlotDat53, PlotDat1, PlotDat2, PlotDat3, PlotDat4, PlotDat5, all_samples_sorted]
