# Supplementary material for: LA-ICP-MS U-Pb zircon geochronology data of the Early to Mid-Miocene syn-extensional massive silicic volcanism in the Pannonian Basin (East-Central Europe)
Source: Data Brief. 2018 May 16;19:506–13. doi: 10.1016/j.dib.2018.05.013 (PMC5997877; doi:10.1016/j.dib.2018.05.013)
Supplement: Supplementary file 3 — Supplementary material [file mmc3.xls]

## Sheet: Notes
LA-ICP-MS data of Göttingen University

## Sheet: raw_data
																Uncorrected ages											RDC age			Th-corr RDC age
File	Spot	206Pb	207Pb	238U	U	Th	206Pbc	208Pb	206Pb	±1s	207Pb	±1s	207Pb	±1s	rho	206Pb	±2s	207Pb	±2s	207Pb	±2s	Disc. I.	Disc. II.		Dose		206Pb	±2s		206Pb	±2s
		[cps]	[cps]	[cps]	[ppm]	U	[%]	206Pb	238U	[%]	235U	[%]	206Pb	[%]		238U	[Ma]	235U	[Ma]	206Pb	[Ma]	[%]	[%]		[alpha/g]		238U	[Ma]		238U	[Ma]
S_DX-03
Z-010.FIN2	10	5244	236	2582021	956	0.438	-0.166224	0.1561	0.0025781	1	0.016013	4.6	0.04505	4.5	0.21	16.598	0.316	16.131	1.482	0.1	0.204	-2.9	-16498.4		5.62863e+16		16.9267	0.421734		17.0215	0.493
Z-044.FIN2	44	4131	191	1991118	737	0.422	0.0134093	0.1461	0.0026574	1.1	0.01703	4.3	0.04648	4.2	0.26	17.108	0.39	17.147	1.476	22.6	100.451	0.2	24.3		4.45763e+16		17.4708	0.484973		17.5659	0.551928
Z-008.FIN2	8	3382	156	1616512	598	0.428	0.0235861	0.1528	0.0026537	1.4	0.017036	4.9	0.04656	4.7	0.29	17.084	0.474	17.152	1.657	26.7	111.737	0.4	36		3.61774e+16		17.4678	0.554749		17.5629	0.614124
Z-041.FIN2	41	3658	171	1740940	644	0.353	0.0359832	0.1259	0.0026697	1.1	0.017176	4.3	0.04666	4.2	0.26	17.187	0.389	17.292	1.487	32	100.06	0.6	46.3		3.8634e+16		17.5663	0.485109		17.6636	0.552749
Z-DX-3-006.FIN2	6	3050	142	1462387	541	0.323	0.0485264	0.1231	0.0026764	1.3	0.017256	4.9	0.04676	4.8	0.26	17.23	0.444	17.372	1.7	37.2	113.775	0.8	53.7		3.23788e+16		17.6286	0.530795		17.727	0.593673
Z-009.FIN2	9	3942	183	1932596	715	0.277	0.0498981	0.0983	0.0025891	1.2	0.016693	4.5	0.04676	4.4	0.26	16.669	0.397	16.81	1.506	37.1	104.201	0.8	55.1		4.09798e+16		17.031	0.486391		17.1305	0.550094
Z-021.FIN2	21	4621	215	2295533	850	0.385	0.0668649	0.1336	0.0025558	1.2	0.016523	3.5	0.04689	3.3	0.35	16.454	0.401	16.64	1.161	43.6	78.837	1.1	62.3		4.91148e+16		16.7933	0.487422		16.8904	0.549335
Z-014.FIN2	14	1136	52	564375	209	0.521	0.0813156	0.1687	0.0026021	2.3	0.016867	10.2	0.04701	9.9	0.23	16.752	0.778	16.983	3.428	49.8	236.42	1.4	66.4		1.26305e+16		17.2355	0.828347		17.3278	0.868168
Z-012.FIN2	12	2786	131	1374317	509	0.359	0.101039	0.1424	0.0026348	1.5	0.017137	5.5	0.04717	5.2	0.28	16.963	0.516	17.254	1.866	58	124.846	1.7	70.8		3.01907e+16		17.3626	0.590194		17.4594	0.64569
Z-007.FIN2	7	3969	187	1912560	708	0.488	0.149244	0.1763	0.0026259	1.3	0.017214	4.1	0.04755	3.9	0.32	16.905	0.446	17.33	1.406	76.8	91.897	2.5	78		4.29616e+16		17.2673	0.529235		17.3608	0.589834
Z-025.FIN2	25	1912	90	961274	356	0.249	0.159793	0.0961	0.0025183	1.7	0.016533	6.9	0.04762	6.7	0.24	16.214	0.543	16.65	2.27	80.2	158.184	2.6	79.8		1.9732e+16		16.6378	0.608451		16.738	0.658216
Z-013.FIN2	13	2672	126	1350898	500	0.28	0.17092	0.114	0.0025346	1.2	0.016673	4.5	0.04771	4.4	0.25	16.318	0.375	16.79	1.512	85	104.233	2.8	80.8		2.80733e+16		16.7096	0.465446		16.8096	0.529356
Z-043.FIN2	43	1174	55	551983	204	0.369	0.17094	0.1322	0.0026939	1.9	0.017729	7.4	0.04773	7.1	0.26	17.343	0.671	17.844	2.603	86	168.218	2.8	79.8		1.23939e+16		17.8455	0.732764		17.9418	0.780623
Z-022.FIN2	22	3168	150	1520557	563	0.351	0.179501	0.1318	0.0026322	1.2	0.017346	4	0.04779	3.8	0.31	16.946	0.413	17.462	1.384	89.1	90.271	3	81		3.3291e+16		17.3352	0.502377		17.4325	0.566356
Z-036.FIN2	36	4441	212	2171935	804	0.989	0.220473	0.3349	0.0026007	1	0.017252	3.6	0.04811	3.5	0.27	16.744	0.32	17.368	1.239	104.8	82	3.6	84		5.28093e+16		17.082	0.426429		17.1588	0.498083
Z-015.FIN2	15	1263	57	619473	229	0.572	0.226899	0.2322	0.0025943	2.6	0.017227	9.1	0.04816	8.8	0.28	16.702	0.864	17.343	3.143	107.2	206.849	3.7	84.4		1.39358e+16		17.174	0.909283		17.2646	0.945442
Z-039.FIN2	39	2676	129	1317118	487	0.46	0.337383	0.1693	0.0025665	1.4	0.017351	5.4	0.04903	5.2	0.26	16.524	0.464	17.467	1.865	149.4	121.857	5.4	88.9		2.86727e+16		16.9185	0.541501		17.0119	0.598615
Z-026.FIN2	26	2563	127	1254795	464	0.257	0.39409	0.1058	0.0025799	1.9	0.0176	5.9	0.04948	5.6	0.32	16.609	0.617	17.715	2.071	170.6	130.627	6.2	90.3		2.63755e+16		17.0139	0.677863		17.1149	0.724848
Z-029.FIN2	29	2679	134	1318712	488	0.427	0.468468	0.1407	0.0025957	1.5	0.017922	5.7	0.05007	5.5	0.26	16.711	0.503	18.036	2.044	198.5	128.064	7.3	91.6		2.88974e+16		17.1091	0.576804		17.2044	0.631902
Z-011.FIN2	11	4061	201	2012054	745	0.405	0.489685	0.1524	0.002534	1.3	0.017549	4.2	0.05023	4	0.3	16.314	0.41	17.665	1.479	205.7	93.553	7.6	92.1		4.2916e+16		16.6637	0.493658		16.76	0.553986
Z-045.FIN2	45	4296	216	2133867	790	0.35	0.514427	0.1271	0.002569	1.1	0.017863	4.5	0.05043	4.4	0.24	16.54	0.363	17.978	1.61	214.9	101.512	8	92.3		4.55859e+16		16.8885	0.457625		16.9856	0.523771
Z-038.FIN2	38	2330	117	1150329	426	0.432	0.563772	0.1564	0.0025681	1.3	0.017994	6.4	0.05082	6.3	0.21	16.534	0.442	18.109	2.303	232.7	144.816	8.7	92.9		2.49665e+16		16.9426	0.522985		17.0372	0.582085
Z-030.FIN2	30	2838	143	1406731	521	0.57	0.614415	0.2013	0.0025651	1.4	0.018115	5.7	0.05122	5.6	0.24	16.514	0.446	18.229	2.069	250.8	128.025	9.4	93.4		3.12819e+16		16.8995	0.525993		16.9905	0.584484
Z-037.FIN2	37	2934	151	1372700	508	0.646	0.630114	0.2485	0.0026913	1.2	0.019059	5.3	0.05136	5.2	0.23	17.326	0.431	19.171	2.018	257.2	118.72	9.6	93.3		3.24777e+16		17.7265	0.520875		17.8145	0.585419
Z-040.FIN2	40	3664	190	1791514	663	0.451	0.708339	0.1553	0.0026242	1.2	0.018803	4.7	0.05197	4.5	0.25	16.894	0.39	18.915	1.745	284	103.173	10.7	94.1		3.98379e+16		17.2637	0.48295		17.3585	0.548668
Z-042.FIN2	42	1009	54	481925	178	0.366	1.07425	0.153	0.0026803	2.3	0.020278	8.3	0.05487	7.9	0.28	17.255	0.802	20.384	3.342	407	177.681	15.3	95.8		1.07532e+16		17.77	0.853916		17.8669	0.894985
Z-024.FIN2	24	2873	158	1393464	516	0.547	1.31509	0.21	0.0026476	1.5	0.020723	4.8	0.05677	4.5	0.32	17.045	0.521	20.827	1.975	482.6	100.303	18.2	96.5		3.18809e+16		17.441	0.595194		17.5321	0.650704
Z-027.FIN2	27	2400	144	1153528	427	0.339	1.80698	0.1343	0.0026561	1.6	0.022214	5	0.06066	4.7	0.32	17.1	0.544	22.309	2.208	627.2	102.27	23.4	97.3		2.54167e+16		17.5207	0.616044		17.618	0.670335
Z-023.FIN2	23	2759	186	1314255	486	0.548	2.78797	0.2527	0.0026879	1.4	0.025357	5.5	0.06842	5.4	0.25	17.304	0.486	25.426	2.784	881.4	110.934	31.9	98		3.04789e+16		17.7107	0.567091		17.8019	0.626814
Z-028.FIN2	28	5499	491	2598232	962	0.375	5.4464	0.2439	0.0027018	1	0.033319	3.2	0.08944	3.1	0.3	17.393	0.332	33.28	2.116	1413.7	59.283	47.7	98.8		5.86418e+16		17.7332	0.442535		17.8302	0.517077
K_DX-04
Z-075.FIN2	75	613	24	307164	114	0.551	-0.857524	0.173	0.0025397	2.7	0.013858	13.7	0.03958	13.4	0.2	16.351	0.884	13.975	3.803	0.1	0.082	-17	-16251.1		6.76316e+15		16.8856	0.926866		16.9767	0.961211
Z-087.FIN2	87	2001	81	987585	366	0.684	-0.791052	0.2377	0.0025766	1.6	0.01425	6.5	0.04011	6.3	0.25	16.589	0.542	14.367	1.85	0.1	0.042	-15.5	-16488.5		2.25696e+16		17.0091	0.610351		17.0954	0.662031
Z-071.FIN2	71	2643	120	1281173	474	0.501	-0.16241	0.1684	0.0026578	1.4	0.016524	6.2	0.04509	6	0.23	17.111	0.485	16.641	2.037	0.1	0.283	-2.8	-17010.6		2.91282e+16		17.5178	0.564599		17.61	0.623335
Z-DX-4-066.FIN2	66	3087	142	1534054	568	0.64	-0.0241932	0.2307	0.0025549	1.4	0.016264	4.6	0.04617	4.4	0.31	16.449	0.46	16.381	1.488	6.5	104.407	-0.4	-153.1		3.44317e+16		16.8235	0.537266		16.9117	0.594143
Z-102.FIN2	102	3617	168	1784934	661	0.41	0.0130487	0.1527	0.0025998	1.3	0.016659	4.2	0.04647	4	0.31	16.738	0.437	16.776	1.411	22.3	96.504	0.2	24.9		3.90511e+16		17.1063	0.520227		17.2015	0.580699
Z-085.FIN2	85	6931	322	3427071	1268	0.443	0.0186231	0.1528	0.002567	0.9	0.016461	3.7	0.04651	3.6	0.24	16.527	0.294	16.578	1.21	24.1	85.46	0.3	31.4		7.44198e+16		16.8266	0.404376		16.9209	0.477432
Z-081.FIN2	81	3932	182	1952974	723	0.382	0.0427157	0.1172	0.0025632	1.1	0.016505	4.4	0.0467	4.3	0.25	16.502	0.358	16.622	1.459	34.1	102.662	0.7	51.6		4.18626e+16		16.8582	0.453362		16.9549	0.519825
Z-072.FIN2	72	1879	87	953687	353	0.514	0.0550078	0.1912	0.0025054	1.7	0.016165	5.5	0.04679	5.3	0.3	16.131	0.544	16.282	1.789	38.7	126.122	0.9	58.3		2.04932e+16		16.549	0.608684		16.6408	0.657877
Z-105.FIN2	105	1192	56	563612	209	0.501	0.0661303	0.1888	0.002683	1.7	0.017348	7.9	0.0469	7.7	0.21	17.272	0.572	17.464	2.724	44	183.537	1.1	60.7		1.29566e+16		17.7678	0.642753		17.8608	0.696354
Z-100.FIN2	100	4671	220	2354050	871	0.533	0.12927	0.1845	0.0025288	0.9	0.016521	3.9	0.04738	3.8	0.24	16.281	0.306	16.639	1.295	68.6	90.705	2.1	76.3		5.12147e+16		16.6127	0.410818		16.7045	0.481203
Z-070.FIN2	70	3023	146	1539127	570	0.58	0.26746	0.2031	0.0025088	1.2	0.016767	4.5	0.04847	4.3	0.27	16.153	0.401	16.884	1.514	122.4	102.358	4.3	86.8		3.35551e+16		16.5232	0.484902		16.6129	0.545186
Z-086.FIN2	86	7556	366	3697686	1368	0.513	0.263855	0.1811	0.0025769	1	0.017213	3.1	0.04845	3	0.32	16.59	0.336	17.329	1.075	121.1	69.823	4.3	86.3		8.17448e+16		16.8814	0.436443		16.9742	0.505283
Z-101.FIN2	101	5186	250	2576366	954	0.637	0.275259	0.224	0.0025756	1.1	0.017237	3.5	0.04854	3.3	0.31	16.582	0.353	17.353	1.19	125.6	77.517	4.4	86.8		5.83099e+16		16.9069	0.449922		16.9954	0.517126
Z-068.FIN2	68	3081	151	1561166	578	0.364	0.340755	0.1287	0.0025132	1.5	0.016996	4.9	0.04905	4.7	0.29	16.181	0.471	17.113	1.678	150.2	110.712	5.4	89.2		3.27119e+16		16.5544	0.544473		16.6512	0.599028
Z-069.FIN2	69	3146	154	1553368	575	0.362	0.39666	0.1322	0.0025774	1.5	0.017592	4.8	0.0495	4.6	0.3	16.593	0.483	17.707	1.691	171.8	107.209	6.3	90.3		3.33459e+16		16.974	0.558326		17.0716	0.614249
Z-084.FIN2	84	6045	299	3091391	1144	0.736	0.423221	0.2594	0.0025775	1.4	0.017666	5.8	0.04971	5.6	0.24	16.594	0.464	17.781	2.036	181.4	130.6	6.7	90.9		7.12075e+16		16.8992	0.541337		16.9848	0.598294
Z-099.FIN2	99	2528	125	1245826	461	0.307	0.428236	0.1166	0.0025803	1.8	0.017698	6.3	0.04975	6	0.28	16.612	0.581	17.813	2.225	183.2	140.861	6.7	90.9		2.64873e+16		17.0165	0.645286		17.1155	0.694483
Z-067.FIN2	67	2953	148	1421290	526	0.463	0.493146	0.1632	0.0026347	1.4	0.01826	4.5	0.05027	4.3	0.3	16.962	0.462	18.374	1.649	207.3	100.196	7.7	91.8		3.1819e+16		17.3562	0.543559		17.4501	0.603299
Z-097.FIN2	97	2693	133	1326872	491	0.358	0.498052	0.1241	0.0025647	1.4	0.017786	5.8	0.0503	5.6	0.24	16.512	0.451	17.901	2.043	208.8	129.63	7.8	92.1		2.83319e+16		16.9074	0.530308		17.0045	0.58846
Z-098.FIN2	98	2871	146	1470160	544	0.334	0.565112	0.1151	0.0024838	1.3	0.017404	5.2	0.05082	5.1	0.26	15.992	0.428	17.519	1.824	232.7	117.195	8.7	93.1		3.02419e+16		16.3686	0.506091		16.4663	0.563147
Z-088.FIN2	88	1342	73	660402	244	0.562	0.629487	0.205	0.0025718	2.3	0.018205	7	0.05134	6.6	0.32	16.558	0.752	18.319	2.546	256.2	152.392	9.6	93.5		1.47374e+16		17.0203	0.802728		17.1105	0.84276
Z-074.FIN2	74	700	36	356603	132	0.6	0.716112	0.2529	0.0025334	2.7	0.018171	9.1	0.05202	8.7	0.29	16.311	0.872	18.285	3.294	286.3	198.432	10.8	94.3		7.87669e+15		16.829	0.915144		16.918	0.949678
Z-082.FIN2	82	2732	141	1358917	503	0.32	0.749905	0.1303	0.0025559	1.2	0.018429	5.2	0.05229	5.1	0.23	16.456	0.392	18.543	1.928	298.4	116.541	11.3	94.5		2.86998e+16		16.8487	0.480573		16.9464	0.54366
Z-089.FIN2	89	1455	76	724914	268	0.447	0.886632	0.1494	0.0025485	1.7	0.018753	8.6	0.05337	8.4	0.2	16.408	0.57	18.865	3.214	344.5	190.393	13	95.2		1.56304e+16		16.8602	0.634264		16.9542	0.68335
Z-096.FIN2	96	2753	145	1342592	497	0.355	0.922642	0.1323	0.0025904	1.5	0.019165	4.7	0.05366	4.4	0.33	16.677	0.512	19.276	1.795	356.8	100.299	13.5	95.3		2.89406e+16		17.0742	0.584391		17.1716	0.638637
Z-073.FIN2	73	2636	141	1309318	485	0.446	0.933132	0.1738	0.0025673	1.2	0.019024	5.1	0.05374	5	0.23	16.529	0.395	19.135	1.95	360.3	112.916	13.6	95.4		2.84848e+16		16.9242	0.483741		17.0183	0.546965
Z-104.FIN2	104	848	46	401208	148	0.431	1.25146	0.1773	0.00275	3.1	0.021339	10.9	0.05628	10.4	0.28	17.703	1.093	21.439	4.613	463.4	230.746	17.4	96.2		9.27944e+15		18.2474	1.13371		18.3422	1.16662
Z-090.FIN2	90	2046	115	999016	370	0.409	1.26504	0.1608	0.0026141	1.6	0.020317	4.9	0.05637	4.6	0.33	16.83	0.545	20.423	1.982	466.9	102.486	17.6	96.4		2.19621e+16		17.259	0.614915		17.354	0.667744
Z-083.FIN2	83	10407	608	5073204	1878	0.753	1.55975	0.2854	0.0026142	0.8	0.021159	2.4	0.0587	2.3	0.32	16.83	0.259	21.26	1.005	556.1	49.531	20.8	97		1.18944e+17		17.088	0.382855		17.1731	0.461447
Z-103.FIN2	103	3684	562	1445348	535	0.519	13.3097	0.4496	0.0031994	1.4	0.066915	3.9	0.15169	3.6	0.37	20.592	0.595	65.767	4.994	2365.1	62.438	68.7	99.1		3.97037e+16		21.0431	0.688898		21.1346	0.758341
CSF-KEV_DX-05
Z-144.FIN2	144	632	20	303157	112	0.406	-2.16643	0.1752	0.0026919	2.6	0.010857	17.7	0.02925	17.5	0.15	17.33	0.915	10.964	3.863	0.1	0.03	-58.1	-17229.5		6.84232e+15		17.8953	0.961463		17.9905	0.998616
Z-126.FIN2	126	326	11	164932	61	0.467	-1.43318	0.1672	0.0025482	3.5	0.012309	29.2	0.03503	29	0.12	16.406	1.147	12.422	7.218	0.1	0.092	-32.1	-16306.1		3.56828e+15		17.0072	1.18083		17.1005	1.20837
Z-129.FIN2	129	736	27	329099	122	0.486	-1.31213	0.1706	0.0028223	2.7	0.014015	13.6	0.03602	13.4	0.2	18.168	0.967	14.132	3.832	0.1	0.048	-28.6	-18068.4		7.93227e+15		18.7442	1.01525		18.837	1.05384
Z-127.FIN2	127	358	12	186256	69	0.452	-0.983885	0.1379	0.0024488	3.7	0.013024	25.8	0.03857	25.6	0.14	15.767	1.162	13.139	6.753	0.1	0.132	-20	-15666.7		3.87544e+15		16.3367	1.19286		16.4304	1.21805
Z-011.TXT	11	839	31	391828	78	0.51	-0.906988	0.2353	0.0026307	3.9	0.01422	15.2	0.0392	14.7	0.25	16.936	1.31	14.337	4.344	0.1	0.084	-18.1	-16836.2		4.74994e+15		17.5266	1.34154		17.619	1.36732
Z-117.FIN2	117	1017	44	503376	186	0.757	-0.321524	0.2373	0.0025601	2.1	0.015469	8.8	0.04382	8.5	0.24	16.482	0.681	15.587	2.712	0.1	0.168	-5.7	-16382.5		1.15505e+16		16.9667	0.736297		17.0515	0.779457
Z-115.FIN2	115	1005	45	506845	188	0.647	-0.160284	0.2268	0.0025218	2	0.015679	10.1	0.04509	9.9	0.2	16.236	0.64	15.796	3.154	0.1	0.464	-2.8	-16136		1.12581e+16		16.716	0.696903		16.804	0.741086
Z-150.FIN2	150	1266	57	601491	223	0.42	-0.150377	0.1514	0.0026971	2	0.016807	8	0.04519	7.7	0.26	17.363	0.707	16.924	2.672	0.1	0.407	-2.6	-17263.1		1.36945e+16		17.8555	0.765929		17.9507	0.81188
Z-143.FIN2	143	1363	63	705732	261	0.479	0.0152038	0.1704	0.0024625	1.7	0.015778	7.1	0.04647	6.9	0.23	15.855	0.523	15.896	2.24	22.2	165.369	0.3	28.6		1.48034e+16		16.2972	0.58808		16.3903	0.637403
Z-128.FIN2	128	2799	133	1439052	533	0.537	0.135209	0.1716	0.0024729	1.5	0.016169	4.3	0.04742	4.1	0.35	15.922	0.486	16.286	1.4	70.5	96.42	2.2	77.4		3.06694e+16		16.2956	0.55542		16.3868	0.607379
Z-010.TXT	10	5443	250	2645199	529	0.486	0.133439	0.1762	0.002505	1.7	0.016377	4.6	0.04741	4.3	0.38	16.128	0.56	16.494	1.509	70.2	101.646	2.2	77		3.05214e+16		16.5069	0.622722		16.6001	0.670659
Z-148.FIN2	148	1641	78	811306	300	0.657	0.171268	0.2115	0.0025928	1.7	0.01706	6.2	0.04772	6	0.27	16.693	0.553	17.176	2.122	85.4	142.387	2.8	80.5		1.85133e+16		17.1358	0.621089		17.2231	0.672677
Z-005.txt	5	1733	78	779734	156	0.455	0.198214	0.1606	0.0027289	3	0.018043	8.7	0.04795	8.2	0.35	17.568	1.06	18.157	3.149	97	194.004	3.2	81.9		9.74658e+15		18.1029	1.10128		18.1964	1.1346
Z-118.FIN2	118	997	47	517989	192	0.755	0.236916	0.2792	0.0024404	2.2	0.016225	10.2	0.04822	9.9	0.22	15.713	0.698	16.342	3.302	110.1	234.313	3.9	85.7		1.13535e+16		16.1767	0.747294		16.261	0.786093
Z-018.txt	18	1865	83	857576	172	0.588	0.241001	0.2033	0.0026625	2.9	0.017725	9.1	0.04828	8.7	0.32	17.141	1.004	17.84	3.238	113.2	204.393	3.9	84.9		1.07442e+16		17.6527	1.0454		17.7421	1.07874
Z-145.FIN2	145	457	23	215200	80	0.448	0.282109	0.1818	0.0027025	3.8	0.018112	13.8	0.04861	13.3	0.28	17.398	1.324	18.226	4.999	129	312.404	4.5	86.5		4.95256e+15		18.0003	1.3569		18.0942	1.38378
Z-006.TXT	6	2261	106	1097626	220	0.631	0.373591	0.2245	0.0025165	2.5	0.017108	6.8	0.04931	6.4	0.36	16.202	0.794	17.224	2.331	162.5	148.791	5.9	90		1.30941e+16		16.666	0.840271		16.7545	0.877049
Z-019.txt	19	5830	279	2827134	566	0.771	0.369919	0.2682	0.0025087	1.8	0.017047	4.6	0.04928	4.2	0.4	16.152	0.595	17.163	1.553	161.3	97.67	5.9	90		3.44637e+16		16.5196	0.654463		16.6037	0.70025
Z-134.FIN2	134	509	25	257185	95	0.573	0.447784	0.2266	0.002544	3.3	0.017503	15.6	0.0499	15.2	0.21	16.379	1.085	17.619	5.445	190.4	353.775	7	91.4		5.67509e+15		16.9322	1.12039		17.0222	1.14912
Z-021.TXT	21	7647	378	3564742	714	0.61	0.459228	0.2197	0.00262	1.6	0.018063	3.9	0.05	3.6	0.4	16.868	0.535	18.177	1.417	195.1	83.646	7.2	91.4		4.40805e+16		17.2269	0.605821		17.3156	0.659152
Z-007.TXT	7	8224	413	4081445	817	0.718	0.642815	0.2495	0.0024497	1.5	0.017373	4.1	0.05143	3.9	0.37	15.772	0.482	17.489	1.437	260.4	88.56	9.8	93.9		4.82906e+16		16.0989	0.550349		16.1853	0.60152
Z-133.FIN2	133	506	26	244177	90	0.432	0.78656	0.1851	0.0026367	3.1	0.019119	13	0.05259	12.6	0.24	16.975	1.043	19.23	4.952	311.2	287.008	11.7	94.5		5.40979e+15		17.5534	1.08247		17.6478	1.11437
Z-113.FIN2	113	563	29	271669	101	0.574	0.856163	0.2214	0.0026345	3.1	0.019304	15.4	0.05314	15.1	0.2	16.961	1.036	19.414	5.926	335	341.761	12.6	94.9		6.23391e+15		17.524	1.07559		17.6138	1.10757
Z-119.FIN2	119	903	49	462877	171	0.395	1.01653	0.1585	0.0024938	1.9	0.018703	7.8	0.05439	7.5	0.25	16.056	0.611	18.815	2.894	387.4	168.859	14.7	95.9		9.66442e+15		16.5457	0.669218		16.6416	0.714258
Z-114.FIN2	114	390	22	188097	70	0.418	1.10654	0.1956	0.0026385	3.6	0.020053	16.8	0.05512	16.4	0.21	16.987	1.214	20.16	6.714	417.2	366.405	15.7	95.9		4.20478e+15		17.5922	1.24822		17.6866	1.2761
Z-008.TXT	8	5954	317	2935181	588	0.908	1.10324	0.3288	0.0024504	1.8	0.018605	4.8	0.05507	4.4	0.38	15.777	0.571	18.717	1.774	415	98.961	15.7	96.2		3.59092e+16		16.1322	0.629995		16.212	0.6753
Z-130.FIN2	130	606	31	285715	106	0.422	1.11051	0.1887	0.0027064	3	0.020583	13.4	0.05516	13.1	0.22	17.423	1.041	20.687	5.514	418.7	292.749	15.8	95.8		6.52592e+15		17.9965	1.08252		18.0913	1.11602
Z-017.txt	17	1512	75	699043	140	0.478	1.14447	0.1759	0.0026393	3.8	0.020167	10.1	0.05542	9.4	0.37	16.991	1.283	20.274	4.073	429.2	209.709	16.2	96		8.49012e+15		17.5227	1.31517		17.6165	1.34146
Z-131.FIN2	131	586	32	277684	103	0.428	1.27653	0.1588	0.0026856	3.1	0.02091	12	0.05647	11.6	0.26	17.289	1.078	21.013	4.998	470.9	256.492	17.7	96.3		6.30709e+15		17.8617	1.11756		17.9566	1.14956
Z-141.FIN2	141	553	31	276970	103	0.446	1.33806	0.167	0.0025574	2.6	0.020076	12.5	0.05694	12.2	0.21	16.465	0.868	20.183	5.012	489.1	270.089	18.4	96.6		6.01875e+15		17.0151	0.912274		17.1093	0.947686
Z-132.FIN2	132	788	43	394164	146	0.481	1.3547	0.2066	0.002545	2.2	0.020028	9.3	0.05707	9.1	0.24	16.385	0.729	20.135	3.725	494.5	199.805	18.6	96.7		8.55687e+15		16.897	0.780494		16.9904	0.821049
Z-020.txt	20	932	47	427497	86	0.515	1.38696	0.1736	0.0026619	4.1	0.021046	11.6	0.05734	10.8	0.35	17.137	1.392	21.148	4.848	504.7	238.307	19	96.6		5.30478e+15		17.723	1.42238		17.8147	1.44727
Z-149.FIN2	149	759	43	380326	141	0.35	1.40148	0.1375	0.002546	2.7	0.020163	9.1	0.05744	8.7	0.3	16.392	0.887	20.269	3.667	508.4	191.734	19.1	96.8		8.05411e+15		16.9103	0.92985		17.0072	0.96421
Z-135.FIN2	135	371	21	195167	72	0.426	1.5015	0.1506	0.0024629	3.9	0.01977	16	0.05822	15.5	0.24	15.857	1.22	19.878	6.29	538.1	338.666	20.2	97.1		4.05218e+15		16.4256	1.24974		16.5208	1.27407
Z-DX-5-111.FIN2	111	780	44	399807	148	0.424	1.6392	0.1462	0.0024736	2.2	0.02023	10.3	0.05931	10	0.22	15.926	0.715	20.336	4.132	578.7	217.355	21.7	97.2		8.33439e+15		16.4262	0.764646		16.5213	0.803802
Z-012.TXT	12	3000	167	1377886	276	0.587	1.80961	0.2229	0.0026498	2.5	0.02217	6.5	0.06068	6	0.39	17.059	0.853	22.265	2.851	628	128.59	23.4	97.3		1.71684e+16		17.5194	0.90065		17.6093	0.938584
Z-116.FIN2	116	472	28	228992	85	0.375	1.94017	0.1415	0.002633	2.7	0.022405	11.9	0.06171	11.6	0.23	16.951	0.93	22.498	5.3	664.2	247.95	24.7	97.4		5.0483e+15		17.5358	0.97397		17.6322	1.00924
Z-013.TXT	13	2953	346	1309659	262	0.54	9.64937	0.3513	0.0027699	2.7	0.046851	4.7	0.12268	3.9	0.57	17.831	0.961	46.491	4.293	1995.6	69.07	61.6	99.1		1.68878e+16		18.314	1.00739		18.4055	1.04454
Z-DL-20-DX-5-004.txt	4	3636	478	1594384	319	0.492	11.5738	0.377	0.0027968	2.3	0.053178	5.8	0.1379	5.3	0.4	18.004	0.827	52.609	5.92	2201	92.015	65.8	99.2		2.05677e+16		18.4701	0.881366		18.563	0.924304
Z-142.FIN2	142	701	103	293089	108	0.608	14.0378	0.4729	0.0030936	2.7	0.067151	7.2	0.15743	6.7	0.37	19.912	1.071	65.992	9.28	2428.3	114.22	69.8	99.2		7.88095e+15		20.5443	1.12336		20.6328	1.16522
Z-120.FIN2	120	541	141	200818	74	0.395	22.0106	0.6368	0.0033925	3	0.103153	6.9	0.22053	6.3	0.43	21.833	1.295	99.683	13.235	2984.6	101.341	78.1	99.3		5.69056e+15		22.5701	1.34748		22.6646	1.38971
Z-009.TXT	9	4515	1666	1299673	260	0.476	39.8888	0.9346	0.0042511	1.7	0.212256	2.9	0.36212	2.3	0.59	27.346	0.938	195.444	10.307	3758.8	36.281	86	99.3		2.54058e+16		28.0189	1.04574		28.1114	1.12756
Z-112.FIN2	112	1317	558	355069	131	0.448	46.1054	1.1235	0.0047647	1.9	0.27029	3.5	0.41143	3	0.54	30.642	1.158	242.926	15.341	3951.4	45.624	87.4	99.2		1.42905e+16		31.5032	1.26931		31.596	1.35491
DEMSPA_DX-7
Z-104.FIN2	104	1188	49	661967	230	0.381	-0.675217	0.1927	0.0022835	1.8	0.012907	8.7	0.04099	8.5	0.21	14.704	0.54	13.022	2.25	0.1	0.069	-12.9	-14603.8		1.1861e+16		15.134	0.594942		15.2301	0.637295
Z-097.FIN2	97	1045	42	562986	196	0.362	-0.596682	0.1199	0.0023586	2	0.013534	10	0.04162	9.8	0.2	15.187	0.617	13.65	2.704	0.1	0.092	-11.3	-15086.7		1.03977e+16		15.6434	0.668815		15.74	0.709264
Z-089.FIN2	89	2779	126	1541270	536	0.408	-0.146412	0.1461	0.0022817	1.6	0.01421	6	0.04517	5.8	0.26	14.692	0.461	14.327	1.717	0.1	0.299	-2.5	-14591.9		2.77608e+16		15.0456	0.523594		15.1413	0.570731
Z-087.FIN2	87	2344	107	1325303	461	0.453	-0.0916435	0.17	0.0022579	1.3	0.014195	5.6	0.0456	5.5	0.22	14.539	0.363	14.312	1.596	0.1	0.553	-1.6	-14438.8		2.38388e+16		14.9024	0.438441		14.9966	0.49278
Z-086.FIN2	86	4804	221	2651659	923	0.586	-0.0613611	0.2305	0.0022629	1.1	0.014304	4.2	0.04584	4.1	0.26	14.571	0.319	14.421	1.206	0.1	0.903	-1	-14471.4		4.95597e+16		14.8707	0.40245		14.961	0.46079
Z-082.FIN2	82	1066	49	589334	205	0.392	0.0806946	0.1621	0.0023197	2.1	0.015025	9	0.04697	8.8	0.23	14.937	0.631	15.142	2.721	48	209.818	1.4	68.9		1.07783e+16		15.3826	0.680134		15.4781	0.718669
Z-098.FIN2	98	1947	91	1084704	378	0.605	0.150781	0.2292	0.0022872	1.7	0.014987	6.2	0.04752	6	0.27	14.727	0.499	15.104	1.865	75.6	142.149	2.5	80.5		2.03689e+16		15.1091	0.55781		15.199	0.602602
Z-105.FIN2	105	2552	121	1422306	495	0.422	0.164676	0.1349	0.0022885	1.6	0.01503	5.5	0.04763	5.3	0.29	14.736	0.463	15.148	1.655	81.1	125.146	2.7	81.8		2.57901e+16		15.0972	0.525759		15.1922	0.573021
Z-146.FIN2	146	1599	75	916052	319	0.425	0.172087	0.1554	0.0022195	1.6	0.01459	7.2	0.04768	7	0.22	14.292	0.462	14.707	2.11	83.2	167.025	2.8	82.8		1.61236e+16		14.6832	0.52167		14.7783	0.566815
Z-149.FIN2	149	2580	123	1443099	502	0.523	0.174505	0.313	0.002307	1.5	0.015176	7.3	0.04771	7.1	0.21	14.855	0.448	15.294	2.206	85	168.458	2.9	82.5		2.6932e+16		15.2153	0.513547		15.307	0.562539
Z-111.FIN2	111	1189	57	684958	238	0.378	0.202554	0.1579	0.0022128	2.1	0.014619	7.9	0.04792	7.6	0.27	14.249	0.608	14.736	2.306	95.1	179.539	3.3	85		1.18858e+16		14.6655	0.654384		14.762	0.690833
Z-148.FIN2	148	5374	258	3075401	1070	0.667	0.216242	0.3673	0.0022272	1	0.01475	3.7	0.04803	3.5	0.26	14.341	0.273	14.867	1.083	100.9	83.805	3.5	85.8		5.67865e+16		14.6243	0.364355		14.7124	0.425978
Z-099.FIN2	99	2059	99	1145728	399	0.606	0.237938	0.226	0.0022954	1.7	0.015259	6	0.04821	5.7	0.28	14.78	0.498	15.377	1.826	109.8	135.404	3.9	86.5		2.15875e+16		15.1583	0.557279		15.2478	0.602388
Z-129.FIN2	129	1028	49	582541	203	0.475	0.288952	0.1608	0.0022692	2.4	0.015209	8.4	0.04861	8.1	0.29	14.612	0.707	15.327	2.569	129.2	190.174	4.7	88.7		1.05949e+16		15.0494	0.749339		15.1425	0.783008
Z-131.FIN2	131	1057	52	606359	211	0.41	0.324542	0.1857	0.0022585	2.2	0.015225	8.8	0.04889	8.5	0.25	14.543	0.641	15.343	2.687	142.8	200.231	5.2	89.8		1.08219e+16		14.9765	0.686983		15.0718	0.723226
Z-133.FIN2	133	2969	143	1650304	574	0.392	0.327675	0.1245	0.0023004	1.3	0.015516	5.5	0.04892	5.4	0.24	14.812	0.395	15.634	1.717	144	125.991	5.3	89.7		2.98852e+16		15.1619	0.467558		15.2584	0.520571
Z-126.FIN2	126	2831	139	1566501	545	0.352	0.376934	0.1154	0.0023052	1.6	0.015674	5.3	0.04931	5.1	0.31	14.843	0.482	15.791	1.666	162.8	118.332	6	90.9		2.82288e+16		15.1987	0.543336		15.2964	0.589796
Z-118.FIN2	118	1361	65	755593	263	0.603	0.384972	0.2156	0.0022769	2.2	0.015499	7.9	0.04937	7.6	0.28	14.661	0.644	15.617	2.464	165.4	178.485	6.1	91.1		1.41101e+16		15.0742	0.690362		15.1638	0.726868
Z-132.FIN2	132	3998	196	2182858	760	0.444	0.38423	0.1648	0.0023238	1.2	0.015817	4.7	0.04937	4.6	0.25	14.963	0.348	15.934	1.493	165.3	106.919	6.1	90.9		4.03749e+16		15.2893	0.42982		15.3836	0.487845
Z-150.FIN2	150	3354	166	1931244	672	0.531	0.382932	0.1804	0.0022459	1.3	0.01528	4.5	0.04935	4.3	0.28	14.461	0.369	15.398	1.375	164.4	100.862	6.1	91.2		3.51627e+16		14.7884	0.442381		14.881	0.495506
Z-117.FIN2	117	1669	82	930169	324	0.568	0.427964	0.1985	0.0022781	1.5	0.015613	6.7	0.04971	6.5	0.23	14.669	0.448	15.73	2.089	181.3	151.718	6.7	91.9		1.72739e+16		15.0643	0.512335		15.1548	0.560502
Z-147.FIN2	147	2452	123	1324886	461	0.487	0.439944	0.1789	0.0023204	1.7	0.015936	7.3	0.04981	7.1	0.24	14.941	0.52	16.054	2.324	186.3	164.823	6.9	92		2.46601e+16		15.3113	0.578122		15.4044	0.622589
Z-102.FIN2	102	811	39	458327	160	0.456	0.454947	0.9567	0.0022517	2.5	0.015498	9.9	0.04992	9.5	0.25	14.499	0.722	15.616	3.055	191.3	221.653	7.2	92.4		8.25254e+15		14.9553	0.763004		15.0494	0.795698
Z-085.FIN2	85	2480	124	1407364	490	0.368	0.479119	0.1294	0.0022431	1.4	0.015497	5.4	0.05011	5.2	0.27	14.444	0.418	15.615	1.666	200	120.255	7.5	92.8		2.47655e+16		14.8016	0.484119		14.8983	0.533209
Z-134.FIN2	134	2197	110	1207287	420	0.454	0.577702	0.1442	0.0023284	1.8	0.016342	6.2	0.0509	5.9	0.29	14.993	0.543	16.459	2.024	236.5	136.69	8.9	93.7		2.24135e+16		15.3733	0.599326		15.4669	0.642664
Z-119.FIN2	119	1340	68	730373	254	0.344	0.61167	0.1851	0.0023401	1.9	0.016512	7.9	0.05117	7.7	0.24	15.068	0.583	16.629	2.623	248.7	177.444	9.4	93.9		1.333e+16		15.4979	0.636616		15.5951	0.678234
Z-113.FIN2	113	1181	62	678202	236	0.45	0.771893	0.1675	0.0022086	2	0.015963	7.8	0.05242	7.5	0.25	14.222	0.563	16.08	2.481	303.8	171.225	11.6	95.3		1.19353e+16		14.6374	0.612617		14.7315	0.651251
Z-120.FIN2	120	1773	89	967380	337	0.42	0.808497	0.1528	0.002293	2.2	0.016666	9.6	0.05272	9.4	0.22	14.764	0.636	16.783	3.204	316.6	213.126	12	95.3		1.75771e+16		15.1603	0.683424		15.2563	0.720721
Z-116.FIN2	116	1688	88	972886	339	0.477	0.853021	0.1808	0.0021983	1.6	0.016082	7.7	0.05306	7.5	0.21	14.155	0.461	16.2	2.469	331.4	170.129	12.6	95.7		1.71832e+16		14.5369	0.519667		14.631	0.564109
Z-103.FIN2	103	2041	109	1126040	392	0.474	0.887727	0.1925	0.0023221	1.3	0.017082	5.6	0.05335	5.4	0.23	14.952	0.383	17.198	1.904	343.9	122.961	13.1	95.7		2.09112e+16		15.3376	0.459057		15.431	0.51411
Z-114.FIN2	114	1365	73	767858	267	0.373	0.903778	0.1511	0.0022677	1.8	0.01672	6.6	0.05347	6.4	0.27	14.602	0.528	16.837	2.209	349	143.855	13.3	95.8		1.36578e+16		15.0164	0.583245		15.1131	0.625753
Z-084.FIN2	84	1813	97	1029066	358	0.371	0.935661	0.1324	0.0022516	1.7	0.016677	6.2	0.05372	6	0.27	14.498	0.488	16.794	2.062	359.3	134.372	13.7	96		1.8171e+16		14.8843	0.546314		14.9815	0.590727
Z-100.FIN2	100	2131	114	1234195	430	0.45	1.02551	0.1624	0.0021706	1.9	0.016286	7	0.05442	6.7	0.27	13.977	0.534	16.403	2.273	388.4	150.824	14.8	96.4		2.13577e+16		14.3356	0.584043		14.4305	0.622864
Z-101.FIN2	101	2129	114	1212553	422	0.447	1.02974	0.2078	0.0022224	1.6	0.016688	6.4	0.05446	6.2	0.25	14.311	0.463	16.805	2.122	390.2	138.15	14.8	96.3		2.14636e+16		14.6778	0.522515		14.7718	0.567555
Z-144.FIN2	144	1262	68	695544	242	0.385	1.02708	0.1251	0.0023097	2.1	0.017341	6.1	0.05445	5.8	0.34	14.872	0.629	17.457	2.128	389.8	129.5	14.8	96.2		1.26338e+16		15.3012	0.677777		15.3976	0.716049
Z-145.FIN2	145	1872	103	1004295	350	0.418	1.11968	0.2421	0.0023724	1.7	0.018053	5.6	0.05519	5.3	0.31	15.276	0.526	18.167	2.022	419.9	119.34	15.9	96.4		1.88799e+16		15.6794	0.58618		15.774	0.632133
Z-083.FIN2	83	1972	109	1104985	385	0.447	1.18072	0.1754	0.0022736	1.5	0.017449	4.8	0.05566	4.6	0.32	14.64	0.451	17.564	1.685	438.9	102.071	16.6	96.7		2.00172e+16		15.0214	0.514619		15.1158	0.562354
Z-112.FIN2	112	1330	73	731811	255	0.387	1.23469	0.1651	0.0023004	2.3	0.017792	8.3	0.05609	8	0.27	14.812	0.672	17.907	2.96	456.2	177.914	17.3	96.8		1.32655e+16		15.235	0.717478		15.3316	0.753434
Z-090.FIN2	90	2668	149	1487552	518	0.405	1.29913	0.1661	0.0022268	1.5	0.017376	6.5	0.05659	6.3	0.23	14.339	0.42	17.492	2.242	475.8	139.179	18	97		2.6177e+16		14.6892	0.484917		14.7849	0.533224
Z-088.FIN2	88	2674	154	1548671	539	0.451	1.54376	0.1851	0.0021972	1.5	0.01773	5.8	0.05852	5.6	0.26	14.149	0.424	17.845	2.055	549.4	122.556	20.7	97.4		2.71114e+16		14.4916	0.486775		14.5854	0.533681
Z-130.FIN2	130	1357	80	770182	268	0.404	1.59383	0.1554	0.0022298	1.8	0.018115	8.4	0.05892	8.2	0.21	14.358	0.512	18.229	3.043	564.2	179.137	21.2	97.5		1.35645e+16		14.7661	0.567014		14.8621	0.609265
Z-127.FIN2	127	4536	266	2575874	897	0.566	1.59998	0.238	0.0022406	1.2	0.018217	3.7	0.05897	3.4	0.34	14.428	0.358	18.33	1.329	565.9	75.034	21.3	97.5		4.7031e+16		14.7293	0.4327		14.8198	0.486462
Z-115.FIN2	115	1562	99	855222	298	0.438	1.72325	0.1824	0.0022838	1.9	0.018877	9.2	0.05995	9	0.21	14.706	0.566	18.989	3.456	601.7	194.24	22.6	97.6		1.55538e+16		15.1117	0.618489		15.2059	0.659206
Z-DX-7-081.FIN2	81	776	49	445562	155	0.355	2.24434	0.1433	0.0022133	2.1	0.019549	10	0.06406	9.8	0.21	14.252	0.604	19.658	3.906	743.6	207.145	27.5	98.1		7.70449e+15		14.7065	0.650921		14.8039	0.687756
Z-128.FIN2	128	881	57	481611	168	0.406	2.46643	0.1592	0.0023232	2.3	0.021086	8.4	0.06583	8	0.28	14.959	0.691	21.188	3.508	800.9	168.35	29.4	98.1		8.85742e+15		15.4233	0.736371		15.5188	0.772289
Z-096.FIN2	96	1116	74	632136	220	0.424	2.66509	0.2224	0.0022438	2.4	0.020849	10.2	0.06739	9.9	0.23	14.448	0.682	20.952	4.22	849.8	205.552	31	98.3		1.12405e+16		14.8753	0.724821		14.9707	0.75881
Z-143.FIN2	143	1301	131	668140	233	0.382	7.08607	0.2617	0.0024692	1.9	0.034853	6.2	0.10237	6	0.3	15.898	0.597	34.787	4.275	1667.6	110.28	54.3	99		1.29927e+16		16.3541	0.655152		16.4503	0.70008
Td-A_DX-46
Z-072.FIN2	72	3658	166	2250648	574	0.315	-0.167559	0.1086	0.0021778	1.4	0.013509	5.3	0.04499	5.1	0.26	14	0.4	13.6	1.4	0.1	0.2	-2.9	-13923.9		2.78671e+16		14.3366	0.464713		14.4596	0.512836
Z-074.FIN2	74	2005	92	1186619	303	0.475	-0.14291	0.1673	0.0022195	2	0.01383	6.5	0.04519	6.1	0.31	14.3	0.6	13.9	1.8	0.1	0.3	-2.5	-14192.2		1.55546e+16		14.6945	0.647137		14.7798	0.684059
Z-058.FIN2	58	4769	216	2980841	760	0.294	-0.133842	0.1039	0.002125	1	0.013258	4.2	0.04525	4.1	0.25	13.7	0.3	13.4	1.1	0.1	0.2	-2.3	-13583.8		3.59491e+16		14.0083	0.378714		14.0914	0.433708
Z-013.TXT	13	7842	363	4567516	905	0.324	0.116928	0.1133	0.0021875	1.6	0.014249	4.5	0.04724	4.2	0.36	14.1	0.5	14.4	1.3	61.7	100.7	2	77.2		4.42837e+16		14.3996	0.55358		14.4838	0.594686
Z-067.FIN2	67	7232	343	4571409	1166	0.458	0.130921	0.1494	0.0021021	0.9	0.01372	4	0.04734	3.9	0.23	13.5	0.2	13.8	1.1	66.3	92.1	2.2	79.6		5.61228e+16		13.7676	0.302662		13.8994	0.367522
Z-007.TXT	7	5024	235	3002151	595	0.591	0.145324	0.2086	0.002232	2.3	0.014608	6.9	0.04747	6.6	0.33	14.4	0.7	14.7	2	72.9	155.8	2.4	80.3		3.12896e+16		14.7361	0.741026		14.7978	0.773557
Z-006.TXT	6	4748	218	2742009	543	0.505	0.152238	0.1755	0.0021946	2.1	0.014379	5.6	0.04752	5.2	0.38	14.1	0.6	14.5	1.6	75.5	123.2	2.5	81.3		2.75375e+16		14.44	0.645576		14.5653	0.681543
Z-010.TXT	10	5650	263	3286416	651	0.715	0.168733	0.2455	0.0021915	2	0.014399	5.1	0.04765	4.7	0.38	14.1	0.6	14.5	1.5	82.1	112.2	2.8	82.8		3.42565e+16		14.4214	0.645463		14.5196	0.681217
Z-044.TXT	44	8043	377	4854905	962	0.784	0.170151	0.2737	0.0021014	1.7	0.013807	3.9	0.04765	3.5	0.43	13.5	0.5	13.9	1.1	82.1	83.7	2.8	83.5		4.91424e+16		13.7784	0.549259		13.8953	0.587476
Z-070.FIN2	70	10233	490	6312260	1609	0.334	0.179406	0.1262	0.0021564	1	0.014192	2.8	0.04773	2.6	0.35	13.9	0.3	14.3	0.8	86	61.7	3	83.9		7.78362e+16		14.1483	0.380128		14.2323	0.435973
Z-052.FIN2	52	2192	106	1328233	339	0.506	0.186412	0.1897	0.0021935	1.6	0.014452	7.9	0.04779	7.8	0.2	14.1	0.4	14.6	2.3	88.7	184.4	3.1	84.1		1.72033e+16		14.4803	0.465924		14.5983	0.514816
Z-075.FIN2	75	3507	168	2100594	536	0.33	0.22505	0.1194	0.0022302	1.4	0.01479	4.9	0.0481	4.7	0.28	14.4	0.4	14.9	1.4	104.2	110.8	3.7	86.2		2.68199e+16		14.7496	0.468218		14.8076	0.51823
Z-042.TXT	42	6769	321	3936156	780	0.302	0.278976	0.0944	0.0021799	1.9	0.014584	4.6	0.04852	4.2	0.41	14	0.5	14.7	1.3	124.8	98	4.5	88.8		3.77225e+16		14.311	0.552954		14.4482	0.593908
Z-037.TXT	37	13796	665	8176200	1619	0.416	0.307458	0.1427	0.0021387	1.4	0.014374	3.2	0.04874	2.8	0.44	13.8	0.4	14.5	0.9	135.5	66.9	5	89.8		7.89258e+16		14.0453	0.462285		14.1127	0.508448
Z-025.TXT	25	9378	453	5307596	1051	0.509	0.326805	0.1794	0.0022754	1.4	0.015345	3.9	0.04891	3.6	0.37	14.7	0.4	15.5	1.2	143.6	85	5.2	89.8		5.55913e+16		14.9922	0.470311		15.0353	0.52159
Z-045.TXT	45	9003	438	5181827	1026	0.547	0.328075	0.1974	0.002195	1.5	0.014802	3.6	0.04891	3.3	0.41	14.1	0.4	14.9	1.1	143.6	76.5	5.3	90.2		5.24134e+16		14.3853	0.465122		14.5118	0.513538
Z-068.FIN2	68	2859	140	1769583	451	0.755	0.346426	0.2679	0.0021545	1.7	0.014573	5.3	0.04905	5.1	0.31	13.9	0.5	14.7	1.6	150.5	119	5.6	90.8		2.36453e+16		14.2481	0.552511		14.3061	0.592721
Z-009.TXT	9	5655	273	3405360	674	0.302	0.377475	0.1136	0.002111	1.8	0.014345	5.1	0.04929	4.8	0.36	13.6	0.5	14.5	1.5	161.5	111.6	6	91.6		3.16665e+16		13.9165	0.550206		14.0095	0.58897
Z-021.TXT	21	7331	356	4182984	828	0.347	0.374435	0.1258	0.0021433	2.1	0.014559	5.7	0.04927	5.3	0.37	13.8	0.6	14.7	1.7	160.7	123.5	6	91.4		3.98349e+16		14.102	0.643538		14.2016	0.677879
Z-066.FIN2	66	4653	232	2904577	741	0.377	0.432725	0.1318	0.0021372	1.3	0.014655	3.8	0.04973	3.6	0.35	13.8	0.4	14.8	1.1	182.6	84.1	6.8	92.5		3.58812e+16		14.1107	0.462827		14.1692	0.509294
Z-055.FIN2	55	3206	159	2015776	514	0.59	0.467827	0.2217	0.0021574	2	0.014877	6.5	0.05001	6.2	0.3	13.9	0.5	15	1.9	195.6	144.3	7.3	92.9		2.61154e+16		14.2397	0.552453		14.322	0.592753
Z-056.FIN2	56	2199	111	1346849	343	0.223	0.49748	0.0872	0.0022021	2.3	0.015256	7.1	0.05025	6.7	0.32	14.2	0.6	15.4	2.2	206.4	155.2	7.8	93.1		1.65687e+16		14.5863	0.64647		14.6673	0.682882
Z-011.TXT	11	5432	271	3145714	623	0.51	0.534405	0.1815	0.0021871	2.2	0.01524	5.4	0.05054	5	0.41	14.1	0.6	15.4	1.7	219.9	115	8.3	93.6		3.15936e+16		14.4283	0.645504		14.504	0.681182
Z-027.TXT	27	5842	289	3573528	708	0.292	0.541247	0.1123	0.0020748	1.7	0.014469	4.9	0.05058	4.6	0.35	13.4	0.5	14.6	1.4	221.6	106.3	8.4	94		3.27113e+16		13.7092	0.548787		13.7689	0.586365
Z-030.TXT	30	4709	234	2707964	536	0.448	0.546744	0.1651	0.0022067	1.9	0.015409	5.2	0.05064	4.8	0.37	14.2	0.5	15.5	1.6	224.7	111.8	8.5	93.7		2.70489e+16		14.544	0.554607		14.6483	0.596546
Z-015.TXT	15	11614	589	6698015	1327	0.608	0.565931	0.2137	0.0021934	1.3	0.015361	3	0.05079	2.8	0.42	14.1	0.4	15.5	0.9	231.5	63.8	8.8	93.9		6.85606e+16		14.3626	0.464931		14.4766	0.513141
Z-028.TXT	28	3800	185	2192542	434	0.503	0.572655	0.165	0.0021683	2.7	0.015198	6.8	0.05084	6.3	0.39	14	0.7	15.3	2.1	233.4	144.4	8.8	94		2.18338e+16		14.3573	0.738999		14.4117	0.769969
Z-038.TXT	38	7199	363	4265129	845	0.577	0.625021	0.1993	0.002137	1.5	0.015102	4.2	0.05125	3.9	0.37	13.8	0.4	15.2	1.3	252.4	89.6	9.6	94.5		4.24586e+16		14.0967	0.46271		14.1476	0.509054
Z-041.TXT	41	2275	120	1351602	268	0.63	1.13856	0.2223	0.0021422	2.7	0.016335	7.9	0.05531	7.4	0.35	13.8	0.7	16.5	2.6	424.7	164.8	16.2	96.8		1.36004e+16		14.192	0.738129		14.2753	0.768561
Z-073.FIN2	73	3958	232	2376863	606	0.435	1.5397	0.1826	0.0022138	1.3	0.017853	3.7	0.05849	3.4	0.36	14.3	0.4	18	1.3	548.1	75	20.7	97.4		3.07564e+16		14.6353	0.467241		14.6844	0.516557
Z-008.TXT	8	4687	285	2848775	564	0.643	1.98576	0.2312	0.0020896	2.1	0.017862	5	0.062	4.5	0.42	13.5	0.6	18	1.8	674.1	96.1	25.1	98		2.80658e+16		13.824	0.641894		13.8677	0.674758
Z-071.FIN2	71	10048	624	6298055	1606	0.325	1.9891	0.1493	0.0021179	1	0.018114	2.5	0.06203	2.4	0.37	13.6	0.3	18.2	0.9	675.3	50.6	25.2	98		7.58749e+16		13.845	0.377075		13.9826	0.431481
Z-023.TXT	23	4059	254	2364292	468	0.56	2.29428	0.2409	0.0021767	2.1	0.019344	4.9	0.06445	4.4	0.44	14	0.6	19.5	1.9	756.6	92.8	27.9	98.1		2.37903e+16		14.3501	0.645029		14.4581	0.680511
Z-069.FIN2	69	2529	161	1630107	416	0.598	2.38844	0.2451	0.0020673	1.9	0.01858	5.7	0.06518	5.4	0.33	13.3	0.5	18.7	2.1	780.3	113.2	28.8	98.3		2.02604e+16		13.6455	0.548355		13.7485	0.585852
Z-DX-46-051.FIN2	51	1432	91	873256	223	0.684	2.41185	0.2576	0.0021815	2.5	0.019664	7.5	0.06538	7.1	0.33	14	0.7	19.8	2.9	786.5	148.3	29	98.2		1.16107e+16		14.4113	0.739285		14.5471	0.770815
Z-029.TXT	29	2674	168	1464896	290	0.365	2.48659	0.1441	0.0023278	2.7	0.021179	6.7	0.06599	6.1	0.4	15	0.8	21.3	2.8	806	128.8	29.6	98.1		1.52209e+16		15.4158	0.839464		15.501	0.87107
Z-040.TXT	40	7449	515	4185129	829	0.397	2.94315	0.1765	0.0022588	1.6	0.021673	3.8	0.06959	3.5	0.41	14.5	0.5	21.8	1.6	916.3	71.8	33.2	98.4		4.23076e+16		14.8121	0.556535		14.9539	0.600037
Z-043.TXT	43	4770	319	2716674	538	0.362	3.00302	0.1611	0.002234	2	0.02158	4.7	0.07006	4.3	0.42	14.4	0.6	21.7	2	930.2	87.9	33.6	98.5		2.70799e+16		14.7487	0.647473		14.8308	0.684624
Z-060.FIN2	60	3987	301	2393486	610	0.5	3.72685	0.2389	0.0022205	1.5	0.023202	3.4	0.07578	3	0.45	14.3	0.4	23.3	1.6	1089.4	61.2	38.6	98.7		3.13721e+16		14.6336	0.467226		14.7248	0.516802
Z-012.TXT	12	2642	209	1465837	290	0.52	4.65301	0.2445	0.0022848	2.4	0.026181	6.8	0.08311	6.4	0.35	14.7	0.7	26.2	3.5	1271.7	124.7	43.9	98.8		1.53693e+16		15.1066	0.743055		15.211	0.777296
Z-039.TXT	39	2562	239	1325526	263	0.362	6.41979	0.2556	0.0024503	2.6	0.032805	6.2	0.0971	5.6	0.41	15.8	0.8	32.8	4	1569.2	105.8	51.9	99		1.45258e+16		16.2425	0.843697		16.3151	0.878474
Z-014.TXT	14	6850	944	3469077	687	0.294	12.3131	0.3326	0.0025765	1.7	0.051054	3.6	0.14371	3.2	0.47	16.6	0.6	50.6	3.6	2272.5	55.4	67.2	99.3		3.93251e+16		16.9646	0.662082		17.0513	0.709768
Z-022.TXT	22	8215	1348	4283200	848	0.386	13.5681	0.4359	0.002446	2.2	0.051806	6.8	0.15361	6.5	0.33	15.7	0.7	51.3	6.8	2386.5	110.1	69.3	99.3		4.67831e+16		16.0284	0.748294		16.1744	0.786642
Z-026.TXT	26	3851	878	1720662	341	0.602	19.3512	0.6207	0.0031751	3.7	0.087318	6.8	0.19946	5.7	0.54	20.4	1.5	85	11.2	2821.8	94.1	76	99.3		2.54922e+16		20.9015	1.53914		21.0271	1.57112
Z-053.FIN2	53	4354	1143	2023758	516	0.392	27.3521	0.6796	0.0028434	1.3	0.102976	2.6	0.26266	2.2	0.5	18.3	0.5	99.5	4.9	3262.8	35.8	81.6	99.4		3.32586e+16		18.7204	0.587717		18.8202	0.652002
Z-059.FIN2	59	3140	927	1353610	345	0.427	31.3245	0.7552	0.0030837	1.2	0.125055	2.3	0.29412	2	0.53	19.8	0.5	119.6	5.2	3439.6	31.5	83.4	99.4		2.42202e+16		20.2929	0.601759		20.437	0.675344
Z-057.FIN2	57	2044	763	694308	177	0.434	41.555	0.9204	0.0039202	2.2	0.202812	3.5	0.37522	2.7	0.62	25.2	1.1	187.5	12.1	3812.7	42.3	86.5	99.3		1.58473e+16		25.8924	1.18005		26.0085	1.24287
Z-054.FIN2	54	1564	1130	160252	41	0.471	86.4526	1.9272	0.0135289	2.7	1.36909	3.8	0.73395	2.7	0.71	86.6	4.7	875.8	45.6	4550.1	52	90.1	98.1		1.27517e+16		89.0943	4.92454		89.1992	5.10307
Td-H_DX-47
Z-104.FIN2	104	1188	49	661967	230	0.381	-0.675217	0.1927	0.0022835	1.8	0.012907	8.7	0.04099	8.5	0.21	14.704	0.54	13.022	2.25	0.1	0.069	-12.9	-14603.8		1.1861e+16		15.134	0.594942		15.2301	0.637295
Z-097.FIN2	97	1045	42	562986	196	0.362	-0.596682	0.1199	0.0023586	2	0.013534	10	0.04162	9.8	0.2	15.187	0.617	13.65	2.704	0.1	0.092	-11.3	-15086.7		1.03977e+16		15.6434	0.668815		15.74	0.709264
Z-089.FIN2	89	2779	126	1541270	536	0.408	-0.146412	0.1461	0.0022817	1.6	0.01421	6	0.04517	5.8	0.26	14.692	0.461	14.327	1.717	0.1	0.299	-2.5	-14591.9		2.77608e+16		15.0456	0.523594		15.1413	0.570731
Z-087.FIN2	87	2344	107	1325303	461	0.453	-0.0916435	0.17	0.0022579	1.3	0.014195	5.6	0.0456	5.5	0.22	14.539	0.363	14.312	1.596	0.1	0.553	-1.6	-14438.8		2.38388e+16		14.9024	0.438441		14.9966	0.49278
Z-086.FIN2	86	4804	221	2651659	923	0.586	-0.0613611	0.2305	0.0022629	1.1	0.014304	4.2	0.04584	4.1	0.26	14.571	0.319	14.421	1.206	0.1	0.903	-1	-14471.4		4.95597e+16		14.8707	0.40245		14.961	0.46079
Z-082.FIN2	82	1066	49	589334	205	0.392	0.0806946	0.1621	0.0023197	2.1	0.015025	9	0.04697	8.8	0.23	14.937	0.631	15.142	2.721	48	209.818	1.4	68.9		1.07783e+16		15.3826	0.680134		15.4781	0.718669
Z-098.FIN2	98	1947	91	1084704	378	0.605	0.150781	0.2292	0.0022872	1.7	0.014987	6.2	0.04752	6	0.27	14.727	0.499	15.104	1.865	75.6	142.149	2.5	80.5		2.03689e+16		15.1091	0.55781		15.199	0.602602
Z-105.FIN2	105	2552	121	1422306	495	0.422	0.164676	0.1349	0.0022885	1.6	0.01503	5.5	0.04763	5.3	0.29	14.736	0.463	15.148	1.655	81.1	125.146	2.7	81.8		2.57901e+16		15.0972	0.525759		15.1922	0.573021
Z-146.FIN2	146	1599	75	916052	319	0.425	0.172087	0.1554	0.0022195	1.6	0.01459	7.2	0.04768	7	0.22	14.292	0.462	14.707	2.11	83.2	167.025	2.8	82.8		1.61236e+16		14.6832	0.52167		14.7783	0.566815
Z-149.FIN2	149	2580	123	1443099	502	0.523	0.174505	0.313	0.002307	1.5	0.015176	7.3	0.04771	7.1	0.21	14.855	0.448	15.294	2.206	85	168.458	2.9	82.5		2.6932e+16		15.2153	0.513547		15.307	0.562539
Z-111.FIN2	111	1189	57	684958	238	0.378	0.202554	0.1579	0.0022128	2.1	0.014619	7.9	0.04792	7.6	0.27	14.249	0.608	14.736	2.306	95.1	179.539	3.3	85		1.18858e+16		14.6655	0.654384		14.762	0.690833
Z-148.FIN2	148	5374	258	3075401	1070	0.667	0.216242	0.3673	0.0022272	1	0.01475	3.7	0.04803	3.5	0.26	14.341	0.273	14.867	1.083	100.9	83.805	3.5	85.8		5.67865e+16		14.6243	0.364355		14.7124	0.425978
Z-099.FIN2	99	2059	99	1145728	399	0.606	0.237938	0.226	0.0022954	1.7	0.015259	6	0.04821	5.7	0.28	14.78	0.498	15.377	1.826	109.8	135.404	3.9	86.5		2.15875e+16		15.1583	0.557279		15.2478	0.602388
Z-129.FIN2	129	1028	49	582541	203	0.475	0.288952	0.1608	0.0022692	2.4	0.015209	8.4	0.04861	8.1	0.29	14.612	0.707	15.327	2.569	129.2	190.174	4.7	88.7		1.05949e+16		15.0494	0.749339		15.1425	0.783008
Z-131.FIN2	131	1057	52	606359	211	0.41	0.324542	0.1857	0.0022585	2.2	0.015225	8.8	0.04889	8.5	0.25	14.543	0.641	15.343	2.687	142.8	200.231	5.2	89.8		1.08219e+16		14.9765	0.686983		15.0718	0.723226
Z-133.FIN2	133	2969	143	1650304	574	0.392	0.327675	0.1245	0.0023004	1.3	0.015516	5.5	0.04892	5.4	0.24	14.812	0.395	15.634	1.717	144	125.991	5.3	89.7		2.98852e+16		15.1619	0.467558		15.2584	0.520571
Z-126.FIN2	126	2831	139	1566501	545	0.352	0.376934	0.1154	0.0023052	1.6	0.015674	5.3	0.04931	5.1	0.31	14.843	0.482	15.791	1.666	162.8	118.332	6	90.9		2.82288e+16		15.1987	0.543336		15.2964	0.589796
Z-118.FIN2	118	1361	65	755593	263	0.603	0.384972	0.2156	0.0022769	2.2	0.015499	7.9	0.04937	7.6	0.28	14.661	0.644	15.617	2.464	165.4	178.485	6.1	91.1		1.41101e+16		15.0742	0.690362		15.1638	0.726868
Z-132.FIN2	132	3998	196	2182858	760	0.444	0.38423	0.1648	0.0023238	1.2	0.015817	4.7	0.04937	4.6	0.25	14.963	0.348	15.934	1.493	165.3	106.919	6.1	90.9		4.03749e+16		15.2893	0.42982		15.3836	0.487845
Z-150.FIN2	150	3354	166	1931244	672	0.531	0.382932	0.1804	0.0022459	1.3	0.01528	4.5	0.04935	4.3	0.28	14.461	0.369	15.398	1.375	164.4	100.862	6.1	91.2		3.51627e+16		14.7884	0.442381		14.881	0.495506
Z-117.FIN2	117	1669	82	930169	324	0.568	0.427964	0.1985	0.0022781	1.5	0.015613	6.7	0.04971	6.5	0.23	14.669	0.448	15.73	2.089	181.3	151.718	6.7	91.9		1.72739e+16		15.0643	0.512335		15.1548	0.560502
Z-147.FIN2	147	2452	123	1324886	461	0.487	0.439944	0.1789	0.0023204	1.7	0.015936	7.3	0.04981	7.1	0.24	14.941	0.52	16.054	2.324	186.3	164.823	6.9	92		2.46601e+16		15.3113	0.578122		15.4044	0.622589
Z-102.FIN2	102	811	39	458327	160	0.456	0.454947	0.9567	0.0022517	2.5	0.015498	9.9	0.04992	9.5	0.25	14.499	0.722	15.616	3.055	191.3	221.653	7.2	92.4		8.25254e+15		14.9553	0.763004		15.0494	0.795698
Z-085.FIN2	85	2480	124	1407364	490	0.368	0.479119	0.1294	0.0022431	1.4	0.015497	5.4	0.05011	5.2	0.27	14.444	0.418	15.615	1.666	200	120.255	7.5	92.8		2.47655e+16		14.8016	0.484119		14.8983	0.533209
Z-134.FIN2	134	2197	110	1207287	420	0.454	0.577702	0.1442	0.0023284	1.8	0.016342	6.2	0.0509	5.9	0.29	14.993	0.543	16.459	2.024	236.5	136.69	8.9	93.7		2.24135e+16		15.3733	0.599326		15.4669	0.642664
Z-119.FIN2	119	1340	68	730373	254	0.344	0.61167	0.1851	0.0023401	1.9	0.016512	7.9	0.05117	7.7	0.24	15.068	0.583	16.629	2.623	248.7	177.444	9.4	93.9		1.333e+16		15.4979	0.636616		15.5951	0.678234
Z-113.FIN2	113	1181	62	678202	236	0.45	0.771893	0.1675	0.0022086	2	0.015963	7.8	0.05242	7.5	0.25	14.222	0.563	16.08	2.481	303.8	171.225	11.6	95.3		1.19353e+16		14.6374	0.612617		14.7315	0.651251
Z-120.FIN2	120	1773	89	967380	337	0.42	0.808497	0.1528	0.002293	2.2	0.016666	9.6	0.05272	9.4	0.22	14.764	0.636	16.783	3.204	316.6	213.126	12	95.3		1.75771e+16		15.1603	0.683424		15.2563	0.720721
Z-116.FIN2	116	1688	88	972886	339	0.477	0.853021	0.1808	0.0021983	1.6	0.016082	7.7	0.05306	7.5	0.21	14.155	0.461	16.2	2.469	331.4	170.129	12.6	95.7		1.71832e+16		14.5369	0.519667		14.631	0.564109
Z-103.FIN2	103	2041	109	1126040	392	0.474	0.887727	0.1925	0.0023221	1.3	0.017082	5.6	0.05335	5.4	0.23	14.952	0.383	17.198	1.904	343.9	122.961	13.1	95.7		2.09112e+16		15.3376	0.459057		15.431	0.51411
Z-114.FIN2	114	1365	73	767858	267	0.373	0.903778	0.1511	0.0022677	1.8	0.01672	6.6	0.05347	6.4	0.27	14.602	0.528	16.837	2.209	349	143.855	13.3	95.8		1.36578e+16		15.0164	0.583245		15.1131	0.625753
Z-084.FIN2	84	1813	97	1029066	358	0.371	0.935661	0.1324	0.0022516	1.7	0.016677	6.2	0.05372	6	0.27	14.498	0.488	16.794	2.062	359.3	134.372	13.7	96		1.8171e+16		14.8843	0.546314		14.9815	0.590727
Z-100.FIN2	100	2131	114	1234195	430	0.45	1.02551	0.1624	0.0021706	1.9	0.016286	7	0.05442	6.7	0.27	13.977	0.534	16.403	2.273	388.4	150.824	14.8	96.4		2.13577e+16		14.3356	0.584043		14.4305	0.622864
Z-101.FIN2	101	2129	114	1212553	422	0.447	1.02974	0.2078	0.0022224	1.6	0.016688	6.4	0.05446	6.2	0.25	14.311	0.463	16.805	2.122	390.2	138.15	14.8	96.3		2.14636e+16		14.6778	0.522515		14.7718	0.567555
Z-144.FIN2	144	1262	68	695544	242	0.385	1.02708	0.1251	0.0023097	2.1	0.017341	6.1	0.05445	5.8	0.34	14.872	0.629	17.457	2.128	389.8	129.5	14.8	96.2		1.26338e+16		15.3012	0.677777		15.3976	0.716049
Z-145.FIN2	145	1872	103	1004295	350	0.418	1.11968	0.2421	0.0023724	1.7	0.018053	5.6	0.05519	5.3	0.31	15.276	0.526	18.167	2.022	419.9	119.34	15.9	96.4		1.88799e+16		15.6794	0.58618		15.774	0.632133
Z-083.FIN2	83	1972	109	1104985	385	0.447	1.18072	0.1754	0.0022736	1.5	0.017449	4.8	0.05566	4.6	0.32	14.64	0.451	17.564	1.685	438.9	102.071	16.6	96.7		2.00172e+16		15.0214	0.514619		15.1158	0.562354
Z-112.FIN2	112	1330	73	731811	255	0.387	1.23469	0.1651	0.0023004	2.3	0.017792	8.3	0.05609	8	0.27	14.812	0.672	17.907	2.96	456.2	177.914	17.3	96.8		1.32655e+16		15.235	0.717478		15.3316	0.753434
Z-090.FIN2	90	2668	149	1487552	518	0.405	1.29913	0.1661	0.0022268	1.5	0.017376	6.5	0.05659	6.3	0.23	14.339	0.42	17.492	2.242	475.8	139.179	18	97		2.6177e+16		14.6892	0.484917		14.7849	0.533224
Z-088.FIN2	88	2674	154	1548671	539	0.451	1.54376	0.1851	0.0021972	1.5	0.01773	5.8	0.05852	5.6	0.26	14.149	0.424	17.845	2.055	549.4	122.556	20.7	97.4		2.71114e+16		14.4916	0.486775		14.5854	0.533681
Z-130.FIN2	130	1357	80	770182	268	0.404	1.59383	0.1554	0.0022298	1.8	0.018115	8.4	0.05892	8.2	0.21	14.358	0.512	18.229	3.043	564.2	179.137	21.2	97.5		1.35645e+16		14.7661	0.567014		14.8621	0.609265
Z-127.FIN2	127	4536	266	2575874	897	0.566	1.59998	0.238	0.0022406	1.2	0.018217	3.7	0.05897	3.4	0.34	14.428	0.358	18.33	1.329	565.9	75.034	21.3	97.5		4.7031e+16		14.7293	0.4327		14.8198	0.486462
Z-115.FIN2	115	1562	99	855222	298	0.438	1.72325	0.1824	0.0022838	1.9	0.018877	9.2	0.05995	9	0.21	14.706	0.566	18.989	3.456	601.7	194.24	22.6	97.6		1.55538e+16		15.1117	0.618489		15.2059	0.659206
Z-DX-7-081.FIN2	81	776	49	445562	155	0.355	2.24434	0.1433	0.0022133	2.1	0.019549	10	0.06406	9.8	0.21	14.252	0.604	19.658	3.906	743.6	207.145	27.5	98.1		7.70449e+15		14.7065	0.650921		14.8039	0.687756
Z-128.FIN2	128	881	57	481611	168	0.406	2.46643	0.1592	0.0023232	2.3	0.021086	8.4	0.06583	8	0.28	14.959	0.691	21.188	3.508	800.9	168.35	29.4	98.1		8.85742e+15		15.4233	0.736371		15.5188	0.772289
Z-096.FIN2	96	1116	74	632136	220	0.424	2.66509	0.2224	0.0022438	2.4	0.020849	10.2	0.06739	9.9	0.23	14.448	0.682	20.952	4.22	849.8	205.552	31	98.3		1.12405e+16		14.8753	0.724821		14.9707	0.75881
Z-143.FIN2	143	1301	131	668140	233	0.382	7.08607	0.2617	0.0024692	1.9	0.034853	6.2	0.10237	6	0.3	15.898	0.597	34.787	4.275	1667.6	110.28	54.3	99		1.29927e+16		16.3541	0.655152		16.4503	0.70008
DEMNE-1_DX-48
Z-010.FIN2	10	2291	93	1302821	481	0.483	-0.729431	0.18	0.0022717	1.4	0.012704	6.9	0.04056	6.7	0.21	14.6	0.4	12.8	1.7	0.1	0	-14.1	-14527.9		2.5124e+16		14.9602	0.470034		15.0819	0.521643
Z-035.FIN2	35	999	43	578701	213	0.47	-0.42377	0.1367	0.0022208	2.1	0.013157	9	0.04297	8.7	0.24	14.3	0.6	13.3	2.4	0.1	0.1	-7.7	-14200.5		1.08771e+16		14.7258	0.647331		14.8198	0.684436
Z-023.FIN2	23	1514	65	882126	325	0.385	-0.3431	0.1244	0.0022396	2.3	0.013466	8.4	0.04361	8.1	0.27	14.4	0.6	13.6	2.3	0.1	0.1	-6.2	-14321.5		1.64375e+16		14.7924	0.647744		14.9106	0.685271
Z-037.FIN2	37	1593	69	928127	342	0.417	-0.331311	0.1444	0.0022137	1.8	0.01334	7.6	0.0437	7.4	0.23	14.3	0.5	13.5	2	0.1	0.1	-5.9	-14154.7		1.72783e+16		14.6854	0.55562		14.7342	0.597963
Z-025.FIN2	25	1819	80	1070033	395	0.473	-0.256332	0.1672	0.0021918	1.8	0.013384	6	0.04429	5.7	0.3	14.1	0.5	13.5	1.6	0.1	0.1	-4.6	-14014.1		1.98882e+16		14.4679	0.554064		14.5757	0.595642
Z-015.FIN2	15	1954	86	1161978	429	0.434	-0.251334	0.1636	0.0021958	1.8	0.013421	6.9	0.04433	6.6	0.26	14.1	0.5	13.5	1.8	0.1	0.2	-4.5	-14039.7		2.14348e+16		14.4615	0.554019		14.5969	0.595716
Z-008.FIN2	8	1037	46	565575	209	0.292	-0.188554	0.1117	0.0023881	2.1	0.014768	7.6	0.04485	7.3	0.28	15.4	0.7	14.9	2.2	0.1	0.3	-3.3	-15276.4		1.10993e+16		15.8566	0.747297		15.9314	0.784576
Z-022.FIN2	22	1435	64	827647	305	0.343	-0.0621439	0.1543	0.0022321	1.9	0.014104	7.5	0.04583	7.3	0.25	14.4	0.5	14.2	2.1	0.1	1.5	-1.1	-14272.9		1.52909e+16		14.7988	0.556439		14.8687	0.599472
Z-043.FIN2	43	2375	110	1327357	490	0.383	-0.00387545	0.1392	0.0023079	1.7	0.014735	4.3	0.0463	3.9	0.4	14.9	0.5	14.9	1.3	13.5	94.8	-0.1	-10.1		2.56173e+16		15.2659	0.559863		15.3219	0.605201
Z-029.FIN2	29	906	42	529118	195	0.462	0.147807	0.1986	0.002235	2.5	0.014634	10	0.04749	9.7	0.25	14.4	0.7	14.8	2.9	73.8	230.9	2.4	80.5		1.00112e+16		14.8361	0.741569		14.9214	0.77461
Z-036.FIN2	36	1496	71	854597	315	0.414	0.187963	0.1506	0.0022557	1.7	0.01487	6.6	0.04781	6.3	0.26	14.5	0.5	15	2	90	150.3	3.1	83.9		1.61254e+16		14.8969	0.557151		15.0178	0.600967
Z-039.FIN2	39	3497	168	1983956	732	0.516	0.196578	0.1709	0.0022709	1.2	0.01499	4.2	0.04788	4.1	0.28	14.6	0.3	15.1	1.3	93.2	96	3.2	84.3		3.84711e+16		14.9226	0.388105		15.038	0.448896
Z-038.FIN2	38	3547	171	2054855	758	0.58	0.208704	0.208	0.0022239	1.4	0.014709	4.4	0.04797	4.2	0.32	14.3	0.4	14.8	1.3	97.9	99.6	3.4	85.4		3.94938e+16		14.6137	0.467056		14.7247	0.516649
Z-045.FIN2	45	2210	108	1282034	473	0.476	0.297283	0.1333	0.0022223	1.4	0.014912	6.4	0.04867	6.2	0.22	14.3	0.4	15	1.9	131.8	146.6	4.8	89.1		2.41583e+16		14.6562	0.467419		14.76	0.517203
Z-044.FIN2	44	2104	103	1283179	473	0.475	0.306554	0.1836	0.0021158	1.3	0.014216	6.1	0.04873	6	0.21	13.6	0.3	14.3	1.7	135	140.7	4.9	89.9		2.29743e+16		13.9429	0.378057		14.0621	0.432919
Z-026.FIN2	26	1514	75	848727	313	0.403	0.430571	0.1561	0.0022732	1.9	0.015587	7.5	0.04973	7.2	0.26	14.6	0.6	15.7	2.3	182.5	168.3	6.8	92		1.60968e+16		14.9997	0.649041		15.1339	0.687595
Z-012.FIN2	12	1854	91	1046529	386	0.43	0.469776	0.1514	0.0022739	1.6	0.015688	6.3	0.05004	6.1	0.26	14.6	0.5	15.8	2	196.8	141.3	7.4	92.6		1.99648e+16		14.9806	0.557762		15.1185	0.602101
Z-028.FIN2	28	2670	133	1479147	546	0.394	0.472658	0.1321	0.0022517	1.8	0.015543	7	0.05006	6.7	0.26	14.5	0.5	15.7	2.2	198	156	7.4	92.7		2.78463e+16		14.8487	0.556801		14.9439	0.600228
Z-041.FIN2	41	1729	87	958456	354	0.452	0.504465	0.1816	0.00232	1.7	0.016097	6.3	0.05032	6.1	0.27	14.9	0.5	16.2	2	210	141.6	7.9	92.9		1.8769e+16		15.294	0.560073		15.4276	0.605998
Z-011.FIN2	11	2029	102	1178773	435	0.453	0.528865	0.1781	0.002297	1.9	0.015997	8.6	0.05051	8.4	0.22	14.8	0.6	16.1	2.7	218.6	193.9	8.2	93.2		2.2903e+16		15.1735	0.650139		15.2579	0.689247
Z-DX-48-006.FIN2	6	3728	216	2147678	792	0.506	1.452	0.2026	0.0022386	1.3	0.017842	4.6	0.0578	4.4	0.28	14.4	0.4	18	1.6	522.4	97.5	19.7	97.2		4.09837e+16		14.7127	0.467902		14.8205	0.518027
Z-042.FIN2	42	2166	130	1277181	471	0.373	1.75267	0.1545	0.0021867	1.5	0.018142	5.2	0.06017	4.9	0.29	14.1	0.4	18.3	1.9	609.8	107	22.9	97.7		2.3261e+16		14.4545	0.465706		14.5318	0.514194
Z-021.FIN2	21	1437	99	790790	292	0.466	3.09353	0.2118	0.0023431	2.2	0.022871	7	0.07079	6.6	0.31	15.1	0.7	23	3.2	951.5	135.7	34.3	98.4		1.57232e+16		15.5156	0.745345		15.5959	0.781196
Z-040.FIN2	40	1908	137	1096249	404	0.465	3.23173	0.2125	0.0022493	1.6	0.022289	5.4	0.07187	5.1	0.29	14.5	0.5	22.4	2.4	982.3	104.5	35.3	98.5		2.08883e+16		14.874	0.556984		14.9511	0.600439
Z-009.FIN2	9	1301	139	659977	243	0.423	7.79202	0.306	0.0025311	1.9	0.037677	5.4	0.10796	5	0.36	16.3	0.6	37.6	4	1765.3	91.4	56.6	99.1		1.40147e+16		16.7601	0.660663		16.8509	0.707364
Z-014.FIN2	14	2022	300	1022791	377	0.498	12.7813	0.4314	0.0025666	1.9	0.052166	4.4	0.14741	4	0.44	16.5	0.6	51.6	4.5	2316.2	68.8	68	99.3		2.23259e+16		16.9189	0.661764		17.0364	0.709391
Z-013.FIN2	13	1364	236	627227	231	0.359	15.0822	0.4575	0.0028629	2.3	0.065387	5.2	0.16565	4.7	0.44	18.4	0.8	64.3	6.5	2514.2	79.4	71.3	99.3		1.48503e+16		18.9128	0.85871		19.0395	0.904956
Z-027.FIN2	27	2758	720	1169015	431	0.391	26.6455	0.6326	0.0030268	1.3	0.107301	3.1	0.25711	2.7	0.44	19.5	0.5	103.5	6	3229.1	44	81.2	99.4		2.95594e+16		19.9619	0.598737		20.0399	0.669959
Z-024.FIN2	24	2352	675	951622	351	0.433	30.2876	0.7489	0.0031717	1.4	0.125049	2.7	0.28594	2.3	0.51	20.4	0.6	119.6	6	3395.7	36.6	82.9	99.4		2.53848e+16		20.902	0.692058		21.0105	0.76044
Z-007.FIN2	7	2804	1020	927274	342	0.502	35.5054	0.9241	0.0039655	4.4	0.179003	7.1	0.32738	5.6	0.61	25.5	2.2	167.2	22	3604.9	86.6	84.7	99.3		3.13528e+16		26.095	2.24174		26.1997	2.27592
SZOM_DX-49
Z-119.FIN2	119	8597	383	4166693	1645	0.966	-0.257073	0.3246	0.0026449	1.3	0.01617	2.8	0.04434	2.5	0.45	17.028	0.431	16.287	0.903	0.1	0.065	-4.5	-16927.5		1.08147e+17		17.2987	0.516943		17.3764	0.578936
Z-147.FIN2	147	2365	104	1172604	463	0.501	-0.253552	0.1705	0.0025814	1.6	0.015789	6.7	0.04436	6.5	0.24	16.619	0.541	15.907	2.107	0.1	0.17	-4.5	-16519.5		2.74392e+16		17.0202	0.609547		17.1131	0.661393
Z-117.FIN2	117	4831	216	2371218	936	0.711	-0.235075	0.2436	0.0026132	1.4	0.016037	4.5	0.04451	4.3	0.32	16.824	0.484	16.154	1.456	0.1	0.124	-4.1	-16723.9		5.82299e+16		17.1538	0.560683		17.2396	0.617444
Z-069.FIN2	69	3161	141	1623186	428	0.554	-0.199414	0.2077	0.0025975	1.8	0.01604	5.1	0.04479	4.8	0.35	16.723	0.599	16.158	1.63	0.1	0.169	-3.5	-16622.7		2.59024e+16		17.1325	0.662354		17.2233	0.710955
Z-132.FIN2	132	3614	165	1797066	709	0.583	-0.130821	0.2098	0.002579	1.6	0.016121	4.7	0.04533	4.4	0.35	16.604	0.542	16.238	1.519	0.1	0.28	-2.3	-16504.2		4.25823e+16		16.9607	0.609984		17.0507	0.661434
Z-120.FIN2	120	9644	441	4902626	1936	0.54	-0.109596	0.1911	0.0025159	1.1	0.01578	2.8	0.04549	2.6	0.38	16.198	0.351	15.898	0.896	0.1	0.214	-1.9	-16098		1.12605e+17		16.4516	0.443719		16.5434	0.508395
Z-060.FIN2	60	6555	299	3292398	868	0.52	-0.0954755	0.1751	0.0026643	1.6	0.016759	3.7	0.04562	3.3	0.43	17.152	0.537	16.876	1.224	0.1	0.353	-1.6	-17052.1		5.35534e+16		17.4968	0.609684		17.5892	0.664324
Z-068.FIN2	68	3297	152	1692769	446	0.577	-0.0893965	0.1933	0.0025992	1.7	0.016363	4	0.04566	3.6	0.42	16.734	0.558	16.48	1.295	0.1	0.419	-1.5	-16633.7		2.71305e+16		17.1391	0.625569		17.2291	0.67685
Z-055.FIN2	55	7355	338	3724385	982	0.651	-0.0749497	0.2258	0.0026459	1.8	0.0167	3	0.04578	2.4	0.59	17.034	0.607	16.817	1.009	0.1	0.409	-1.3	-16934.4		6.16093e+16		17.3621	0.671205		17.4501	0.720438
Z-052.FIN2	52	5630	258	2916936	769	0.448	-0.0688671	0.1543	0.0025806	1.7	0.016304	3.5	0.04582	3.1	0.47	16.614	0.55	16.421	1.147	0.1	0.627	-1.2	-16514		4.53351e+16		16.9646	0.617133		17.0592	0.668081
Z-149.FIN2	149	1730	79	847450	335	0.557	-0.0568155	0.1948	0.0026187	1.8	0.016582	6.2	0.04592	5.9	0.3	16.859	0.623	16.699	2.06	0.1	2.188	-1	-16759		2.03293e+16		17.2966	0.685258		17.3876	0.733214
Z-045.FIN2	45	3018	140	1518420	400	0.509	-0.0398993	0.1842	0.0026692	2	0.016952	6	0.04606	5.6	0.33	17.184	0.684	17.068	2.027	0.8	130.657	-0.7	-2048		2.46697e+16		17.6099	0.743157		17.702	0.78917
Z-056.FIN2	56	9005	419	4747495	1252	0.722	-0.0125206	0.249	0.0025365	1.7	0.016179	2.9	0.04626	2.4	0.57	16.331	0.541	16.296	0.936	11.2	57.146	-0.2	-45.8		7.62872e+16		16.6246	0.606568		16.7101	0.656316
Z-133.FIN2	133	2900	135	1394932	551	0.629	0.00946558	0.2243	0.0026669	1.7	0.017079	5.4	0.04645	5.1	0.32	17.169	0.597	17.195	1.829	20.9	121.289	0.2	17.9		3.44896e+16		17.5597	0.663593		17.6483	0.714447
Z-144.FIN2	144	3868	182	1858363	734	0.406	0.0522627	0.1438	0.0026801	1.5	0.017291	4.7	0.04679	4.5	0.31	17.254	0.51	17.407	1.633	38.7	107.509	0.9	55.4		4.44034e+16		17.6203	0.587049		17.7159	0.644394
Z-134.FIN2	134	4447	209	2107606	832	0.479	0.0745391	0.1735	0.0027113	1.4	0.017558	4.1	0.04697	3.9	0.33	17.455	0.477	17.674	1.454	47.7	93.479	1.2	63.4		5.15976e+16		17.8098	0.560253		17.9026	0.621287
Z-128.FIN2	128	4858	233	2428684	959	0.712	0.148848	0.247	0.0025707	1.5	0.01685	3.7	0.04754	3.3	0.42	16.551	0.504	16.967	1.236	76.5	79.375	2.5	78.4		5.87121e+16		16.8746	0.575795		16.9602	0.629492
Z-072.FIN2	72	2015	95	998225	263	0.535	0.177429	0.1727	0.0026834	2.1	0.017677	6.9	0.04778	6.5	0.31	17.275	0.74	17.792	2.427	88.3	154.917	2.9	80.4		1.639e+16		17.7461	0.795825		17.8376	0.8396
Z-118.FIN2	118	5349	259	2649113	1046	0.705	0.210514	0.2354	0.0025906	1.4	0.017154	3.7	0.04803	3.4	0.39	16.678	0.482	17.271	1.26	100.6	80.086	3.4	83.4		6.44571e+16		16.9947	0.557634		17.0815	0.613682
Z-127.FIN2	127	2199	105	1025547	405	0.495	0.223989	0.1592	0.0027787	2.2	0.01845	5.7	0.04816	5.3	0.38	17.888	0.775	18.563	2.094	107	124.285	3.6	83.3		2.58072e+16		18.3264	0.831903		18.4189	0.876582
Z-141.FIN2	141	2933	141	1465354	579	0.493	0.231085	0.1835	0.0025695	1.4	0.017073	4.2	0.04819	4	0.33	16.543	0.456	17.189	1.438	108.6	94.186	3.8	84.8		3.40979e+16		16.9206	0.53468		17.0133	0.592461
Z-143.FIN2	143	3443	167	1686729	666	0.596	0.26661	0.2141	0.0026427	1.6	0.017666	4.7	0.04848	4.4	0.34	17.013	0.539	17.781	1.656	123	104.132	4.3	86.2		4.10586e+16		17.3822	0.610556		17.4724	0.66443
Z-DX-49-042.FIN2	42	3274	159	1672310	441	0.453	0.293405	0.1598	0.002628	2.1	0.017644	5.4	0.04869	5	0.38	16.919	0.693	17.76	1.899	133.2	117.232	4.7	87.3		2.65039e+16		17.331	0.749682		17.425	0.793939
Z-130.FIN2	130	5168	254	2545597	1005	0.581	0.306537	0.1869	0.0025974	1.4	0.017473	3.4	0.04879	3.1	0.41	16.722	0.469	17.588	1.198	137.8	73.706	4.9	87.9		6.07752e+16		17.0455	0.546866		17.1359	0.604261
Z-051.FIN2	51	5828	286	2970376	783	0.499	0.330117	0.1728	0.002626	1.8	0.017735	4.3	0.04898	3.9	0.42	16.906	0.607	17.85	1.512	147.1	90.896	5.3	88.5		4.74235e+16		17.2582	0.670476		17.3511	0.719219
Z-075.FIN2	75	2292	113	1129110	298	0.532	0.336502	0.2027	0.0027021	2.6	0.018271	7.1	0.04904	6.6	0.37	17.395	0.905	18.385	2.597	149.9	155.375	5.4	88.4		1.86838e+16		17.8555	0.951747		17.9474	0.989089
Z-059.FIN2	59	6897	341	3549448	936	0.635	0.35962	0.2311	0.0026	1.7	0.017643	3	0.04921	2.5	0.55	16.739	0.552	17.758	1.064	158.1	59.386	5.7	89.4		5.75482e+16		17.0683	0.619691		17.1567	0.671004
Z-066.FIN2	66	11234	554	5775982	1523	0.847	0.35714	0.2937	0.0025969	1.6	0.017613	3.2	0.04919	2.8	0.48	16.719	0.518	17.729	1.128	157	65.899	5.7	89.4		9.71566e+16		16.9955	0.589035		17.0773	0.642324
Z-057.FIN2	57	3449	169	1739304	459	0.451	0.386624	0.1572	0.002652	2	0.018073	6.3	0.04943	5.9	0.32	17.074	0.691	18.187	2.265	168.1	138.86	6.1	89.8		2.78248e+16		17.4847	0.748807		17.5781	0.793873
Z-116.FIN2	116	5759	286	2867971	1132	0.846	0.413105	0.3031	0.0025773	1.3	0.017636	3.7	0.04963	3.4	0.37	16.593	0.446	17.751	1.29	177.6	79.599	6.5	90.7		7.10933e+16		16.8984	0.525983		16.9802	0.584407
Z-131.FIN2	131	4191	209	2036830	804	0.696	0.428651	0.2369	0.0026339	1.3	0.018069	4	0.04976	3.7	0.33	16.957	0.449	18.183	1.432	183.7	87.282	6.7	90.8		5.02926e+16		17.3043	0.532093		17.3907	0.592597
Z-146.FIN2	146	3884	194	1881443	743	0.543	0.427023	0.2171	0.0026568	1.3	0.018226	4.6	0.04975	4.4	0.29	17.104	0.448	18.34	1.659	183.6	101.808	6.7	90.7		4.56509e+16		17.4643	0.532673		17.5557	0.594211
Z-074.FIN2	74	9572	480	4889845	1289	0.765	0.440431	0.2669	0.0026089	1.6	0.017932	3.3	0.04985	2.9	0.48	16.796	0.534	18.047	1.179	188.2	67.27	6.9	91.1		8.13624e+16		17.0915	0.603892		17.1761	0.656556
Z-053.FIN2	53	5327	268	2677543	706	0.681	0.506742	0.2472	0.0026547	1.7	0.01844	4.2	0.05038	3.8	0.41	17.091	0.583	18.554	1.529	212.6	87.889	7.9	92		4.47073e+16		17.4532	0.650246		17.5397	0.701455
Z-058.FIN2	58	3076	157	1555957	410	0.6	0.552763	0.2113	0.0026241	2	0.018358	3.8	0.05074	3.2	0.53	16.894	0.677	18.471	1.389	229	74.493	8.5	92.6		2.52836e+16		17.3102	0.734783		17.3995	0.779759
Z-043.FIN2	43	2866	147	1451500	383	0.458	0.608227	0.1914	0.002636	2	0.018602	5.7	0.05118	5.4	0.34	16.97	0.666	18.715	2.116	249.1	123.283	9.3	93.2		2.31105e+16		17.3973	0.725229		17.4916	0.771231
Z-135.FIN2	135	4204	218	2014014	795	0.425	0.694816	0.153	0.002679	1.5	0.019159	4.5	0.05187	4.3	0.34	17.247	0.529	19.27	1.736	279.7	97.99	10.5	93.8		4.82299e+16		17.6046	0.603504		17.6995	0.65932
Z-148.FIN2	148	2250	118	1101527	435	0.522	0.8245	0.1993	0.0026371	2	0.019233	6	0.05289	5.7	0.33	16.977	0.667	19.343	2.313	324.3	129.553	12.2	94.8		2.64209e+16		17.3907	0.726104		17.4831	0.772011
Z-044.FIN2	44	5100	275	2653440	700	0.492	0.915311	0.1748	0.0025743	1.8	0.019025	4	0.0536	3.5	0.45	16.573	0.588	19.137	1.501	354.4	79.972	13.4	95.3		4.15069e+16		16.9316	0.650993		17.0252	0.699293
Z-142.FIN2	142	3050	166	1463197	578	0.558	1.01614	0.2308	0.0026754	1.6	0.020069	4.5	0.05441	4.2	0.36	17.224	0.555	20.176	1.781	387.9	93.357	14.6	95.6		3.58461e+16		17.6119	0.626475		17.7024	0.680427
Z-054.FIN2	54	2621	144	1309918	345	0.486	1.07701	0.1948	0.0026656	2.1	0.020173	5.8	0.05489	5.4	0.37	17.161	0.736	20.28	2.325	407.8	120.271	15.4	95.8		2.11724e+16		17.6022	0.791233		17.6949	0.834565
Z-145.FIN2	145	8062	458	3506419	1384	0.629	1.30645	0.2753	0.0029472	1.3	0.023056	4.2	0.05674	4	0.31	18.971	0.498	23.145	1.911	481.4	87.61	18	96.1		9.58576e+16		19.2862	0.59099		19.3748	0.658582
Z-150.FIN2	150	1706	99	816597	322	0.547	1.45489	0.2028	0.0026844	1.4	0.021423	6.1	0.05788	5.9	0.23	17.281	0.477	21.523	2.592	525.3	129.918	19.7	96.7		2.00156e+16		17.7312	0.559574		17.8229	0.620158
Z-067.FIN2	67	5655	342	2786262	735	0.669	1.79168	0.2716	0.0027407	2	0.022883	4.3	0.06055	3.8	0.46	17.643	0.711	22.973	1.974	623.5	83.066	23.2	97.2		4.79794e+16		18.0093	0.770598		18.0972	0.817014
Z-070.FIN2	70	2429	172	1179391	311	0.488	3.09768	0.2272	0.0027732	2.7	0.027103	10.7	0.07088	10.4	0.25	17.852	0.955	27.154	5.764	954.1	212.767	34.3	98.1		1.98333e+16		18.3181	1.00169		18.4114	1.03906
Z-129.FIN2	129	3500	321	1702217	672	0.617	5.72319	0.3105	0.0026423	1.5	0.033377	4.7	0.09162	4.4	0.33	17.011	0.526	33.337	3.083	1459.5	84.481	49	98.8		4.16084e+16		17.3788	0.599084		17.4677	0.653876
Z-071.FIN2	71	2426	247	1041259	275	0.533	6.63044	0.3265	0.0031815	3	0.043369	10.2	0.09887	9.7	0.29	20.477	1.222	43.108	8.612	1602.9	181.61	52.5	98.7		2.039e+16		21.0082	1.27021		21.0991	1.30905
EG1_DX-55
Z-105.FIN2	105	2029	88	981444	359	0.545	-0.374402	0.2118	0.0026255	1.6	0.015715	6.3	0.04341	6.1	0.26	16.9	0.6	15.8	2	0.1	0.1	-6.8	-16803		2.19835e+16		17.3307	0.664658		17.4248	0.714203
Z-083.FIN2	83	2268	100	1123631	411	0.528	-0.266129	0.1895	0.0025768	1.4	0.015724	4.9	0.04426	4.7	0.28	16.6	0.5	15.8	1.5	0.1	0.1	-4.7	-16489.8		2.46154e+16		17.0116	0.5734		17.0929	0.628113
Z-086.FIN2	86	10387	464	4738678	1733	0.677	-0.225769	0.2503	0.0028272	1	0.017391	2.8	0.04461	2.7	0.35	18.2	0.4	17.5	1	0.1	0.1	-4	-18099.5		1.17216e+17		18.4806	0.502973		18.5673	0.574935
Z-011.FIN2	11	15250	681	7700229	673	0.642	-0.18227	0.2204	0.0026336	1.2	0.016316	3.3	0.04493	3.1	0.36	17	0.4	16.4	1.1	0.1	0.1	-3.2	-16855.2		4.21478e+16		17.3663	0.492044		17.4085	0.557041
Z-043.FIN2	43	19253	861	9742744	852	0.491	-0.159107	0.1672	0.0026083	1.2	0.016222	2.9	0.04511	2.6	0.43	16.8	0.4	16.3	0.9	0.1	0.1	-2.8	-16692.5		5.12814e+16		17.1421	0.489899		17.2272	0.553874
Z-090.FIN2	90	5857	270	2944529	1077	0.699	-0.0607607	0.2425	0.0025476	1	0.016116	4	0.04588	3.9	0.26	16.4	0.3	16.2	1.3	0.1	1	-1	-16301.7		6.58929e+16		16.7093	0.407446		16.7978	0.479061
Z-088.FIN2	88	6127	287	2943938	1077	0.691	0.0233254	0.2394	0.0026703	1.1	0.017142	3.4	0.04656	3.2	0.32	17.2	0.4	17.3	1.2	26.7	77.5	0.4	35.6		6.8913e+16		17.5197	0.493523		17.5972	0.559677
Z-102.FIN2	102	6338	296	3018555	1104	0.46	0.0212816	0.1544	0.0027199	1.1	0.017458	3.1	0.04655	2.9	0.34	17.5	0.4	17.6	1.1	26.4	69.3	0.4	33.7		6.8833e+16		17.8254	0.496494		17.9294	0.564655
Z-096.FIN2	96	6714	315	3356390	1228	0.911	0.0428712	0.3036	0.0025533	1	0.016441	3.8	0.0467	3.7	0.27	16.4	0.3	16.6	1.3	33.9	88.2	0.7	51.5		7.79225e+16		16.6928	0.407262		16.812	0.479017
Z-030.FIN2	30	9866	460	4928445	431	0.491	0.0789343	0.1756	0.0026731	1.5	0.017324	3.9	0.047	3.6	0.39	17.2	0.5	17.4	1.4	49.5	85.9	1.3	65.2		2.65449e+16		17.6186	0.578369		17.7206	0.636526
Z-021.FIN2	21	9874	462	4800181	420	0.723	0.0852697	0.2436	0.0027528	1.5	0.017861	4.1	0.04706	3.9	0.36	17.7	0.5	18	1.5	52.2	92	1.4	66.1		2.77901e+16		18.1259	0.582621		18.2332	0.643622
Z-023.FIN2	23	40178	1916	18607622	1627	0.299	0.146384	0.1008	0.0028877	0.9	0.018934	2	0.04756	1.8	0.46	18.6	0.3	19	0.8	77.3	42.7	2.4	76		1.0447e+17		18.8995	0.432719		18.9868	0.518033
Z-DX-55-081.FIN2	81	6202	297	2941756	1076	0.893	0.149408	0.2988	0.0026958	1.1	0.017679	3.3	0.04756	3.1	0.33	17.4	0.4	17.8	1.2	77.6	74.6	2.5	77.6		7.22477e+16		17.7185	0.495451		17.7529	0.562481
Z-009.FIN2	9	21105	1007	10349688	905	0.442	0.163009	0.1609	0.0027156	1.1	0.017849	2.8	0.04767	2.5	0.4	17.5	0.4	18	1	83	60.2	2.7	78.9		5.62064e+16		17.8467	0.496702		17.923	0.564793
Z-041.FIN2	41	35138	1685	17493688	1530	0.906	0.161328	0.3037	0.0026617	0.9	0.017489	2.2	0.04765	2	0.42	17.1	0.3	17.6	0.8	82.1	48	2.7	79.1		1.01055e+17		17.3787	0.415		17.495	0.491011
Z-087.FIN2	87	3105	148	1413647	517	0.707	0.207263	0.2558	0.0027967	1.8	0.01852	5.5	0.04803	5.2	0.33	18	0.7	18.6	2	100.6	123.8	3.4	82.1		3.47552e+16		18.4088	0.76306		18.4984	0.811944
Z-022.FIN2	22	26587	1286	13410590	1173	0.819	0.22722	0.2826	0.0026541	1	0.017627	2.5	0.04817	2.3	0.41	17.1	0.4	17.7	0.9	107.6	54.6	3.7	84.1		7.64831e+16		17.4072	0.492438		17.4764	0.557867
Z-045.FIN2	45	49632	2412	24983276	2185	0.752	0.256542	0.2611	0.0026395	0.8	0.017613	1.7	0.0484	1.5	0.49	17	0.3	17.7	0.6	118.8	35.6	4.1	85.7		1.39624e+17		17.2444	0.413472		17.3221	0.488335
Z-098.FIN2	98	18740	913	9413680	3443	0.747	0.257939	0.2598	0.002551	0.8	0.017022	2.1	0.0484	2	0.37	16.4	0.3	17.1	0.7	118.7	46.5	4.2	86.2		2.12239e+17		16.595	0.406173		16.7043	0.477241
Z-012.FIN2	12	15477	760	7631297	667	0.591	0.342948	0.1954	0.0026944	1.3	0.018236	2.9	0.04909	2.6	0.44	17.3	0.4	18.4	1.1	152.1	62	5.5	88.6		4.21019e+16		17.6728	0.495007		17.8095	0.562491
Z-112.FIN2	112	4631	229	2221064	812	0.592	0.348381	0.2061	0.0026708	1.3	0.018093	4	0.04913	3.8	0.32	17.2	0.4	18.2	1.5	154.2	89.7	5.6	88.8		5.10506e+16		17.5507	0.493822		17.6345	0.560206
Z-111.FIN2	111	6703	334	3333798	1219	0.883	0.413512	0.2931	0.0026314	1.3	0.018012	3.5	0.04964	3.2	0.38	16.9	0.4	18.1	1.3	178.4	75.4	6.5	90.5		7.93643e+16		17.1999	0.49045		17.3221	0.555026
Z-039.FIN2	39	22322	1109	11180030	978	0.606	0.41719	0.2202	0.0026388	1.1	0.018073	2.8	0.04967	2.6	0.38	17	0.4	18.2	1	179.8	61	6.6	90.6		6.08851e+16		17.3287	0.491683		17.4062	0.556706
Z-024.FIN2	24	16651	828	8342463	730	0.533	0.438618	0.1736	0.0026435	1.2	0.018166	3.1	0.04984	2.9	0.38	17	0.4	18.3	1.1	187.6	66.9	6.9	90.9		4.47989e+16		17.36	0.491984		17.4707	0.557426
Z-036.FIN2	36	17421	869	8704155	761	0.557	0.454734	0.1912	0.0026641	1.2	0.018354	2.9	0.04997	2.7	0.4	17.2	0.4	18.5	1.1	193.5	62.9	7.1	91.1		4.74705e+16		17.5583	0.493895		17.5992	0.56002
Z-103.FIN2	103	4091	204	1957213	716	0.554	0.462055	0.2147	0.002681	1.1	0.018495	4.1	0.05003	3.9	0.28	17.3	0.4	18.6	1.5	196.6	90.8	7.2	91.2		4.48968e+16		17.6661	0.494942		17.716	0.561769
Z-084.FIN2	84	2230	114	1122986	411	0.487	0.544575	0.1573	0.0025822	1.9	0.01804	8	0.05067	7.7	0.23	16.6	0.6	18.2	2.9	225.9	178.8	8.4	92.6		2.44363e+16		17.0124	0.662416		17.1305	0.710508
Z-099.FIN2	99	2776	141	1409807	516	0.592	0.545172	0.2032	0.0025446	1.3	0.017778	5.2	0.05067	5.1	0.25	16.4	0.4	17.9	1.8	226	116.8	8.4	92.8		3.09383e+16		16.784	0.486511		16.856	0.54829
Z-010.FIN2	10	19783	1011	10059427	880	0.623	0.567176	0.2166	0.0026722	1.3	0.018738	3	0.05086	2.7	0.43	17.2	0.4	18.8	1.1	234.4	62.4	8.7	92.7		5.55543e+16		17.542	0.493738		17.634	0.560127
Z-038.FIN2	38	13247	697	6686975	585	0.589	0.825432	0.206	0.0026579	1.7	0.019386	3.7	0.0529	3.2	0.47	17.1	0.6	19.5	1.4	324.5	73.3	12.2	94.7		3.64775e+16		17.4833	0.665746		17.5846	0.716095
Z-113.FIN2	113	3112	164	1558806	570	0.613	0.824498	0.4223	0.0025581	1.5	0.018651	4.7	0.05288	4.5	0.31	16.5	0.5	18.8	1.8	323.7	102.1	12.2	94.9		3.44932e+16		16.8754	0.572304		16.9334	0.626137
Z-042.FIN2	42	10545	572	5292071	463	0.583	1.01926	0.2112	0.002639	1.5	0.019806	3.5	0.05443	3.2	0.42	17	0.5	19.9	1.4	389	71.5	14.7	95.6		2.86851e+16		17.4058	0.576612		17.4852	0.63346
Z-085.FIN2	85	6647	371	3099152	1134	0.539	1.23875	0.2105	0.0028325	1.3	0.021946	3.9	0.05619	3.6	0.34	18.2	0.5	22	1.7	460.1	80.4	17.3	96		7.47823e+16		18.5294	0.586067		18.6551	0.649444
Z-044.FIN2	44	8584	489	4313703	377	0.587	1.35067	0.2268	0.0026379	1.5	0.02075	3.4	0.05705	3	0.45	17	0.5	20.9	1.4	493.6	66.7	18.6	96.6		2.33703e+16		17.4269	0.576785		17.4989	0.633703
Z-037.FIN2	37	10403	608	5154532	451	0.602	1.52707	0.2235	0.0026795	1.4	0.021594	3.7	0.05845	3.4	0.38	17.2	0.5	21.7	1.6	546.7	73.9	20.5	96.8		2.83655e+16		17.6117	0.578312		17.7524	0.636673
Z-015.FIN2	15	13097	779	6623059	579	0.562	1.69248	0.2243	0.0026194	1.2	0.021581	3	0.05975	2.7	0.39	16.9	0.4	21.7	1.3	594.7	59.2	22.2	97.2		3.55253e+16		17.2815	0.491231		17.3351	0.555807
Z-014.FIN2	14	15336	938	7641335	668	0.592	1.8763	0.2313	0.0026714	1.2	0.022546	3.1	0.06121	2.9	0.38	17.2	0.4	22.6	1.4	646.8	61.9	24	97.3		4.19538e+16		17.5711	0.494019		17.6588	0.560551
Z-008.FIN2	8	14151	888	7042816	616	0.542	2.03567	0.2208	0.002671	1.2	0.023007	2.7	0.06247	2.4	0.46	17.2	0.4	23.1	1.2	690.4	51	25.5	97.5		3.83179e+16		17.5805	0.49411		17.6671	0.56069
Z-082.FIN2	82	3670	232	1800761	659	0.465	2.05706	0.2026	0.0026011	1.2	0.02246	4.5	0.06263	4.3	0.27	16.7	0.4	22.6	2	695.6	91.8	25.7	97.6		3.92399e+16		17.067	0.489185		17.2078	0.553106
Z-007.FIN2	7	22678	1431	11587667	1013	0.556	2.1483	0.2275	0.0025911	1.1	0.022631	2.5	0.06335	2.3	0.43	16.7	0.4	22.7	1.1	719.9	49.1	26.6	97.7		6.13481e+16		17.0221	0.488759		17.0944	0.551937
Z-101.FIN2	101	4698	360	2208071	808	0.698	3.84303	0.3018	0.0027508	1	0.029118	3.7	0.07677	3.5	0.28	17.7	0.4	29.1	2.1	1115.3	71	39.2	98.4		5.3371e+16		18.0562	0.498759		18.1512	0.568235
Z-040.FIN2	40	29036	2309	13812825	1208	0.667	4.13823	0.3024	0.0027949	1	0.030484	2	0.07911	1.8	0.47	18	0.3	30.5	1.2	1174.8	36.1	41	98.5		8.04808e+16		18.3179	0.425855		18.3971	0.507449
Z-104.FIN2	104	1495	125	723396	265	0.498	4.837	0.2592	0.0026875	1.9	0.031355	5.9	0.08462	5.6	0.32	17.3	0.7	31.3	3.7	1306.8	108.7	44.8	98.7		1.64462e+16		17.7714	0.758935		17.8655	0.804859
Z-089.FIN2	89	4433	453	2040019	746	0.615	7.43832	0.3528	0.0028487	1.2	0.041324	4.2	0.10521	4	0.28	18.3	0.4	41.1	3.4	1718.1	74.1	55.4	98.9		5.03386e+16		18.6747	0.504921		18.8023	0.57835
Z-027.FIN2	27	13533	1511	6045786	529	0.437	8.1894	0.3063	0.0029941	1.2	0.045893	2.6	0.11117	2.3	0.47	19.3	0.5	45.6	2.3	1818.6	41.9	57.7	98.9		3.62071e+16		19.7335	0.596672		19.7997	0.666501
Z-026.FIN2	26	15638	1918	6958943	609	0.494	9.68796	0.3619	0.002999	1.3	0.050869	3	0.12302	2.7	0.45	19.3	0.5	50.4	2.9	2000.5	47.7	61.7	99		4.21484e+16		19.7158	0.596513		19.8124	0.666444
Z-114.FIN2	114	2656	335	1167790	427	0.648	10.1205	0.3944	0.0029353	1.5	0.051169	3.6	0.12643	3.3	0.42	18.9	0.6	50.7	3.6	2049	58.3	62.7	99.1		2.98013e+16		19.3468	0.679634		19.4289	0.739484
Z-100.FIN2	100	3666	556	1591707	582	0.516	13.4028	0.4287	0.002976	1.1	0.062533	3.5	0.15239	3.3	0.33	19.2	0.4	61.6	4.2	2373	56.6	68.9	99.2		4.03334e+16		19.6188	0.514575		19.6658	0.593132
Z-029.FIN2	29	8424	1622	3418106	299	0.414	18.1831	0.496	0.0032731	1.9	0.085856	4.9	0.19024	4.5	0.39	21.1	0.8	83.6	7.8	2744.3	74.3	74.8	99.2		2.22837e+16		21.636	0.876039		21.6953	0.934531
Z-097.FIN2	97	2942	738	1071332	392	0.46	25.655	0.6873	0.0036399	1.5	0.125168	2.8	0.2494	2.4	0.53	23.4	0.7	119.7	6.4	3181	38.9	80.4	99.3		3.27144e+16		23.9399	0.803761		24.0555	0.88104
EG2_DX-56
Z-015.FIN2	15	582	24	284129	137	0.419	-0.596936	0.1808	0.0025385	2.7	0.014575	12.1	0.04164	11.8	0.22	16.3	0.9	14.7	3.5	0.1	0.1	-11.2	-16243.4		7.89749e+15		16.8174	0.941806		16.9573	0.97555
Z-118.FIN2	118	5222	234	2583451	1202	0.648	-0.180235	0.2178	0.0025034	1.2	0.015507	4.1	0.04493	3.9	0.29	16.1	0.4	15.6	1.3	0.1	0.2	-3.2	-16017.9		7.12752e+16		16.396	0.482897		16.5023	0.542644
Z-118.FIN2	118	5204	236	2540998	1182	0.651	-0.113683	0.2249	0.0025346	1.3	0.015887	4.4	0.04546	4.2	0.3	16.3	0.4	16	1.4	0.1	0.3	-2	-16218.4		7.10146e+16		16.6001	0.484791		16.7069	0.545732
Z-148.FIN2	148	2094	95	998476	464	0.423	-0.0871174	0.1509	0.0026152	1.6	0.016472	6.3	0.04568	6.1	0.26	16.8	0.5	16.6	2.1	0.1	0.8	-1.5	-16736.6		2.7534e+16		17.2052	0.57497		17.3378	0.631051
Z-008.FIN2	8	5571	258	2722145	1316	0.866	0.0011815	0.3018	0.00255	1.4	0.016302	3.7	0.04637	3.9	0.38	16.4	0.5	16.4	1.2	16.8	92.7	0	2.3		8.28146e+16		16.6868	0.570796		16.7859	0.623863
Z-055.FIN2	55	3400	156	1607762	754	0.624	0.00902491	0.2168	0.0026144	1.6	0.01674	5.2	0.04644	5	0.31	16.8	0.6	16.9	1.7	20.5	119	0.1	17.9		4.65915e+16		17.1518	0.663394		17.2728	0.712194
Z-070.FIN2	70	1272	59	614304	288	0.494	0.00995258	0.178	0.0025553	2.1	0.016363	8.5	0.04644	8.2	0.25	16.5	0.7	16.5	2.8	20.7	196	0.2	20.5		1.70577e+16		16.9459	0.753778		16.9889	0.795689
Z-082.FIN2	82	2904	134	1402333	657	0.907	0.0110417	0.3024	0.0025665	1.7	0.016437	6.1	0.04645	5.8	0.28	16.5	0.6	16.6	2	21	139.6	0.2	21.3		4.19817e+16		16.8559	0.661326		16.9598	0.708569
Z-083.FIN2	83	1218	56	572059	268	0.468	0.0516705	0.1634	0.0026373	2.4	0.017013	7	0.04678	6.6	0.34	17	0.8	17.1	2.4	38.3	158.1	0.9	55.7		1.62739e+16		17.4643	0.850316		17.536	0.890072
Z-145.FIN2	145	2403	112	1177985	548	0.789	0.0798015	0.2795	0.0025375	1.3	0.016442	4.8	0.04699	4.6	0.28	16.3	0.4	16.6	1.6	49	110.3	1.3	66.7		3.37385e+16		16.6731	0.485472		16.7946	0.546943
Z-131.FIN2	131	2262	105	1092946	508	0.539	0.109503	0.2106	0.0025792	1.6	0.016796	5.7	0.04723	5.5	0.28	16.6	0.5	16.9	1.9	60.9	130.6	1.8	72.7		3.04751e+16		16.9902	0.573227		17.0869	0.627918
Z-073.FIN2	73	3658	173	1763801	827	1	0.110902	0.3538	0.0025707	1.2	0.016743	4.2	0.04724	4	0.29	16.6	0.4	16.9	1.4	61.3	94.8	1.8	73		5.40559e+16		16.9328	0.487913		16.9593	0.550249
Z-074.FIN2	74	5677	268	2700833	1266	1.063	0.105468	0.3646	0.0025945	1.2	0.016887	3.1	0.0472	2.9	0.4	16.7	0.4	17	1.1	59.6	68.6	1.8	72		8.41026e+16		16.9905	0.48846		17.0692	0.551496
Z-060.FIN2	60	3849	182	1807248	847	0.534	0.134232	0.1987	0.0026153	1.3	0.017105	4.5	0.04743	4.3	0.29	16.8	0.4	17.2	1.5	71.2	102.5	2.2	76.4		5.14487e+16		17.1418	0.489896		17.2715	0.554181
Z-127.FIN2	127	2194	103	1053926	490	0.734	0.167454	0.2523	0.002594	1.8	0.017056	6.2	0.04769	6	0.29	16.7	0.6	17.2	2.1	83.9	141.5	2.7	80.1		3.0699e+16		17.0918	0.662972		17.1774	0.711281
Z-054.FIN2	54	2438	116	1109680	520	1.153	0.169769	0.4032	0.0026879	1.8	0.017687	5	0.04772	4.7	0.36	17.3	0.6	17.8	1.8	85.7	110.6	2.8	79.8		3.63575e+16		17.6882	0.667217		17.7644	0.718459
Z-066.FIN2	66	2633	125	1266162	594	0.917	0.185886	0.3432	0.0025481	1.8	0.016804	5.3	0.04783	4.9	0.35	16.4	0.6	16.9	1.8	90.9	117.1	3	82		3.77753e+16		16.7642	0.660691		16.8491	0.707381
Z-075.FIN2	75	1895	89	902258	423	0.705	0.18116	0.2628	0.0026072	2	0.017185	7.1	0.0478	6.8	0.28	16.8	0.7	17.3	2.4	89.6	161.4	3	81.3		2.65259e+16		17.209	0.755398		17.28	0.798631
Z-010.FIN2	10	2889	138	1387360	671	0.703	0.234523	0.2558	0.0025921	1.7	0.017234	5.7	0.04822	6.1	0.3	16.7	0.6	17.3	2	110.1	144.2	3.8	84.8		4.17449e+16		17.0608	0.662755		17.1349	0.710848
Z-DX-56-116.FIN2	116	3008	144	1424264	662	0.512	0.232573	0.1777	0.0026355	1.3	0.017518	5.5	0.04821	5.3	0.24	17	0.4	17.6	1.9	109.6	125.5	3.8	84.5		4.04393e+16		17.3705	0.492085		17.4293	0.557223
Z-DX-56-051.FIN2	51	2601	125	1271772	596	0.506	0.233301	0.1835	0.0025092	1.6	0.016674	6.2	0.0482	6	0.26	16.2	0.5	16.8	2.1	108.9	141.2	3.8	85.2		3.47219e+16		16.568	0.569853		16.6146	0.621966
Z-058.FIN2	58	6486	313	3165395	1484	1.208	0.234108	0.4258	0.0025382	1.1	0.016873	3.1	0.04821	2.9	0.36	16.3	0.4	17	1.1	109.8	69.4	3.8	85.1		9.87842e+16		16.5679	0.484491		16.6807	0.545286
Z-120.FIN2	120	4545	220	2092900	973	1.021	0.240464	0.3537	0.0026965	1.2	0.017951	3.4	0.04828	3.2	0.36	17.4	0.4	18.1	1.2	113.1	75.2	3.9	84.7		6.66109e+16		17.727	0.495534		17.7619	0.562617
Z-085.FIN2	85	2006	95	937868	440	0.631	0.238946	0.2384	0.0026324	1.7	0.017514	6.3	0.04826	6.1	0.26	16.9	0.6	17.6	2.2	111.9	144.3	3.9	84.9		2.73832e+16		17.3082	0.664499		17.445	0.714166
Z-144.FIN2	144	2138	103	994665	463	0.623	0.254777	0.2299	0.0026712	1.7	0.017823	5.2	0.04839	4.9	0.33	17.2	0.6	17.9	1.9	118.5	115.9	4.1	85.5		2.91954e+16		17.6087	0.666645		17.6941	0.717537
Z-117.FIN2	117	3585	172	1668914	776	0.805	0.260086	0.2863	0.0026554	1.7	0.017732	5.7	0.04843	5.5	0.29	17.1	0.6	17.8	2	120.5	128.5	4.2	85.8		5.0295e+16		17.4502	0.66551		17.5283	0.715564
Z-146.FIN2	146	5168	246	2522214	1173	0.779	0.263556	0.2754	0.0025157	1.3	0.0168	3.7	0.04844	3.5	0.35	16.2	0.4	16.9	1.2	120.6	81.9	4.3	86.6		7.19152e+16		16.497	0.483832		16.5779	0.543994
Z-143.FIN2	143	3471	169	1628456	757	0.642	0.281245	0.2238	0.0026771	1.4	0.017938	3.9	0.0486	3.7	0.35	17.2	0.5	18.1	1.4	128.5	86.6	4.5	86.6		4.78834e+16		17.5574	0.577862		17.6809	0.635816
Z-141.FIN2	141	1754	86	813361	378	0.466	0.283802	0.1661	0.0026754	1.6	0.017935	6.4	0.04862	6.2	0.25	17.2	0.6	18	2.3	129.5	145.8	4.6	86.7		2.3158e+16		17.6329	0.666819		17.7508	0.718013
Z-012.FIN2	12	2563	124	1250593	605	0.886	0.300734	0.3041	0.0025644	2	0.017235	5.8	0.04874	6.1	0.35	16.5	0.7	17.4	2	135.6	143.7	4.8	87.8		3.84558e+16		16.8646	0.753281		16.9554	0.795057
Z-069.FIN2	69	1580	76	768857	360	0.56	0.297352	0.2259	0.0025383	1.9	0.017047	7.1	0.04871	6.9	0.27	16.3	0.6	17.2	2.4	133.9	161.3	4.8	87.8		2.13303e+16		16.7184	0.660375		16.8524	0.707104
Z-071.FIN2	71	7300	358	3436275	1611	1.194	0.345389	0.4259	0.0026201	1.3	0.017738	3.4	0.0491	3.1	0.38	16.9	0.4	17.9	1.2	152.7	73.3	5.5	89		1.10794e+17		17.1662	0.490129		17.2048	0.55392
Z-132.FIN2	132	1015	50	492815	229	0.402	0.444565	0.1581	0.0025875	2.4	0.017794	6.9	0.04988	6.5	0.35	16.7	0.8	17.9	2.5	189.4	150.3	7	91.2		1.34578e+16		17.1755	0.848713		17.2285	0.887185
Z-068.FIN2	68	3758	187	1788733	839	0.846	0.454595	0.2876	0.0025931	1.5	0.017863	4.2	0.04996	3.9	0.36	16.7	0.5	18	1.5	193.3	90.8	7.1	91.4		5.36172e+16		17.0356	0.573594		17.1119	0.628406
Z-135.FIN2	135	4718	234	2309302	1074	0.825	0.467362	0.2905	0.0025059	1.3	0.017292	4.7	0.05005	4.5	0.28	16.1	0.4	17.4	1.6	197.2	105.7	7.3	91.8		6.59189e+16		16.4036	0.482966		16.5206	0.542831
Z-142.FIN2	142	1697	86	830792	386	0.499	0.498555	0.182	0.002533	1.6	0.017568	6.4	0.0503	6.2	0.25	16.3	0.5	17.7	2.2	209	142.8	7.8	92.2		2.25567e+16		16.7128	0.571003		16.8138	0.624222
Z-150.FIN2	150	1134	56	533947	248	0.504	0.51847	0.2047	0.002633	2.3	0.018321	7.5	0.05047	7.2	0.31	17	0.8	18.4	2.8	216.6	165.9	8	92.2		1.51296e+16		17.4719	0.850358		17.514	0.890014
Z-081.FIN2	81	1832	92	897213	421	0.597	0.516514	0.2375	0.0025172	1.8	0.017506	8	0.05044	7.8	0.23	16.2	0.6	17.6	2.8	215.3	179.9	8	92.5		2.49724e+16		16.6003	0.659563		16.6966	0.705513
Z-129.FIN2	129	1931	96	922586	429	0.396	0.560498	0.1565	0.0026149	1.6	0.018316	5.9	0.0508	5.7	0.27	16.8	0.5	18.4	2.2	231.9	132.1	8.7	92.7		2.53383e+16		17.2136	0.575039		17.3451	0.631159
Z-014.FIN2	14	1432	73	681373	329	0.534	0.686835	0.205	0.0026243	2.4	0.018744	7.9	0.0518	8.1	0.31	16.9	0.8	18.9	3	276.8	186.2	10.4	93.9		2.00884e+16		17.3399	0.849622		17.4265	0.888924
Z-084.FIN2	84	3361	177	1590459	746	0.88	0.850149	0.3118	0.0026151	1.5	0.019144	4.4	0.05309	4.1	0.33	16.8	0.5	19.3	1.7	332.8	94	12.6	94.9		4.83174e+16		17.1481	0.574506		17.2656	0.630183
Z-067.FIN2	67	1043	54	487722	229	0.505	0.871312	0.8582	0.0026363	2.3	0.01936	8.1	0.05326	7.8	0.28	17	0.8	19.5	3.1	339.9	177.1	12.8	95		1.39882e+16		17.48	0.850404		17.5439	0.89019
Z-130.FIN2	130	2691	142	1320232	614	0.82	0.874257	0.2879	0.0025314	1.4	0.018592	5	0.05327	4.8	0.29	16.3	0.5	18.7	1.8	340.3	107.8	12.9	95.2		3.80134e+16		16.6613	0.570593		16.7418	0.623411
Z-013.FIN2	13	2015	106	946976	458	0.574	0.917285	0.2199	0.0026879	1.9	0.019875	6.1	0.05363	6.3	0.31	17.3	0.7	20	2.4	355.4	143.1	13.4	95.1		2.88976e+16		17.7122	0.758558		17.8066	0.804209
Z-059.FIN2	59	1857	99	878935	412	0.561	0.944305	0.2333	0.0025804	1.7	0.019153	6.1	0.05383	5.9	0.28	16.6	0.6	19.3	2.3	364.2	132.6	13.8	95.4		2.48613e+16		17.0106	0.662404		17.1146	0.71041
Z-009.FIN2	9	3984	216	1892353	915	0.554	0.97534	0.1938	0.002617	1.3	0.019515	4.4	0.05408	4.2	0.29	16.8	0.4	19.6	1.7	374.5	95.7	14.1	95.5		5.57311e+16		17.1337	0.489819		17.2739	0.55413
Z-011.FIN2	11	1588	92	745901	361	0.611	1.42897	0.2088	0.0026452	1.9	0.021034	6.3	0.05767	6	0.31	17	0.7	21.1	2.7	517.4	132.7	19.4	96.7		2.24864e+16		17.4309	0.756782		17.5503	0.801263
Z-147.FIN2	147	1615	93	782887	364	0.423	1.51412	0.1649	0.0025426	1.9	0.020448	6.2	0.05833	5.9	0.31	16.4	0.6	20.6	2.5	542.1	128.5	20.4	97		2.11057e+16		16.822	0.661091		16.8861	0.707953
Z-007.FIN2	7	1623	96	802285	388	0.568	1.63585	0.2203	0.0025242	2.1	0.020635	6.2	0.05929	5.9	0.34	16.3	0.7	20.7	2.5	577.8	129.2	21.6	97.2		2.29893e+16		16.711	0.752348		16.7518	0.793201
Z-133.FIN2	133	1017	58	473713	220	0.523	1.66659	0.2289	0.0026557	2.5	0.021805	8.1	0.05955	7.7	0.31	17.1	0.8	21.9	3.5	587.2	166.4	21.9	97.1		1.35573e+16		17.5861	0.850999		17.6749	0.891341
Z-052.FIN2	52	1546	95	728930	342	0.527	1.99658	0.2128	0.0025869	1.8	0.022166	5	0.06215	4.7	0.36	16.7	0.6	22.3	2.2	679.2	99.5	25.2	97.5		2.06331e+16		17.132	0.663255		17.1773	0.711544
Z-056.FIN2	56	2363	151	1163906	546	0.652	2.30906	0.2578	0.0025073	1.6	0.022335	5.3	0.06461	5.1	0.31	16.1	0.5	22.4	2.4	761.6	107.4	28	97.9		3.25368e+16		16.472	0.569095		16.6038	0.621207
Z-053.FIN2	53	1823	147	837341	393	0.75	4.36134	0.4596	0.0026928	1.8	0.030021	6.9	0.08086	6.6	0.26	17.3	0.6	30	4.1	1218	130.7	42.3	98.6		2.55765e+16		17.725	0.667483		17.8461	0.719161
Z-119.FIN2	119	3628	382	1602941	746	0.768	7.38184	0.3827	0.0028251	1.5	0.040806	3.7	0.10476	3.4	0.39	18.2	0.5	40.6	2.9	1710.1	62.8	55.2	98.9		5.11574e+16		18.5709	0.586424		18.6409	0.649674
Z-149.FIN2	149	3655	442	1595377	742	0.697	9.16534	0.434	0.0028823	1.4	0.04724	4.1	0.11887	3.8	0.35	18.6	0.5	46.9	3.8	1939.4	69	60.4	99		5.13104e+16		18.9787	0.589968		19.0179	0.655317
Z-126.FIN2	126	2039	264	825725	384	0.646	10.6417	0.4071	0.0030573	1.5	0.055038	4.8	0.13057	4.6	0.32	19.7	0.6	54.4	5.1	2105.6	80.7	63.8	99.1		2.78708e+16		20.1737	0.686148		20.2395	0.750312
Z-072.FIN2	72	2196	380	883473	414	0.496	15.8909	0.5104	0.0030729	1.6	0.072907	4.1	0.17208	3.8	0.39	19.8	0.6	71.5	5.7	2578	64.2	72.3	99.2		2.94397e+16		20.2695	0.686917		20.3403	0.751627
	U and Pb content and Th/U ratio were calculated according to the nominal concentrations of GJ-1 reference zircon [3]
	Corrected isotope ratios: background extracted, drift and fractionation from (the nominal ID-TIMS) value of GJ-1 reference [3]
	The 207Pb/235U ratio is calculated by the corrected 7/6 and 6/8 ratios as 207Pb/206Pb/(238U/206Pb*1/137.88).
	The rho is the 206Pb/238U/207Pb/235U error correlation coefficient.
	Discordance I is calculated as 100*(1-(206Pb/238U age)/(207Pb/235U age)) and Discordance II as 100*(1-(206Pb/238U age)/(207Pb/206Pb age)).
	RDC age: Radiation damage corrected age

## Sheet: PlotDat29
Source sheet	samples_sorted	0.2	16.8403	1	16.1853	0.550349	0.85	15.6349
Plot name	Average0	16.8	16.8403	2	16.261	0.747294	1.15	15.6349
Plot Type	15			3	16.3868	0.55542	1.15	16.7356
1st free col	8			4	16.3903	0.58808	0.85	16.7356
Sigma Level	2			5	16.6001	0.622722	0.85	15.6349
Absolute Errs	TRUE			6	16.6037	0.654463	ErrBox	ErrBox
Symbol Type	1			7	16.7545	0.840271	1.85	15.5137
Inverse Plot	FALSE			8	16.804	0.696903	2.15	15.5137
Color Plot	TRUE			9	17.0222	1.12039	2.15	17.0083
3D plot	FALSE			10	17.0515	0.736297	1.85	17.0083
Linear	FALSE			11	17.2231	0.621089	1.85	15.5137
Data Range	AE70:AF85			12	17.3156	0.605821	ErrBox	ErrBox
Filled Symbols	TRUE			13	17.7421	1.0454	2.85	15.8314
ConcAge	FALSE			14	17.9507	0.765929	3.15	15.8314
ConcSwap	FALSE			15	18.0942	1.3569	3.15	16.9422
1st Symbol-row	1			16	18.1964	1.10128	2.85	16.9422
				IsoLine	IsoLine	IsoLine	2.85	15.8314
							ErrBox	ErrBox
							3.85	15.8022
							4.15	15.8022
							4.15	16.9784
							3.85	16.9784
							3.85	15.8022
							ErrBox	ErrBox
							4.85	15.9774
							5.15	15.9774
							5.15	17.2228
							4.85	17.2228
							4.85	15.9774
							ErrBox	ErrBox
							5.85	15.9492
							6.15	15.9492
							6.15	17.2581
							5.85	17.2581
							5.85	15.9492
							ErrBox	ErrBox
							6.85	15.9142
							7.15	15.9142
							7.15	17.5948
							6.85	17.5948
							6.85	15.9142
							ErrBox	ErrBox
							7.85	16.1071
							8.15	16.1071
							8.15	17.5009
							7.85	17.5009
							7.85	16.1071
							ErrBox	ErrBox
							8.85	15.9018
							9.15	15.9018
							9.15	18.1426
							8.85	18.1426
							8.85	15.9018
							ErrBox	ErrBox
							9.85	16.3152
							10.15	16.3152
							10.15	17.7878
							9.85	17.7878
							9.85	16.3152
							ErrBox	ErrBox
							10.85	16.602
							11.15	16.602
							11.15	17.8442
							10.85	17.8442
							10.85	16.602
							ErrBox	ErrBox
							11.85	16.7098
							12.15	16.7098
							12.15	17.9214
							11.85	17.9214
							11.85	16.7098
							ErrBox	ErrBox
							12.85	16.6967
							13.15	16.6967
							13.15	18.7875
							12.85	18.7875
							12.85	16.6967
							ErrBox	ErrBox
							13.85	17.1848
							14.15	17.1848
							14.15	18.7167
							13.85	18.7167
							13.85	17.1848
							ErrBox	ErrBox
							14.85	16.7372
							15.15	16.7372
							15.15	19.4511
							14.85	19.4511
							14.85	16.7372
							ErrBox	ErrBox
							15.85	17.0951
							16.15	17.0951
							16.15	19.2977
							15.85	19.2977
							15.85	17.0951
							ErrBox	ErrBox

## Sheet: PlotDat30
Source sheet	samples_sorted	0.2	14.8738	1	14.0621	0.378057	0.85	13.684
Plot name	Average1	19.8	14.8738	2	14.5757	0.554064	1.15	13.684
Plot Type	15			3	14.5969	0.554019	1.15	14.4402
1st free col	8			4	14.7247	0.467056	0.85	14.4402
Sigma Level	2			5	14.7342	0.55562	0.85	13.684
Absolute Errs	TRUE			6	14.76	0.467419	ErrBox	ErrBox
Symbol Type	1			7	14.8198	0.647331	1.85	14.0216
Inverse Plot	FALSE			8	14.8687	0.556439	2.15	14.0216
Color Plot	TRUE			9	14.9106	0.647744	2.15	15.1298
3D plot	FALSE			10	14.9214	0.741569	1.85	15.1298
Linear	FALSE			11	14.9439	0.556801	1.85	14.0216
Data Range	AE315:AF333			12	15.0178	0.557151	ErrBox	ErrBox
Filled Symbols	TRUE			13	15.038	0.388105	2.85	14.0429
ConcAge	FALSE			14	15.1185	0.557762	3.15	14.0429
ConcSwap	FALSE			15	15.1339	0.649041	3.15	15.1509
1st Symbol-row	1			16	15.2579	0.650139	2.85	15.1509
				17	15.3219	0.559863	2.85	14.0429
				18	15.4276	0.560073	ErrBox	ErrBox
				19	15.9314	0.747297	3.85	14.2577
				IsoLine	IsoLine	IsoLine	4.15	14.2577
							4.15	15.1918
							3.85	15.1918
							3.85	14.2577
							ErrBox	ErrBox
							4.85	14.1786
							5.15	14.1786
							5.15	15.2898
							4.85	15.2898
							4.85	14.1786
							ErrBox	ErrBox
							5.85	14.2926
							6.15	14.2926
							6.15	15.2274
							5.85	15.2274
							5.85	14.2926
							ErrBox	ErrBox
							6.85	14.1725
							7.15	14.1725
							7.15	15.4671
							6.85	15.4671
							6.85	14.1725
							ErrBox	ErrBox
							7.85	14.3123
							8.15	14.3123
							8.15	15.4252
							7.85	15.4252
							7.85	14.3123
							ErrBox	ErrBox
							8.85	14.2629
							9.15	14.2629
							9.15	15.5584
							8.85	15.5584
							8.85	14.2629
							ErrBox	ErrBox
							9.85	14.1798
							10.15	14.1798
							10.15	15.663
							9.85	15.663
							9.85	14.1798
							ErrBox	ErrBox
							10.85	14.3871
							11.15	14.3871
							11.15	15.5007
							10.85	15.5007
							10.85	14.3871
							ErrBox	ErrBox
							11.85	14.4606
							12.15	14.4606
							12.15	15.5749
							11.85	15.5749
							11.85	14.4606
							ErrBox	ErrBox
							12.85	14.6499
							13.15	14.6499
							13.15	15.4261
							12.85	15.4261
							12.85	14.6499
							ErrBox	ErrBox
							13.85	14.5608
							14.15	14.5608
							14.15	15.6763
							13.85	15.6763
							13.85	14.5608
							ErrBox	ErrBox
							14.85	14.4849
							15.15	14.4849
							15.15	15.783
							14.85	15.783
							14.85	14.4849
							ErrBox	ErrBox
							15.85	14.6078
							16.15	14.6078
							16.15	15.908
							15.85	15.908
							15.85	14.6078
							ErrBox	ErrBox
							16.85	14.762
							17.15	14.762
							17.15	15.8818
							16.85	15.8818
							16.85	14.762
							ErrBox	ErrBox
							17.85	14.8676
							18.15	14.8676
							18.15	15.9877
							17.85	15.9877
							17.85	14.8676
							ErrBox	ErrBox
							18.85	15.1841
							19.15	15.1841
							19.15	16.6787
							18.85	16.6787
							18.85	15.1841
							ErrBox	ErrBox

## Sheet: raw_RM_data
																Uncorrected ages											RDC age			Th-corr RDC age
File / sequence	Spot	206Pb	207Pb	238U	U	Th	206Pbc	208Pb	206Pb	±1s	207Pb	±1s	207Pb	±1s	rho	206Pb	±2s	207Pb	±2s	207Pb	±2s	Disc. I.	Disc. II.		Dose		206Pb	±2s		206Pb	±2s
		[cps]	[cps]	[cps]	[ppm]	U	[%]	206Pb	238U	[%]	235U	[%]	206Pb	[%]		238U	[Ma]	235U	[Ma]	206Pb	[Ma]	[%]	[%]		[alpha/g]		238U	[Ma]		238U	[Ma]
GJ-1
P014.3
GJ1-001.FIN2	1	90356	5547	1227786	326	0.033	0.0951694	0.0112	0.09798	0.88	0.8207	1.58	0.06075	1.31	0.56	602.6	10.1	608.4	14.5	630.4	28.6	1	4.4		6.80306e+17		605.643	14.2082		605.563	16.8636
GJ1-002.FIN2	2	88410	5380	1203091	320	0.034	0.033532	0.012	0.09782	0.88	0.81221	1.51	0.06022	1.23	0.58	601.6	10.1	603.7	13.8	611.5	27	0.3	1.6		6.66687e+17		604.709	14.1973		604.687	16.8474
GJ1-003.FIN2	3	87600	5300	1194706	317	0.033	-0.0105912	0.0111	0.09764	0.89	0.80547	1.51	0.05983	1.22	0.59	600.6	10.2	599.9	13.7	597.5	26.8	-0.1	-0.5		6.59312e+17		603.743	14.2575		603.662	16.8899
GJ1-016.FIN2	16	83333	5092	1137122	302	0.033	0.0774508	0.0114	0.09758	0.88	0.81453	1.52	0.06054	1.24	0.58	600.2	10.1	605	13.9	623	27.2	0.8	3.7		6.2787e+17		603.512	14.1835		603.472	16.8259
GJ1-017.FIN2	17	83807	5136	1146567	305	0.033	0.102766	0.0117	0.09723	0.77	0.81361	1.52	0.06069	1.31	0.51	598.2	8.8	604.5	13.9	628.3	28.6	1	4.8		6.31824e+17		601.479	13.264		601.384	16.0408
GJ1-018.FIN2	18	84294	5087	1145608	304	0.034	-0.0271369	0.0124	0.09798	0.85	0.80719	1.52	0.05975	1.26	0.56	602.6	9.8	600.9	13.8	594.6	27.7	-0.3	-1.3		6.34682e+17		605.888	13.9994		605.796	16.69
GJ1-031.FIN2	31	82437	4989	1129367	300	0.033	0.0225563	0.0118	0.09708	0.81	0.80326	1.57	0.06001	1.35	0.52	597.3	9.2	598.7	14.3	604	29.6	0.2	1.1		6.20544e+17		600.637	13.5225		600.559	16.2484
GJ1-032.FIN2	32	84616	5138	1154626	307	0.034	0.0386754	0.0117	0.0975	0.78	0.80942	1.56	0.06021	1.35	0.5	599.7	8.9	602.1	14.2	611.2	29.6	0.4	1.9		6.37631e+17		602.955	13.3487		602.948	16.1241
GJ1-033.FIN2	33	84743	5166	1155215	307	0.034	0.0633982	0.0112	0.09761	0.77	0.8133	1.49	0.06043	1.27	0.52	600.4	8.8	604.3	13.6	619.1	27.8	0.6	3		6.38421e+17		603.655	13.2909		603.593	16.0817
GJ1-046.FIN2	46	86051	5057	1175486	312	0.033	-0.192754	0.011	0.09745	0.9	0.78348	1.52	0.05831	1.23	0.59	599.4	10.3	587.5	13.6	541.5	27.3	-2	-10.7		6.47604e+17		602.6	14.3161		602.601	16.9309
GJ1-047.FIN2	47	85596	5240	1164683	309	0.034	0.0993818	0.0108	0.09783	0.87	0.81958	1.51	0.06076	1.23	0.58	601.7	10	607.8	13.9	630.8	26.9	1	4.6		6.44029e+17		604.931	14.129		604.862	16.7912
GJ1-048.FIN2	48	85043	5172	1155319	307	0.033	0.0474699	0.0119	0.09798	0.83	0.81543	1.44	0.06036	1.18	0.58	602.6	9.6	605.5	13.2	616.6	25.9	0.5	2.3		6.40904e+17		605.853	13.8597		605.763	16.5727
GJ1-061.FIN2	61	85212	5131	1162823	309	0.034	-0.00817528	0.0113	0.09758	0.92	0.80511	1.57	0.05984	1.27	0.59	600.2	10.5	599.7	14.3	597.8	27.9	-0.1	-0.4		6.42326e+17		603.433	14.4701		603.396	17.0676
GJ1-062.FIN2	62	85000	5100	1159062	308	0.034	-0.0310193	0.0119	0.09756	0.77	0.80239	1.59	0.05965	1.39	0.48	600.1	8.8	598.2	14.4	591	30.5	-0.3	-1.5		6.40147e+17		603.344	13.287		603.289	16.0759
GJ1-063.FIN2	63	84909	5156	1164687	309	0.033	0.0671963	0.0117	0.09705	0.82	0.80783	1.45	0.06037	1.2	0.57	597.1	9.4	601.2	13.2	616.9	26.3	0.7	3.2		6.38807e+17		600.335	13.6557		600.285	16.3572
GJ1-076.FIN2	76	84948	5182	1165452	310	0.033	0.107938	0.0118	0.09697	0.84	0.81144	1.57	0.06069	1.33	0.54	596.6	9.6	603.3	14.3	628.3	29	1.1	5		6.40292e+17		599.824	13.7881		599.805	16.4639
GJ1-077.FIN2	77	85725	5126	1168823	311	0.033	-0.0493364	0.0116	0.09762	0.82	0.801	1.53	0.05951	1.29	0.54	600.4	9.4	597.4	13.9	585.9	28.4	-0.5	-2.5		6.46684e+17		603.61	13.695		603.609	16.4174
GJ1-078.FIN2	78	85950	5144	1169305	311	0.034	-0.0541052	0.0117	0.09786	0.85	0.80296	1.5	0.05951	1.24	0.57	601.9	9.8	598.5	13.6	585.9	27.3	-0.6	-2.7		6.48399e+17		605.109	13.9902		605.016	16.6759
GJ1-091.FIN2	91	85152	5233	1157004	307	0.033	0.147761	0.0118	0.09798	0.87	0.82651	1.51	0.06118	1.24	0.58	602.6	10	611.7	13.9	645.6	27.1	1.5	6.7		6.40904e+17		605.853	14.1397		605.763	16.8076
GJ1-092.FIN2	92	83646	5047	1135749	302	0.033	0.0144183	0.0116	0.09792	0.75	0.81115	1.49	0.06008	1.29	0.5	602.2	8.6	603.1	13.6	606.5	28.3	0.1	0.7		6.3009e+17		605.511	13.1825		605.466	16.0082
GJ1-093.FIN2	93	83633	4999	1143046	304	0.034	-0.0376273	0.0117	0.0974	0.83	0.8	1.46	0.05957	1.2	0.57	599.2	9.5	596.8	13.2	588	26.5	-0.4	-1.9		6.30883e+17		602.49	13.7505		602.393	16.4536
GJ1-106.FIN2	106	84019	5055	1146674	305	0.033	0.00610583	0.0116	0.0976	0.92	0.80689	1.59	0.05996	1.3	0.58	600.3	10.6	600.7	14.5	602.2	28.5	0.1	0.3		6.34177e+17		603.578	14.5445		603.556	17.132
GJ1-107.FIN2	107	83700	5073	1142079	303	0.033	0.0659852	0.0119	0.09748	0.79	0.81221	1.49	0.06043	1.26	0.53	599.6	9	603.7	13.6	619.1	27.6	0.7	3.1		6.29267e+17		602.901	13.4149		602.874	16.1783
GJ1-108.FIN2	108	84112	5053	1145225	304	0.033	0.000447817	0.0108	0.0977	0.81	0.80731	1.53	0.05993	1.3	0.53	600.9	9.3	600.9	13.9	601.1	28.5	0	0		6.32782e+17		604.189	13.6335		604.154	16.3707
GJ1-121.FIN2	121	83094	5035	1131279	301	0.033	0.0628586	0.0104	0.09776	0.85	0.81481	1.5	0.06045	1.24	0.57	601.3	9.8	605.1	13.7	619.8	27.2	0.6	3		6.27022e+17		604.623	13.9845		604.539	16.6672
GJ1-122.FIN2	122	82810	4985	1127546	300	0.034	0.0169756	0.0122	0.09773	0.82	0.80944	1.53	0.06007	1.29	0.54	601.1	9.4	602.1	13.9	606.1	28.3	0.2	0.8		6.24733e+17		604.435	13.7049		604.374	16.432
GJ1-123.FIN2	123	82757	5029	1129380	300	0.033	0.0919304	0.0118	0.09759	0.89	0.81622	1.57	0.06066	1.29	0.57	600.3	10.2	605.9	14.4	627.2	28.2	0.9	4.3		6.2385e+17		603.635	14.2563		603.552	16.888
P014.5
GJ1-001.FIN2	1	85910	5214	1169920	308	0.033	0.0232309	0.0116	0.0976	1.22	0.80877	1.54	0.0601	0.94	0.79	600.3	14	601.8	14	607.2	20.9	0.2	1.1		6.40374e+17		603.544	17.1805		603.524	19.4197
GJ1-002.FIN2	2	85435	5186	1161142	306	0.033	0.0232904	0.0115	0.09772	1.15	0.81003	1.45	0.06012	0.88	0.79	601	13.2	602.5	13.2	607.9	19.6	0.2	1.1		6.3703e+17		604.266	16.5423		604.25	18.8627
GJ1-003.FIN2	3	85591	5169	1163421	307	0.034	-0.010362	0.012	0.09769	1.08	0.80601	1.4	0.05984	0.89	0.77	600.9	12.4	600.2	12.7	597.8	19.8	-0.1	-0.5		6.38985e+17		604.155	15.9101		604.062	18.3094
GJ1-016.FIN2	16	85119	5224	1167460	308	0.033	0.118529	0.0111	0.09736	1.22	0.81672	1.46	0.06084	0.8	0.84	598.9	14	606.2	13.4	633.6	17.9	1.2	5.5		6.38789e+17		602.145	17.1672		602.115	19.398
GJ1-017.FIN2	17	84544	5116	1161708	306	0.033	0.0175582	0.0113	0.09727	1.25	0.8047	1.53	0.06	0.88	0.82	598.4	14.3	599.5	13.9	603.6	19.6	0.2	0.9		6.34107e+17		601.668	17.4082		601.609	19.6082
GJ1-018.FIN2	18	85156	5184	1160661	306	0.033	0.0494612	0.0107	0.09788	1.05	0.8146	1.38	0.06036	0.9	0.76	602	12.1	605	12.6	616.6	20	0.5	2.4		6.38155e+17		605.265	15.6891		605.188	18.1261
GJ1-031.FIN2	31	84609	5130	1160358	306	0.034	0.0374221	0.0116	0.09744	1.04	0.80865	1.41	0.06019	0.95	0.74	599.4	11.9	601.7	12.8	610.5	21.1	0.4	1.8		6.35231e+17		602.667	15.5078		602.606	17.9499
GJ1-032.FIN2	32	85326	5164	1167395	308	0.034	0.0139619	0.0111	0.09782	1.2	0.81005	1.56	0.06006	1	0.77	601.6	13.8	602.5	14.2	605.8	22.1	0.1	0.7		6.41845e+17		604.843	17.0305		604.814	19.2962
GJ1-033.FIN2	33	85526	5197	1176786	310	0.033	0.0567057	0.0116	0.09727	1.2	0.80899	1.57	0.06032	1.02	0.76	598.4	13.7	601.9	14.3	615.1	22.5	0.6	2.7		6.42341e+17		601.623	16.9184		601.566	19.1743
GJ1-046.FIN2	46	85028	5107	1154591	304	0.033	-0.0478654	0.0111	0.09853	1.15	0.81064	1.48	0.05967	0.93	0.78	605.8	13.3	602.8	13.5	591.7	20.7	-0.5	-2.4		6.3826e+17		609.085	16.6701		609.021	19.0091
GJ1-047.FIN2	47	85232	5135	1171399	309	0.034	0.000493788	0.0118	0.09739	1.18	0.80408	1.55	0.05988	1.01	0.76	599.1	13.5	599.1	14.1	599.3	22.4	0	0		6.41077e+17		602.333	16.7638		602.281	19.0431
GJ1-048.FIN2	48	84932	5098	1158130	305	0.034	-0.0411574	0.0116	0.09807	1.12	0.80658	1.36	0.05965	0.77	0.82	603.1	12.9	600.5	12.4	591	17.3	-0.4	-2		6.37317e+17		606.376	16.3253		606.313	18.6876
GJ1-061.FIN2	61	82555	5019	1145450	302	0.034	0.0906911	0.0109	0.09636	1.33	0.80315	1.59	0.06045	0.88	0.84	593	15.1	598.6	14.4	619.8	19.6	0.9	4.3		6.19885e+17		596.317	18.0228		596.309	20.1203
GJ1-062.FIN2	62	83486	5046	1141949	301	0.033	0.01979	0.0113	0.09765	1.18	0.80892	1.47	0.06008	0.88	0.8	600.6	13.5	601.8	13.4	606.5	19.6	0.2	1		6.26248e+17		603.924	16.7793		603.894	19.0683
GJ1-063.FIN2	63	84502	5144	1151376	304	0.034	0.0725289	0.0107	0.09795	1.2	0.81788	1.55	0.06056	0.98	0.77	602.4	13.8	606.9	14.2	623.7	21.7	0.7	3.4		6.34459e+17		605.688	17.0387		605.62	19.3091
GJ1-076.FIN2	76	84975	5128	1157598	305	0.033	0.0149567	0.0113	0.09777	1.25	0.80964	1.6	0.06006	1	0.78	601.3	14.4	602.3	14.6	605.8	22.1	0.2	0.7		6.35298e+17		604.577	17.5177		604.554	19.7257
GJ1-077.FIN2	77	84832	5091	1164502	307	0.032	-0.00326621	0.0114	0.09684	1.13	0.79793	1.5	0.05976	0.98	0.75	595.9	12.9	595.7	13.6	594.9	21.8	0	-0.2		6.33347e+17		599.158	16.2525		599.073	18.5714
GJ1-078.FIN2	78	86101	5241	1161141	306	0.033	0.0664043	0.0115	0.09838	0.95	0.82175	1.29	0.06058	0.88	0.74	604.9	11	609	11.9	624.4	19.6	0.7	3.1		6.41418e+17		608.163	14.8894		608.12	17.4614
P020.5
GJ1-001.FIN2	1	63274	3918	821252	324	0.034	0.185347	0.0156	0.09769	0.99	0.82757	2.02	0.06144	1.76	0.49	600.857	11.364	612.263	18.661	654.7	38.058	1.9	8.2		6.74083e+17		603.924	15.1141		603.883	17.6207
GJ1-002.FIN2	2	63631	3825	823613	325	0.034	-0.0566292	0.0127	0.09811	1	0.80529	1.65	0.05953	1.31	0.61	603.323	11.524	599.808	15.002	586.6	28.811	-0.6	-2.9		6.79096e+17		606.376	15.2613		606.336	17.7659
GJ1-003.FIN2	3	62893	3745	822256	325	0.034	-0.102166	0.0104	0.0972	1.08	0.79085	1.75	0.05901	1.38	0.62	597.979	12.341	591.654	15.755	567.5	30.405	-1.1	-5.4		6.72716e+17		601.038	15.8319		600.998	18.2187
GJ1-016.FIN2	16	62078	3758	811403	320	0.035	0.0120687	0.012	0.0973	1	0.80441	1.76	0.05996	1.45	0.57	598.566	11.437	599.313	15.996	602.2	31.731	0.1	0.6		6.63121e+17		601.678	15.1448		601.636	17.6297
GJ1-017.FIN2	17	62018	3814	810153	320	0.034	0.130306	0.0121	0.09726	0.9	0.81695	1.64	0.06092	1.37	0.55	598.331	10.289	606.345	15.03	636.5	29.857	1.3	6		6.62844e+17		601.444	14.295		601.402	16.9034
GJ1-018.FIN2	18	61861	3722	808740	319	0.034	-0.0303834	0.0114	0.09722	0.96	0.79892	1.67	0.0596	1.37	0.57	598.096	10.972	596.219	15.118	589.1	30.087	-0.3	-1.5		6.60511e+17		601.22	14.7917		601.177	17.3237
GJ1-031.FIN2	31	61036	3718	796109	314	0.034	0.056199	0.0159	0.09748	0.88	0.81114	1.61	0.06035	1.35	0.55	599.624	10.081	603.093	14.696	616.2	29.529	0.6	2.7		6.51986e+17		602.801	14.1617		602.755	16.8018
GJ1-032.FIN2	32	61634	3748	802105	317	0.034	0.0394486	0.0113	0.09783	1.01	0.81297	1.69	0.06027	1.36	0.6	601.679	11.609	604.119	15.448	613.3	29.758	0.4	1.9		6.60569e+17		604.821	15.3088		604.777	17.7948
GJ1-033.FIN2	33	61525	3704	806049	318	0.033	-0.0275396	0.0112	0.0972	1.04	0.79902	1.89	0.05962	1.58	0.55	597.979	11.884	596.276	17.119	589.9	34.583	-0.3	-1.4		6.58317e+17		601.114	15.4791		601.07	17.9135
GJ1-046.FIN2	46	61771	3738	802511	317	0.034	-0.00179279	0.012	0.09812	0.98	0.81146	1.68	0.05998	1.37	0.58	603.382	11.295	603.273	15.341	602.9	30.019	0	-0.1		6.62553e+17		606.522	15.0907		606.478	17.6207
GJ1-047.FIN2	47	61736	3780	797970	315	0.034	0.0748429	0.0123	0.09857	0.95	0.82469	1.58	0.06068	1.26	0.6	606.023	10.994	610.662	14.554	628	27.56	0.8	3.5		6.61459e+17		609.183	14.8963		609.137	17.4753
GJ1-048.FIN2	48	62041	3827	799483	316	0.034	0.122654	0.0117	0.09887	0.91	0.8332	1.67	0.06112	1.4	0.54	607.783	10.561	615.386	15.473	643.5	30.464	1.2	5.6		6.65591e+17		610.93	14.5996		610.884	17.237
GJ1-061.FIN2	61	61839	3731	810768	320	0.034	-0.00323884	0.0114	0.09727	0.9	0.80242	1.62	0.05983	1.35	0.56	598.39	10.29	598.193	14.699	597.5	29.616	0	-0.1		6.62914e+17		601.503	14.2963		601.46	16.905
GJ1-062.FIN2	62	61647	3716	809047	319	0.034	-0.00879168	0.0112	0.09718	0.9	0.80087	1.57	0.05977	1.29	0.57	597.861	10.282	597.319	14.229	595.3	28.345	-0.1	-0.4		6.60236e+17		600.985	14.2847		600.943	16.891
GJ1-063.FIN2	63	61908	3748	807340	319	0.035	0.00540003	0.0113	0.09782	0.9	0.80911	1.5	0.05999	1.2	0.6	601.621	10.343	601.955	13.67	603.3	26.389	0.1	0.3		6.64642e+17		604.741	14.3716		604.697	16.9946
GJ1-076.FIN2	76	61864	3765	808388	319	0.033	0.0550928	0.0101	0.09772	0.97	0.81354	1.61	0.06038	1.28	0.6	601.033	11.138	604.438	14.72	617.3	28.032	0.6	2.6		6.63952e+17		604.154	14.9475		604.111	17.4797
GJ1-077.FIN2	77	61577	3759	808385	319	0.034	0.0803473	0.0111	0.09725	0.9	0.81137	1.53	0.06051	1.24	0.59	598.273	10.288	603.222	13.965	621.9	27.164	0.8	3.8		6.60718e+17		601.397	14.2937		601.353	16.9019
GJ1-078.FIN2	78	61042	3722	801656	316	0.034	0.0754838	0.013	0.09731	0.98	0.81147	1.67	0.06048	1.35	0.59	598.625	11.21	603.278	15.249	620.8	29.51	0.8	3.6		6.54953e+17		601.781	14.9752		601.737	17.485
GJ1-091.FIN2	91	58891	3584	775792	306	0.034	0.0647802	0.0108	0.09711	1	0.80819	1.69	0.06036	1.36	0.59	597.45	11.417	601.438	15.398	616.6	29.737	0.7	3.1		6.33039e+17		600.718	15.1193		600.669	17.6004
GJ1-092.FIN2	92	61237	3681	802491	317	0.035	-0.0354527	0.011	0.09766	1.07	0.80294	1.68	0.05963	1.3	0.64	600.681	12.28	598.486	15.251	590.2	28.583	-0.4	-1.8		6.59406e+17		603.824	15.8133		603.78	18.2232
GJ1-093.FIN2	93	61242	3707	804192	317	0.034	0.0202961	0.0114	0.09744	0.98	0.80677	1.68	0.06005	1.37	0.58	599.389	11.223	600.64	15.292	605.4	30.008	0.2	1		6.57902e+17		602.533	14.9932		602.489	17.5062
GJ1-106.FIN2	106	60751	3675	798895	315	0.034	0.0210605	0.0113	0.09734	0.94	0.80581	1.63	0.06004	1.33	0.58	598.801	10.755	600.101	14.825	605.1	29.152	0.2	1		6.53097e+17		601.968	14.6398		601.923	17.2001
GJ1-107.FIN2	107	60882	3635	800959	316	0.034	-0.0725405	0.0111	0.09731	0.94	0.79523	1.67	0.05927	1.38	0.56	598.625	10.752	594.134	15.079	577.1	30.356	-0.8	-3.7		6.54953e+17		601.781	14.6355		601.737	17.195
GJ1-108.FIN2	108	61487	3752	799060	315	0.034	0.0583478	0.0109	0.0986	0.99	0.82318	1.64	0.06055	1.31	0.6	606.199	11.461	609.821	15.093	623.3	28.647	0.6	2.7		6.61663e+17		609.359	15.2462		609.313	17.7758
GJ1-121.FIN2	121	60809	3668	805028	318	0.034	0.0144587	0.0114	0.09681	0.96	0.79955	1.66	0.0599	1.36	0.58	595.687	10.929	596.575	15.033	600	29.82	0.1	0.7		6.55641e+17		598.824	14.7333		598.781	17.2552
GJ1-122.FIN2	122	60963	3728	804004	317	0.034	0.101771	0.0118	0.09728	0.97	0.81403	1.69	0.06069	1.39	0.57	598.449	11.092	604.712	15.459	628.3	30.325	1	4.8		6.56807e+17		601.594	14.885		601.55	17.4064
GJ1-123.FIN2	123	61789	3712	808623	319	0.034	-0.042808	0.0119	0.09803	0.99	0.80598	1.67	0.05963	1.34	0.59	602.854	11.4	600.196	15.192	590.2	29.439	-0.4	-2.1		6.66087e+17		605.973	15.1635		605.929	17.6788
GJ1-136.FIN2	136	61282	3674	804089	317	0.034	-0.0510627	0.0106	0.09783	0.95	0.80299	1.6	0.05953	1.29	0.59	601.679	10.919	598.514	14.523	586.6	28.383	-0.5	-2.6		6.60569e+17		604.821	14.7924		604.777	17.3525
GJ1-137.FIN2	137	61211	3691	808950	319	0.034	0.00341046	0.011	0.09712	0.92	0.80158	1.65	0.05986	1.37	0.56	597.509	10.504	597.72	14.964	598.6	30.037	0	0.2		6.59823e+17		600.633	14.4413		600.591	17.0209
GJ1-138.FIN2	138	62425	3812	817367	323	0.034	0.0760264	0.0111	0.09802	0.92	0.81901	1.6	0.0606	1.31	0.57	602.795	10.593	607.496	14.683	625.1	28.638	0.8	3.6		6.74316e+17		605.87	14.5653		605.829	17.1677
GJ1-151.FIN2	151	61335	3772	808356	319	0.035	0.140859	0.0114	0.09759	1.02	0.82161	1.67	0.06106	1.32	0.61	600.27	11.698	608.946	15.354	641.4	28.776	1.4	6.4		6.63058e+17		603.392	15.3611		603.348	17.8289
GJ1-152.FIN2	152	62057	3754	811908	321	0.034	0.00639843	0.0116	0.0982	0.95	0.8132	1.62	0.06006	1.31	0.59	603.852	10.957	604.248	14.808	605.8	28.723	0.1	0.3		6.71414e+17		606.948	14.8442		606.905	17.4133
GJ1-153.FIN2	153	62233	3760	820597	324	0.034	0.0113048	0.0112	0.0974	0.93	0.80537	1.64	0.05997	1.35	0.57	599.154	10.646	599.853	14.912	602.5	29.596	0.1	0.6		6.72057e+17		602.223	14.5628		602.182	17.1367
P020.6
GJ1-001.FIN2	1	61182	3698	803107	296	0.034	-0.000285552	0.0112	0.09829	0.67	0.8134	1.44	0.06002	1.27	0.47	604.4	7.7	604.4	13.2	604.3	27.9	0	0		6.20051e+17		607.78	12.6435		607.703	15.5869
GJ1-002.FIN2	2	60200	3659	800902	295	0.034	0.0636624	0.0113	0.09692	0.66	0.80608	1.32	0.06032	1.14	0.5	596.3	7.5	600.3	12	615.1	25.1	0.7	3.1		6.09188e+17		599.696	12.4161		599.675	15.3321
GJ1-003.FIN2	3	60625	3722	805499	297	0.034	0.144642	0.0116	0.09697	0.68	0.81545	1.46	0.06099	1.29	0.47	596.6	7.8	605.5	13.4	638.9	28.2	1.5	6.6		6.13617e+17		599.972	12.6032		599.946	15.4863
GJ1-016.FIN2	16	61077	3725	804275	297	0.034	0.0720747	0.0114	0.09785	0.67	0.81678	1.5	0.06054	1.34	0.45	601.8	7.7	606.3	13.7	623	29.3	0.7	3.4		6.19292e+17		605.169	12.6094		605.111	15.5365
GJ1-017.FIN2	17	60859	3656	803528	296	0.034	-0.0346269	0.0114	0.09768	0.72	0.80324	1.38	0.05964	1.18	0.52	600.8	8.3	598.7	12.5	590.6	26	-0.4	-1.7		6.16133e+17		604.182	12.9719		604.125	15.8237
GJ1-018.FIN2	18	61063	3727	803589	296	0.033	0.0816882	0.0116	0.09792	0.65	0.81858	1.44	0.06063	1.29	0.45	602.2	7.5	607.3	13.2	626.2	28.2	0.8	3.8		6.17656e+17		605.581	12.4937		605.533	15.4464
GJ1-030.FIN2	30	60671	3657	797150	294	0.033	-0.0103828	0.0116	0.09806	0.69	0.80988	1.53	0.0599	1.37	0.45	603	7.9	602.4	14	600	30	-0.1	-0.5		6.14376e+17		606.404	12.7485		606.377	15.6606
GJ1-031.FIN2	31	61722	3711	817198	301	0.034	-0.0172285	0.0116	0.09742	0.65	0.80244	1.43	0.05974	1.27	0.45	599.3	7.4	598.2	13	594.2	27.9	-0.2	-0.9		6.2481e+17		602.624	12.3947		602.543	15.3401
GJ1-032.FIN2	32	61037	3719	812693	300	0.034	0.0856233	0.0107	0.0968	0.7	0.80721	1.45	0.06048	1.27	0.48	595.6	8	600.9	13.2	620.8	27.8	0.9	4.1		6.18671e+17		598.938	12.7147		598.915	15.5683
GJ1-046.FIN2	46	60229	3627	797318	294	0.033	-0.00443072	0.0113	0.09733	0.68	0.80291	1.44	0.05983	1.27	0.47	598.7	7.8	598.5	13.1	597.5	27.9	0	-0.2		6.09729e+17		602.107	12.6309		602.094	15.5276
GJ1-047.FIN2	47	60604	3619	800419	295	0.034	-0.0711876	0.0118	0.09755	0.63	0.79787	1.36	0.05932	1.21	0.46	600	7.2	595.6	12.3	578.9	26.7	-0.7	-3.7		6.13198e+17		603.394	12.2867		603.374	15.2603
GJ1-048.FIN2	48	60648	3650	802058	296	0.033	-0.014552	0.0112	0.09747	0.65	0.80326	1.36	0.05977	1.19	0.48	599.6	7.4	598.7	12.3	595.3	26.2	-0.2	-0.7		6.14827e+17		602.982	12.3995		602.893	15.347
GJ1-061.FIN2	61	60538	3653	791992	292	0.035	-0.0100129	0.0109	0.09841	0.67	0.81358	1.3	0.05996	1.11	0.52	605.1	7.7	604.5	11.9	602.2	24.5	-0.1	-0.5		6.12482e+17		608.527	12.6533		608.453	15.6014
GJ1-062.FIN2	62	60449	3660	795023	293	0.034	0.023577	0.0117	0.09789	0.62	0.81185	1.38	0.06015	1.23	0.45	602	7.1	603.5	12.6	609	27	0.2	1.1		6.11224e+17		605.417	12.2555		605.391	15.2532
GJ1-063.FIN2	63	61046	3657	809008	298	0.034	-0.039972	0.0108	0.09721	0.6	0.79777	1.36	0.05952	1.22	0.44	598	6.9	595.6	12.3	586.2	26.9	-0.4	-2		6.17201e+17		601.36	12.0857		601.344	15.0807
GJ1-076.FIN2	76	60460	3658	791308	292	0.034	0.0129952	0.0113	0.09836	0.64	0.81561	1.38	0.06014	1.22	0.46	604.8	7.4	605.6	12.6	608.7	26.8	0.1	0.6		6.12159e+17		608.227	12.469		608.16	15.4497
GJ1-077.FIN2	77	60905	3669	798170	294	0.034	-0.0135672	0.0115	0.09822	0.7	0.8112	1.43	0.0599	1.25	0.49	604	8.1	603.1	13	600	27.5	-0.1	-0.7		6.15458e+17		607.404	12.8862		607.315	15.781
GJ1-078.FIN2	78	60097	3696	793980	293	0.035	0.151586	0.0113	0.09742	0.68	0.82098	1.48	0.06112	1.32	0.46	599.3	7.8	608.6	13.6	643.5	28.8	1.5	6.9		6.08316e+17		602.718	12.6388		602.633	15.5387
GJ1-091.FIN2	91	59970	3609	787355	290	0.034	-0.0147074	0.0112	0.09797	0.69	0.80846	1.45	0.05985	1.27	0.48	602.5	7.9	601.6	13.2	598.2	27.9	-0.2	-0.7		6.05542e+17		605.952	12.7426		605.895	15.6516
GJ1-092.FIN2	92	60197	3607	793194	293	0.034	-0.0405133	0.0114	0.09773	0.62	0.80311	1.29	0.0596	1.13	0.48	601.1	7.1	598.6	11.7	589.1	25	-0.4	-2		6.10254e+17		604.517	12.2434		604.452	15.2351
GJ1-093.FIN2	93	60489	3737	801271	296	0.035	0.19267	0.0126	0.0972	0.64	0.82315	1.44	0.06142	1.29	0.44	598	7.3	609.8	13.2	654	28.1	1.9	8.6		6.13087e+17		601.383	12.3188		601.308	15.2678
GJ1-106.FIN2	106	59824	3648	786321	290	0.034	0.0818874	0.0111	0.09791	0.63	0.81849	1.38	0.06063	1.23	0.46	602.1	7.2	607.2	12.7	626.2	26.9	0.8	3.8		6.05115e+17		605.553	12.3155		605.543	15.3028
GJ1-107.FIN2	107	60693	3678	801521	296	0.034	0.0468106	0.0123	0.09746	0.68	0.8099	1.37	0.06027	1.19	0.5	599.5	7.8	602.4	12.5	613.3	26.1	0.5	2.2		6.14718e+17		602.883	12.641		602.834	15.5422
GJ1-108.FIN2	108	60724	3653	800580	295	0.034	-0.0090318	0.0116	0.0975	0.65	0.80418	1.5	0.05982	1.35	0.43	599.7	7.4	599.2	13.6	597.1	29.6	-0.1	-0.4		6.12873e+17		603.094	12.4009		603.08	15.3498
GJ1-121.FIN2	121	61041	3664	801039	295	0.033	-0.0326856	0.0113	0.09789	0.68	0.80564	1.3	0.05969	1.11	0.52	602	7.8	600	11.8	592.4	24.5	-0.3	-1.6		6.15367e+17		605.393	12.6736		605.369	15.5909
GJ1-122.FIN2	122	59806	3612	797989	294	0.034	0.042999	0.0115	0.09642	0.67	0.79859	1.42	0.06007	1.25	0.47	593.4	7.6	596	12.8	606.1	27.4	0.4	2.1		6.04007e+17		596.809	12.4391		596.749	15.325
GJ1-123.FIN2	123	60485	3639	801097	295	0.034	0.00301328	0.0114	0.09714	0.69	0.80174	1.51	0.05986	1.34	0.46	597.6	7.9	597.8	13.7	598.6	29.4	0	0.2		6.10596e+17		600.995	12.6785		600.967	15.5566
GJ1-136.FIN2	136	59945	3628	788855	291	0.034	0.0353231	0.0114	0.09773	0.64	0.81147	1.42	0.06022	1.27	0.45	601.1	7.3	603.3	13	611.5	27.8	0.4	1.7		6.06117e+17		604.541	12.3608		604.475	15.3298
GJ1-137.FIN2	137	60685	3704	801340	296	0.034	0.0969361	0.0108	0.0974	0.68	0.81477	1.35	0.06067	1.17	0.5	599.2	7.8	605.1	12.3	627.6	25.7	1	4.5		6.14392e+17		602.583	12.6371		602.482	15.536
GJ1-138.FIN2	138	61248	3702	800646	295	0.034	0.00747828	0.0115	0.09833	0.62	0.81468	1.3	0.06009	1.14	0.48	604.6	7.2	605.1	11.9	606.9	25.1	0.1	0.4		6.18188e+17		607.991	12.3482		607.95	15.3505
GJ1-151.FIN2	151	61068	3670	805514	297	0.034	-0.00783951	0.0116	0.09744	0.68	0.80368	1.46	0.05982	1.29	0.47	599.4	7.8	598.9	13.3	597.1	28.3	-0.1	-0.4		6.16672e+17		602.771	12.6395		602.705	15.5399
GJ1-152.FIN2	152	60799	3710	797451	294	0.034	0.0947436	0.0114	0.09794	0.7	0.82023	1.49	0.06074	1.31	0.47	602.3	8.1	608.2	13.7	630.1	28.6	1	4.4		6.1362e+17		605.705	12.8644		605.673	15.749
GJ1-153.FIN2	153	60724	3659	801829	296	0.035	0.00737403	0.0124	0.09729	0.65	0.80379	1.4	0.05992	1.24	0.46	598.5	7.4	599	12.7	600.7	27.3	0.1	0.4		6.13631e+17		601.883	12.3849		601.836	15.3259
P021.3
GJ1-001.FIN2	1	59956	3648	792092	293	0.034	0.161406	0.0116	0.09625	0.61	0.80966	1.46	0.06101	1.33	0.42	592.4	6.9	602.3	13.3	639.6	29	1.6	7.4		6.00891e+17		595.821	12.0108		595.761	14.9706
GJ1-002.FIN2	2	60588	3625	795073	294	0.034	0.0303972	0.0118	0.09687	0.63	0.80192	1.47	0.06004	1.33	0.43	596	7.2	597.9	13.3	605.1	29.2	0.3	1.5		6.06813e+17		599.408	12.2334		599.393	15.182
GJ1-003.FIN2	3	60542	3610	790719	293	0.034	-0.0054554	0.0116	0.09732	0.6	0.80269	1.36	0.05982	1.22	0.44	598.7	6.9	598.3	12.3	597.1	26.8	-0.1	-0.3		6.0767e+17		602.118	12.096		602.046	15.0953
GJ1-016.FIN2	16	60895	3664	789442	292	0.034	0.0352957	0.0112	0.0981	0.58	0.81535	1.32	0.06028	1.19	0.44	603.3	6.7	605.5	12.1	613.7	26.1	0.4	1.7		6.10548e+17		606.728	12.0462		606.634	15.0967
GJ1-017.FIN2	17	60411	3675	785238	291	0.034	0.12282	0.0115	0.09782	0.58	0.82206	1.32	0.06095	1.19	0.44	601.6	6.7	609.2	12.1	637.5	26	1.2	5.6		6.06652e+17		605.041	12.0231		605.003	15.0635
GJ1-018.FIN2	18	60861	3721	786784	291	0.034	0.154428	0.0121	0.09832	0.58	0.83087	1.35	0.06129	1.22	0.43	604.6	6.7	614.1	12.5	649.5	26.6	1.6	6.9		6.09863e+17		608.039	12.0642		607.936	15.1229
GJ1-031.FIN2	31	59989	3587	782948	290	0.034	0.00472865	0.012	0.0973	0.58	0.8036	1.38	0.0599	1.25	0.42	598.6	6.6	598.9	12.5	600	27.5	0	0.2		6.01384e+17		602.054	11.9265		601.963	14.959
GJ1-032.FIN2	32	60515	3598	791354	293	0.034	-0.0397088	0.0119	0.09732	0.63	0.79894	1.43	0.05954	1.28	0.44	598.7	7.2	596.2	12.9	586.9	28.2	-0.4	-2		6.0767e+17		602.118	12.2696		602.046	15.2347
GJ1-033.FIN2	33	61159	3649	793257	294	0.034	-0.0240941	0.0116	0.09795	0.59	0.80721	1.44	0.05977	1.31	0.41	602.4	6.8	600.9	13.1	595.3	28.8	-0.2	-1.2		6.13728e+17		605.805	12.0895		605.732	15.1232
GJ1-046.FIN2	46	61267	3665	792986	293	0.035	-0.0121452	0.0109	0.09821	0.54	0.81125	1.31	0.05991	1.19	0.41	603.9	6.2	603.2	12	600.4	26.2	-0.1	-0.6		6.13271e+17		607.316	11.7837		607.268	14.8939
GJ1-047.FIN2	47	60802	3654	790135	292	0.034	0.0290375	0.0107	0.0978	0.58	0.81151	1.49	0.06018	1.37	0.39	601.5	6.7	603.3	13.6	610.1	30	0.3	1.4		6.08615e+17		604.929	12.0215		604.875	15.0612
GJ1-048.FIN2	48	60003	3577	785443	291	0.034	-0.0216212	0.011	0.09721	0.64	0.79978	1.36	0.05967	1.2	0.47	598	7.3	596.7	12.3	591.7	26.4	-0.2	-1.1		6.02802e+17		601.442	12.3196		601.423	15.2695
GJ1-061.FIN2	61	60944	3634	797560	295	0.034	-0.019239	0.0124	0.09709	0.6	0.79879	1.41	0.05967	1.28	0.43	597.3	6.8	596.1	12.8	591.7	28.1	-0.2	-1		6.10271e+17		600.695	12.0199		600.673	15.022
GJ1-062.FIN2	62	61362	3655	802660	297	0.034	-0.0328626	0.0118	0.09716	0.63	0.79802	1.36	0.05957	1.2	0.46	597.7	7.2	595.7	12.3	588	26.5	-0.3	-1.7		6.14817e+17		601.072	12.2556		601.062	15.2147
GJ1-063.FIN2	63	61962	3721	799457	296	0.034	0.00409151	0.0109	0.0985	0.6	0.81609	1.35	0.06009	1.21	0.44	605.6	6.9	605.9	12.4	606.9	26.6	0	0.2		6.21358e+17		608.979	12.1891		608.935	15.2317
GJ1-076.FIN2	76	60724	3675	794267	294	0.034	0.0784671	0.011	0.09716	0.63	0.81022	1.33	0.06048	1.17	0.47	597.7	7.2	602.6	12.1	620.8	25.7	0.8	3.7		6.08649e+17		601.107	12.2561		601.096	15.2154
GJ1-077.FIN2	77	61269	3672	800359	296	0.034	0.00128857	0.0115	0.09735	0.56	0.80375	1.45	0.05988	1.34	0.39	598.9	6.4	598.9	13.2	599.3	29.4	0	0.1		6.14066e+17		602.283	11.8202		602.188	14.8765
GJ1-078.FIN2	78	61294	3679	797586	295	0.035	0.0104321	0.0116	0.09769	0.61	0.8083	1.45	0.06001	1.31	0.42	600.9	7	601.5	13.2	604	28.7	0.1	0.5		6.14174e+17		604.294	12.1827		604.195	15.184
GJ1-091.FIN2	91	61235	3676	797216	295	0.033	0.0032919	0.0109	0.09768	0.56	0.80741	1.34	0.05995	1.22	0.42	600.8	6.4	601	12.2	601.8	26.8	0	0.2		6.14065e+17		604.194	11.8467		604.136	14.9153
GJ1-092.FIN2	92	60726	3648	788731	292	0.034	0.011147	0.0113	0.0979	0.54	0.81058	1.39	0.06005	1.28	0.39	602.1	6.2	602.8	12.7	605.4	28.1	0.1	0.5		6.09259e+17		605.529	11.7586		605.461	14.8575
GJ1-093.FIN2	93	61219	3692	794671	294	0.034	0.0325656	0.0111	0.09793	0.6	0.81326	1.35	0.06023	1.21	0.44	602.3	6.9	604.3	12.3	611.9	26.6	0.3	1.6		6.1362e+17		605.705	12.1447		605.614	15.1663
GJ1-106.FIN2	106	60794	3681	792752	293	0.034	0.0648204	0.0118	0.0976	0.6	0.81335	1.34	0.06044	1.2	0.45	600.3	6.9	604.3	12.2	619.4	26.3	0.7	3.1		6.09392e+17		603.718	12.1177		603.69	15.1274
GJ1-107.FIN2	107	61049	3660	796952	295	0.034	0.00456114	0.0111	0.09737	0.56	0.80431	1.34	0.05991	1.22	0.42	599	6.4	599.3	12.2	600.4	26.8	0	0.2		6.12114e+17		602.395	11.8218		602.317	14.8789
GJ1-108.FIN2	108	61170	3665	799892	296	0.034	0.00102715	0.0109	0.09724	0.62	0.80257	1.47	0.05986	1.33	0.42	598.2	7.1	598.3	13.3	598.6	29.2	0	0.1		6.13304e+17		601.583	12.204		601.543	15.1775
GJ1-121.FIN2	121	60830	3652	796789	295	0.034	0.00847079	0.0117	0.09705	0.64	0.8014	1.34	0.05989	1.18	0.48	597.1	7.3	597.6	12.1	599.7	26	0.1	0.4		6.10055e+17		600.496	12.307		600.438	15.2506
GJ1-122.FIN2	122	61650	3722	802991	297	0.034	0.0361483	0.0114	0.09775	0.63	0.81177	1.38	0.06023	1.23	0.46	601.2	7.2	603.4	12.6	611.9	27	0.4	1.7		6.18637e+17		604.57	12.3024		604.525	15.2832
GJ1-123.FIN2	123	61913	3671	803157	297	0.034	-0.0964542	0.011	0.09796	0.6	0.79933	1.46	0.05918	1.33	0.41	602.4	6.9	596.5	13.2	573.8	29.3	-1	-5		6.19947e+17		605.769	12.1455		605.757	15.1682
GJ1-136.FIN2	136	62652	3761	813701	301	0.034	-0.0139116	0.0118	0.09793	0.55	0.80813	1.52	0.05985	1.42	0.36	602.3	6.3	601.4	13.8	598.2	31.1	-0.1	-0.7		6.28129e+17		605.622	11.8129		605.536	14.9012
GJ1-137.FIN2	137	62453	3810	816556	302	0.034	0.111189	0.0116	0.09736	0.56	0.81591	1.3	0.06078	1.17	0.43	598.9	6.4	605.8	11.9	631.5	25.6	1.1	5.2		6.26428e+17		602.213	11.8192		602.181	14.8756
GJ1-138.FIN2	138	61871	3793	808247	299	0.034	0.146721	0.0115	0.09748	0.62	0.82108	1.27	0.06109	1.11	0.49	599.6	7.1	608.7	11.7	642.5	24.3	1.5	6.7		6.21016e+17		602.947	12.2223		602.918	15.2044
GJ1-151.FIN2	151	62235	3765	809215	299	0.034	0.0441133	0.0113	0.09778	0.61	0.81296	1.43	0.0603	1.29	0.43	601.4	7	604.1	13.1	614.4	28.3	0.5	2.1		6.22994e+17		604.746	12.1888		604.678	15.1932
GJ1-152.FIN2	152	61977	3777	807544	299	0.034	0.0911623	0.0118	0.09769	0.59	0.81719	1.45	0.06067	1.33	0.41	600.9	6.8	606.5	13.3	627.6	29.1	0.9	4.3		6.22444e+17		604.247	12.0682		604.15	15.0919
GJ1-153.FIN2	153	62305	3762	811370	300	0.033	0.0275271	0.0166	0.09763	0.72	0.80956	1.4	0.06014	1.2	0.51	600.5	8.3	602.2	12.8	608.7	26.4	0.3	1.3		6.24071e+17		603.835	12.9675		603.787	15.8172
P021.5
GJ1-001.FIN2	1	66408	4004	869089	303	0.034	0.0150358	0.0111	0.09752	0.65	0.80703	1.55	0.06002	1.41	0.42	599.859	7.448	600.787	14.107	604.3	30.87	0.2	0.7		6.29556e+17		603.16	12.4305		603.109	15.374
GJ1-002.FIN2	2	65840	4011	861990	300	0.034	0.0889992	0.0111	0.09743	0.61	0.81421	1.59	0.06061	1.47	0.38	599.33	6.984	604.813	14.543	625.5	32.04	0.9	4.2		6.22781e+17		602.666	12.1515		602.613	15.1448
GJ1-003.FIN2	3	67728	4009	877795	306	0.033	-0.135206	0.0106	0.09831	0.63	0.79866	1.59	0.05892	1.46	0.4	604.497	7.273	596.072	14.388	564.2	32.142	-1.4	-7.1		6.40964e+17		607.76	12.3878		607.71	15.3803
GJ1-016.FIN2	16	66190	4038	868750	302	0.035	0.112553	0.011	0.09723	0.62	0.81469	1.53	0.06077	1.4	0.41	598.155	7.085	605.082	13.997	631.2	30.519	1.1	5.2		6.25601e+17		601.469	12.1938		601.417	15.1681
GJ1-017.FIN2	17	66412	4014	868402	302	0.034	0.0386754	0.0114	0.0975	0.57	0.80942	1.51	0.06021	1.4	0.38	599.741	6.53	602.129	13.764	611.2	30.618	0.4	1.9		6.27361e+17		603.054	11.9017		603.002	14.9487
GJ1-018.FIN2	18	66418	4050	861233	300	0.035	0.0843488	0.0112	0.0984	0.57	0.82395	1.49	0.06073	1.38	0.38	605.025	6.585	610.25	13.715	629.7	30.106	0.9	3.9		6.29063e+17		608.357	12.0051		608.304	15.0791
GJ1-031.FIN2	31	64971	3950	852467	297	0.034	0.0874287	0.0117	0.09714	0.59	0.81099	1.53	0.06055	1.41	0.39	597.626	6.737	603.009	13.962	623.3	30.776	0.9	4.1		6.14736e+17		600.998	11.9885		600.944	14.9993
GJ1-032.FIN2	32	65848	3929	857006	298	0.034	-0.0640581	0.011	0.09793	0.63	0.80259	1.47	0.05944	1.33	0.43	602.266	7.247	598.289	13.335	583.3	29.255	-0.7	-3.3		6.21873e+17		605.623	12.344		605.569	15.326
GJ1-033.FIN2	33	65595	3920	858509	299	0.034	-0.0412973	0.0118	0.0974	0.62	0.79959	1.51	0.05954	1.38	0.41	599.154	7.097	596.597	13.671	586.9	30.313	-0.4	-2.1		6.20526e+17		602.502	12.2146		602.448	15.194
GJ1-046.FIN2	46	64619	3881	846595	295	0.034	-0.000394851	0.0112	0.09725	0.64	0.80252	1.58	0.05985	1.45	0.41	598.273	7.315	598.249	14.336	598.2	31.754	0	0		6.11326e+17		601.668	12.3315		601.613	15.2807
GJ1-047.FIN2	47	64099	3923	841103	293	0.035	0.141657	0.011	0.09712	0.59	0.81671	1.68	0.06099	1.57	0.35	597.509	6.735	606.211	15.396	638.9	34.104	1.4	6.5		6.06387e+17		600.928	11.9864		600.872	14.997
GJ1-048.FIN2	48	64696	3888	842838	293	0.034	-0.0111272	0.0105	0.09779	0.58	0.80697	1.47	0.05985	1.35	0.39	601.444	6.663	600.753	13.376	598.2	29.614	-0.1	-0.5		6.10625e+17		604.861	12		604.804	15.0434
GJ1-061.FIN2	61	64930	3866	848982	296	0.034	-0.0667237	0.0113	0.09751	0.63	0.79794	1.62	0.05935	1.49	0.39	599.8	7.219	595.666	14.653	580	32.706	-0.7	-3.4		6.15045e+17		603.182	12.295		603.127	15.2648
GJ1-062.FIN2	62	64524	3874	840511	293	0.034	-0.0137723	0.0117	0.0978	0.58	0.80679	1.46	0.05983	1.34	0.4	601.503	6.664	600.652	13.283	597.5	29.402	-0.1	-0.7		6.10688e+17		604.92	12.0014		604.863	15.045
GJ1-063.FIN2	63	64910	3955	842525	293	0.034	0.0870879	0.0115	0.09814	0.6	0.8215	1.57	0.06071	1.45	0.38	603.499	6.915	608.885	14.43	629	31.599	0.9	4.1		6.12839e+17		606.915	12.1696		606.858	15.1974
GJ1-076.FIN2	76	64822	3928	845389	294	0.034	0.0534715	0.0114	0.09774	0.65	0.81357	1.51	0.06037	1.36	0.43	601.151	7.464	604.455	13.803	616.9	29.74	0.5	2.6		6.12378e+17		604.556	12.4586		604.5	15.4089
GJ1-077.FIN2	77	64231	3959	842947	293	0.035	0.200353	0.0116	0.09706	0.62	0.8225	1.56	0.06146	1.43	0.4	597.156	7.074	609.442	14.348	655.4	31.043	2	8.9		6.06007e+17		600.575	12.1754		600.519	15.1453
GJ1-078.FIN2	78	64391	3873	842687	293	0.034	0.0147141	0.0117	0.09729	0.56	0.80459	1.53	0.05998	1.42	0.37	598.508	6.403	599.415	13.901	602.9	31.088	0.2	0.7		6.07463e+17		601.926	11.8169		601.87	14.8709
GJ1-091.FIN2	91	64834	3936	842742	293	0.035	0.0686881	0.0114	0.09802	0.67	0.8182	1.51	0.06054	1.35	0.44	602.795	7.714	607.044	13.846	623	29.496	0.7	3.2		6.1208e+17		606.211	12.6315		606.154	15.5636
GJ1-092.FIN2	92	64678	3917	844791	294	0.034	0.058218	0.0111	0.09744	0.59	0.81094	1.41	0.06036	1.28	0.42	599.389	6.756	602.981	12.863	616.6	28.034	0.6	2.8		6.10474e+17		602.795	12.0237		602.739	15.0436
GJ1-093.FIN2	93	64530	3883	848792	295	0.034	0.0271237	0.0116	0.09685	0.6	0.80135	1.47	0.06001	1.34	0.41	595.922	6.832	597.59	13.324	604	29.372	0.3	1.3		6.08778e+17		599.318	12.0193		599.264	15.0088
GJ1-106.FIN2	106	63965	3795	832126	290	0.033	-0.0939037	0.0108	0.09777	0.59	0.79764	1.52	0.05917	1.4	0.39	601.327	6.777	595.496	13.743	573.4	30.805	-1	-4.9		6.03821e+17		604.783	12.0626		604.724	15.0926
GJ1-107.FIN2	107	64337	3862	839821	292	0.034	-0.000270205	0.0105	0.09749	0.58	0.80504	1.47	0.05989	1.35	0.39	599.683	6.644	599.668	13.358	599.7	29.603	0	0		6.06665e+17		603.113	11.9655		603.055	15
GJ1-108.FIN2	108	63782	3834	824663	287	0.034	-0.0140798	0.0115	0.09843	0.6	0.81334	1.5	0.05993	1.37	0.4	605.202	6.934	604.326	13.709	601.1	30.027	-0.1	-0.7		6.02175e+17		608.69	12.2045		608.628	15.2413
GJ1-121.FIN2	121	63811	3843	833238	290	0.034	0.0291183	0.0123	0.09755	0.68	0.80889	1.64	0.06014	1.49	0.41	600.035	7.795	601.831	14.948	608.7	32.553	0.3	1.4		6.02914e+17		603.489	12.6458		603.43	15.5513
GJ1-122.FIN2	122	64308	3837	833361	290	0.034	-0.0586476	0.0114	0.09815	0.59	0.80548	1.45	0.05952	1.32	0.41	603.558	6.801	599.915	13.179	586.2	29.029	-0.6	-3		6.06671e+17		607.01	12.1065		606.951	15.1478
GJ1-123.FIN2	123	64609	3912	842766	293	0.034	0.0674074	0.0109	0.09747	0.63	0.81226	1.58	0.06044	1.45	0.4	599.565	7.216	603.721	14.432	619.4	31.647	0.7	3.2		6.08601e+17		602.983	12.2905		602.927	15.2594
GJ1-136.FIN2	136	64504	3921	838065	292	0.034	0.0882296	0.0118	0.09796	0.6	0.81972	1.54	0.06069	1.42	0.39	602.443	6.904	607.892	14.137	628.3	30.963	0.9	4.1		6.09628e+17		605.871	12.1492		605.813	15.1717
GJ1-137.FIN2	137	65353	3901	854682	297	0.034	-0.0335922	0.0115	0.09732	0.64	0.79961	1.49	0.05959	1.35	0.43	598.684	7.32	596.609	13.489	588.8	29.656	-0.3	-1.7		6.1589e+17		602.055	12.3396		602.001	15.2907
GJ1-138.FIN2	138	64394	3972	845420	294	0.034	0.216828	0.0121	0.09697	0.63	0.82334	1.57	0.06158	1.44	0.4	596.627	7.182	609.91	14.448	659.6	31.234	2.2	9.5		6.0749e+17		600.035	12.2312		599.98	15.1854
GJ1-151.FIN2	151	64423	3898	835154	291	0.034	0.0520194	0.0113	0.09812	0.59	0.81741	1.63	0.06042	1.52	0.36	603.382	6.799	606.602	14.943	618.7	33.144	0.5	2.5		6.0856e+17		606.822	12.1028		606.763	15.1431
GJ1-152.FIN2	152	64530	3877	840725	293	0.034	0.0089801	0.0113	0.09764	0.66	0.80762	1.58	0.05999	1.44	0.42	600.564	7.572	601.118	14.386	603.3	31.511	0.1	0.5		6.09677e+17		603.981	12.516		603.924	15.4503
GJ1-153.FIN2	153	64290	3808	839382	292	0.034	-0.0877828	0.0103	0.0974	0.64	0.79449	1.53	0.05916	1.39	0.42	599.154	7.326	593.716	13.803	573	30.595	-0.9	-4.6		6.06097e+17		602.584	12.3502		602.527	15.3039
P024.9
GJ1-001.FIN2	1	47686	2904	604101	292	0.035	0.0707237	0.0116	0.09847	1.12	0.82318	2.17	0.06063	1.86	0.52	605.4	13	609.8	20	626.2	40.4	0.7	3.3		6.12804e+17		608.827	16.4291		608.805	18.7965
GJ1-002.FIN2	2	47890	2869	606978	294	0.034	-0.0450784	0.0118	0.09839	1.12	0.80948	2.24	0.05967	1.94	0.5	605	12.9	602.2	20.5	591.7	42.3	-0.5	-2.2		6.16539e+17		608.403	16.3458		608.312	18.7202
GJ1-003.FIN2	3	46893	2862	600310	290	0.034	0.106523	0.0117	0.09741	1.08	0.81593	2.11	0.06075	1.81	0.51	599.2	12.4	605.8	19.3	630.4	39.3	1.1	4.9		6.02024e+17		602.654	15.8946		602.609	18.2851
GJ1-016.FIN2	16	46162	2820	601485	291	0.033	0.156747	0.0115	0.09593	1.19	0.80578	2.12	0.06092	1.75	0.56	590.5	13.4	600.1	19.3	636.5	38	1.6	7.2		5.94327e+17		593.948	16.6013		593.906	18.8405
GJ1-017.FIN2	17	47187	2776	604539	292	0.034	-0.153971	0.0109	0.09753	1.17	0.78856	2.21	0.05864	1.88	0.53	599.9	13.4	590.4	19.9	553.8	41.3	-1.6	-8.3		6.06898e+17		603.33	16.6931		603.29	18.9882
GJ1-018.FIN2	18	46840	2827	600262	290	0.034	0.0365662	0.0126	0.09736	1.16	0.80772	2.17	0.06017	1.83	0.53	598.9	13.3	601.2	19.8	609.7	39.8	0.4	1.8		6.01704e+17		602.354	16.6033		602.315	18.9023
GJ1-031.FIN2	31	46543	2803	594027	287	0.033	0.0167171	0.0121	0.09762	1.07	0.80826	2.15	0.06005	1.87	0.5	600.4	12.3	601.5	19.6	605.4	40.7	0.2	0.8		5.96636e+17		603.892	15.8296		603.879	18.238
GJ1-032.FIN2	32	47126	2848	609437	295	0.033	0.0674732	0.0123	0.09642	1.08	0.80125	2.11	0.06027	1.81	0.51	593.4	12.3	597.5	19.2	613.3	39.4	0.7	3.2		6.06047e+17		596.797	15.7562		596.738	18.1212
GJ1-033.FIN2	33	47303	2865	608008	294	0.034	0.0764936	0.0117	0.09689	1.06	0.80716	2.11	0.06042	1.82	0.5	596.2	12.1	600.9	19.2	618.7	39.6	0.8	3.6		6.07029e+17		599.608	15.6298		599.51	18.0322
GJ1-046.FIN2	46	48060	2805	605968	293	0.034	-0.220756	0.0112	0.0988	1.15	0.79419	2.15	0.0583	1.82	0.53	607.4	13.3	593.5	19.4	541.1	40.1	-2.3	-12.2		6.17045e+17		610.814	16.6873		610.728	19.0365
GJ1-047.FIN2	47	46480	2835	592408	286	0.035	0.115825	0.0116	0.09768	1.05	0.8198	2.12	0.06087	1.84	0.5	600.8	12.1	607.9	19.5	634.7	39.9	1.2	5.3		5.9546e+17		604.302	15.679		604.239	18.1102
GJ1-048.FIN2	48	48580	2992	606654	293	0.034	0.137433	0.012	0.09972	1.43	0.84394	2.35	0.06138	1.87	0.61	612.8	16.7	621.3	22	652.6	40.4	1.4	6.1		6.22872e+17		616.21	19.5517		616.118	21.6259
GJ1-061.FIN2	61	47124	2776	602605	291	0.034	-0.126566	0.0108	0.09732	1.08	0.78941	2.18	0.05883	1.89	0.5	598.7	12.4	590.8	19.6	560.9	41.4	-1.3	-6.7		6.0355e+17		602.142	15.8893		602.069	18.2765
GJ1-062.FIN2	62	47125	2850	599469	290	0.034	0.0557474	0.0115	0.09781	1.06	0.81456	2.11	0.0604	1.83	0.5	601.6	12.2	605	19.3	618	39.8	0.6	2.7		6.04582e+17		605.053	15.7641		604.956	18.1893
GJ1-063.FIN2	63	46932	2809	598498	289	0.034	-0.0146889	0.0115	0.0976	1.06	0.8046	2.11	0.05979	1.83	0.5	600.3	12.2	599.4	19.2	596	39.9	-0.2	-0.7		6.01131e+17		603.765	15.7507		603.735	18.1685
GJ1-076.FIN2	76	46465	2821	595438	288	0.034	0.101055	0.0114	0.09707	1.12	0.81174	2.11	0.06065	1.79	0.53	597.2	12.8	603.4	19.3	626.9	38.9	1	4.7		5.95784e+17		600.679	16.1886		600.635	18.5268
GJ1-077.FIN2	77	47064	2824	600794	291	0.034	0.0152042	0.0115	0.09745	1.16	0.80632	2.23	0.06001	1.91	0.52	599.4	13.3	600.4	20.3	604	41.6	0.2	0.8		6.04299e+17		602.842	16.6081		602.832	18.9102
GJ1-078.FIN2	78	47041	2859	599290	290	0.034	0.105557	0.0118	0.09752	1.1	0.81698	2.19	0.06076	1.89	0.5	599.9	12.6	606.4	20.1	630.8	41	1.1	4.9		6.0277e+17		603.354	16.0583		603.254	18.4323
P024.11
GJ1-001.FIN2	1	49538	3018	628466	292	0.033	0.0671342	0.0115	0.09693	0.83	0.80656	1.55	0.06035	1.31	0.54	596.4	9.5	600.5	14.1	616.2	28.7	0.7	3.2		6.02676e+17		599.834	13.7188		599.77	16.4056
GJ1-002.FIN2	2	49458	3029	619574	288	0.034	0.0844156	0.0136	0.09809	0.83	0.82068	1.58	0.06068	1.34	0.53	603.2	9.6	608.4	14.5	628	29.3	0.9	3.9		6.02137e+17		606.676	13.8695		606.622	16.588
GJ1-003.FIN2	3	49402	2975	619085	288	0.035	-0.0358972	0.0117	0.09799	0.83	0.80633	1.61	0.05968	1.38	0.52	602.6	9.6	600.4	14.6	592	30.3	-0.4	-1.8		6.01501e+17		606.077	13.8624		606.035	16.5772
GJ1-016.FIN2	16	49625	2992	620893	289	0.034	-0.0284418	0.0106	0.09823	0.82	0.80966	1.61	0.05978	1.38	0.51	604	9.5	602.3	14.7	595.7	30.3	-0.3	-1.4		6.05063e+17		607.464	13.8099		607.432	16.5449
GJ1-017.FIN2	17	49499	2972	627868	292	0.033	-0.0272405	0.0118	0.097	0.83	0.79698	1.63	0.05959	1.4	0.51	596.8	9.5	595.1	14.7	588.8	30.7	-0.3	-1.4		6.03105e+17		600.234	13.7236		600.181	16.413
GJ1-018.FIN2	18	49647	3044	626808	292	0.034	0.10897	0.0113	0.09741	0.89	0.8162	1.6	0.06077	1.33	0.56	599.2	10.2	605.9	14.7	631.2	29	1.1	5.1		6.05678e+17		602.633	14.2447		602.588	16.8705
GJ1-031.FIN2	31	50395	3050	639293	297	0.034	0.0352194	0.0123	0.09712	0.96	0.80506	1.63	0.06012	1.32	0.59	597.5	11	599.7	14.8	607.9	28.9	0.4	1.7		6.14599e+17		600.872	14.8086		600.827	17.3355
GJ1-032.FIN2	32	50150	3005	630873	293	0.034	-0.0567196	0.012	0.09793	0.83	0.8034	1.64	0.0595	1.42	0.51	602.3	9.5	598.7	14.9	585.5	31.2	-0.6	-2.9		6.11547e+17		605.717	13.789		605.626	16.5125
GJ1-033.FIN2	33	49825	3027	630980	293	0.034	0.0572717	0.0117	0.09718	0.87	0.8081	1.65	0.06031	1.4	0.53	597.9	9.9	601.4	15	614.8	30.6	0.6	2.8		6.06808e+17		601.319	14.0161		601.224	16.6668
GJ1-046.FIN2	46	50041	3015	639111	297	0.034	0.00966352	0.0126	0.09662	0.85	0.79705	1.64	0.05983	1.4	0.52	594.6	9.7	595.2	14.8	597.5	30.7	0.1	0.5		6.11436e+17		597.973	13.8362		597.89	16.4885
GJ1-047.FIN2	47	50006	3014	638140	297	0.033	0.0122101	0.0121	0.0968	0.82	0.79921	1.59	0.05988	1.36	0.52	595.6	9.3	596.4	14.4	599.3	29.8	0.1	0.6		6.12526e+17		598.973	13.5707		598.948	16.2752
GJ1-048.FIN2	48	50530	3086	633057	294	0.034	0.0803583	0.0114	0.0986	0.82	0.82562	1.6	0.06073	1.37	0.51	606.2	9.5	611.2	14.7	629.7	29.9	0.8	3.7		6.17838e+17		609.602	13.8355		609.544	16.5837
GJ1-061.FIN2	61	50851	3083	640608	298	0.034	0.0413828	0.0126	0.09804	0.79	0.81539	1.41	0.06032	1.17	0.56	602.9	9.1	605.5	12.9	615.1	25.7	0.4	2		6.22568e+17		606.257	13.5231		606.215	16.2961
GJ1-062.FIN2	62	51133	3086	645156	300	0.034	0.00892895	0.0116	0.09795	0.84	0.81086	1.62	0.06004	1.38	0.52	602.4	9.7	602.9	14.8	605.1	30.2	0.1	0.4		6.26166e+17		605.734	13.9278		605.664	16.6289
GJ1-063.FIN2	63	51428	3103	651200	303	0.034	0.0130173	0.012	0.09756	0.89	0.80723	1.52	0.06001	1.23	0.59	600.1	10.2	600.9	13.8	604	27	0.1	0.6		6.29824e+17		603.401	14.2536		603.343	16.884
GJ1-076.FIN2	76	51887	3163	646358	301	0.033	0.0612886	0.0122	0.09931	0.79	0.83102	1.63	0.06069	1.43	0.48	610.4	9.2	614.2	15.1	628.3	31.2	0.6	2.9		6.371e+17		613.717	13.6815		613.626	16.4895
GJ1-077.FIN2	77	52088	3130	658465	306	0.034	-0.0181482	0.0118	0.09802	0.9	0.8086	1.6	0.05983	1.32	0.56	602.8	10.4	601.7	14.6	597.5	29	-0.2	-0.9		6.39055e+17		606.064	14.4278		606.009	17.0526
GJ1-078.FIN2	78	50943	3072	648585	302	0.034	0.0256307	0.012	0.09711	0.76	0.80391	1.58	0.06004	1.39	0.48	597.5	8.7	599	14.3	605.1	30.4	0.3	1.3		6.24874e+17		600.814	13.1896		600.713	15.9737
GJ1-091.FIN2	91	51157	3153	651463	303	0.033	0.195144	0.0109	0.09726	0.82	0.82406	1.51	0.06145	1.27	0.54	598.3	9.4	610.3	13.9	655.1	27.7	2	8.7		6.2782e+17		601.602	13.6709		601.583	16.3805
GJ1-092.FIN2	92	50764	3042	644466	300	0.034	-0.0200101	0.0117	0.09756	0.88	0.8036	1.59	0.05974	1.32	0.55	600.1	10.1	598.9	14.4	594.2	29	-0.2	-1		6.2363e+17		603.435	14.1826		603.376	16.8244
GJ1-093.FIN2	93	50641	3060	647911	301	0.033	0.0505694	0.0117	0.09684	0.82	0.80381	1.74	0.0602	1.53	0.47	595.9	9.3	599	15.8	610.8	33.4	0.5	2.4		6.21051e+17		599.227	13.5738		599.138	16.2793
GJ1-106.FIN2	106	50705	3038	641388	298	0.034	-0.0268208	0.0116	0.09821	0.84	0.80963	1.56	0.05979	1.32	0.54	603.9	9.7	602.2	14.2	596	29	-0.3	-1.3		6.23664e+17		607.256	13.9458		607.212	16.6566
GJ1-107.FIN2	107	50603	3038	639729	298	0.035	-0.0141931	0.0121	0.09819	0.78	0.81082	1.56	0.05989	1.35	0.5	603.8	9	602.9	14.2	599.7	29.6	-0.1	-0.7		6.23554e+17		607.156	13.4671		607.094	16.257
GJ1-108.FIN2	108	50451	3074	644562	300	0.034	0.107888	0.0113	0.09728	0.76	0.8147	1.56	0.06074	1.36	0.49	598.4	8.7	605.1	14.3	630.1	29.7	1.1	5		6.21756e+17		601.737	13.2011		601.733	15.9918
GJ1-121.FIN2	121	51166	3008	655283	305	0.033	-0.141419	0.0115	0.09702	0.85	0.7847	1.52	0.05866	1.26	0.56	596.9	9.7	588.2	13.6	554.6	27.9	-1.5	-7.6		6.30368e+17		600.18	13.8621		600.152	16.5288
GJ1-122.FIN2	122	51903	3163	664236	309	0.034	0.129709	0.0127	0.09729	0.94	0.8172	1.66	0.06092	1.37	0.57	598.5	10.7	606.5	15.2	636.5	29.9	1.3	6		6.40396e+17		601.734	14.5968		601.694	17.1617
GJ1-123.FIN2	123	52532	3160	661269	308	0.034	-0.00962318	0.0114	0.09882	0.85	0.81793	1.6	0.06003	1.36	0.53	607.5	9.9	606.9	14.7	604.7	29.8	-0.1	-0.5		6.48529e+17		610.738	14.1265		610.677	16.8365
GJ1-136.FIN2	136	53105	3216	679692	316	0.033	0.0736637	0.0109	0.09734	0.81	0.81158	1.44	0.06047	1.19	0.56	598.8	9.3	603.3	13.1	620.5	26.1	0.8	3.5		6.55156e+17		601.956	13.6066		601.913	16.3296
GJ1-137.FIN2	137	53871	3228	688861	320	0.034	0.00416371	0.0115	0.09739	0.83	0.80448	1.6	0.05991	1.37	0.52	599.1	9.5	599.4	14.5	600.4	30	0	0.2		6.63748e+17		602.212	13.7471		602.165	16.449
GJ1-138.FIN2	138	53435	3254	682010	317	0.034	0.111502	0.0119	0.09759	0.85	0.81838	1.58	0.06082	1.33	0.54	600.3	9.7	607.1	14.5	632.9	29	1.1	5.2		6.58962e+17		603.443	13.9007		603.369	16.5874
GJ1-151.FIN2	151	53049	3185	680573	317	0.033	0.0297297	0.0113	0.09715	0.88	0.80477	1.76	0.06008	1.52	0.5	597.7	10.1	599.5	16	606.5	33.2	0.3	1.5		6.55935e+17		600.846	14.1526		600.787	16.7782
GJ1-152.FIN2	152	53059	3187	676619	315	0.034	0.0194219	0.0111	0.09773	0.87	0.80971	1.61	0.06009	1.35	0.54	601.1	10	602.3	14.7	606.9	29.6	0.2	1		6.55758e+17		604.265	14.1212		604.211	16.7794
GJ1-153.FIN2	153	52946	3157	676871	315	0.034	-0.0285728	0.0122	0.09756	0.9	0.80266	1.69	0.05967	1.43	0.53	600.1	10.3	598.3	15.3	591.7	31.4	-0.3	-1.4		6.546e+17		603.266	14.3237		603.214	16.9423
P024.12
GJ1-001.FIN2	1	51487	3116	663147	311	0.033	0.0760505	0.0112	0.09722	1.13	0.81058	1.76	0.06047	1.35	0.64	598.1	12.9	602.8	16.1	620.5	29.5	0.8	3.6		6.44057e+17		601.312	16.2742		601.262	18.6062
GJ1-002.FIN2	2	52180	3123	662833	311	0.034	-0.0323668	0.0116	0.09855	1.15	0.81257	1.63	0.0598	1.15	0.71	605.9	13.3	603.9	14.9	596.4	25.4	-0.3	-1.6		6.52973e+17		609.105	16.6702		609.062	19.0095
GJ1-003.FIN2	3	51896	3126	669196	314	0.034	0.0313504	0.0114	0.09713	1.24	0.80474	1.88	0.06009	1.41	0.66	597.6	14.2	599.5	17.1	606.9	30.9	0.3	1.5		6.49652e+17		600.779	17.3178		600.701	19.5216
GJ1-016.FIN2	16	51244	3062	650501	305	0.034	-0.0271821	0.0119	0.09749	1.03	0.80208	1.55	0.05967	1.16	0.66	599.7	11.8	598	14.1	591.7	25.6	-0.3	-1.3		6.33505e+17		602.978	15.4346		602.911	17.8889
GJ1-017.FIN2	17	50555	3026	640575	300	0.034	-0.0198282	0.0113	0.09792	1.24	0.80737	1.69	0.0598	1.15	0.73	602.2	14.3	601	15.4	596.4	25.4	-0.2	-1		6.25946e+17		605.534	17.4447		605.489	19.6674
GJ1-018.FIN2	18	51278	3075	654478	307	0.034	0.0058573	0.0111	0.09712	1.22	0.80185	1.83	0.05988	1.37	0.67	597.5	13.9	597.9	16.6	599.3	30	0.1	0.3		6.3515e+17		600.757	17.0724		600.717	19.3044
GJ1-031.FIN2	31	51389	3095	652734	306	0.034	0.0419013	0.011	0.09703	1.12	0.80485	1.6	0.06016	1.14	0.7	597	12.8	599.6	14.5	609.4	25.1	0.4	2		6.32533e+17		600.269	16.1845		600.2	18.52
GJ1-032.FIN2	32	51754	3169	645940	303	0.034	0.127968	0.0114	0.09891	1.28	0.83422	1.85	0.06117	1.33	0.69	608	14.9	616	17.2	645.3	29	1.3	5.8		6.38628e+17		611.295	17.9929		611.26	20.1944
GJ1-033.FIN2	33	51580	3100	649291	304	0.033	0.00542947	0.0112	0.09788	1.11	0.80974	1.69	0.06	1.28	0.66	602	12.8	602.3	15.4	603.6	28.1	0.1	0.3		6.34012e+17		605.288	16.2353		605.21	18.601
GJ1-046.FIN2	46	50444	3019	639707	300	0.033	0.00149481	0.0113	0.09697	1.17	0.79981	1.89	0.05982	1.48	0.62	596.6	13.3	596.7	17.1	597.1	32.4	0	0.1		6.19772e+17		599.938	16.5795		599.913	18.8642
GJ1-047.FIN2	47	51101	3067	645221	302	0.034	0.00317007	0.0104	0.09744	1.17	0.80489	1.65	0.05991	1.16	0.71	599.4	13.4	599.6	15	600.4	25.6	0	0.2		6.26982e+17		602.713	16.6871		602.65	18.9783
GJ1-048.FIN2	48	50906	3063	638831	299	0.034	0.0117731	0.0113	0.09793	1.09	0.81097	1.77	0.06006	1.39	0.62	602.3	12.5	603	16.2	605.8	30.4	0.1	0.6		6.23983e+17		605.646	16.0035		605.558	18.4017
GJ1-061.FIN2	61	50900	3048	642180	301	0.034	-0.0164025	0.0117	0.09744	1.13	0.80274	1.72	0.05975	1.3	0.66	599.4	12.9	598.4	15.6	594.6	28.6	-0.2	-0.8		6.2492e+17		602.724	16.2884		602.661	18.6288
GJ1-062.FIN2	62	50755	3111	645556	303	0.033	0.175142	0.0118	0.09679	1.2	0.81687	1.71	0.06121	1.22	0.7	595.6	13.7	606.3	15.7	646.7	26.6	1.8	7.9		6.24816e+17		598.904	16.8921		598.823	19.1318
GJ1-063.FIN2	63	50698	3022	641953	301	0.034	-0.031903	0.0113	0.09705	1.1	0.79699	1.61	0.05956	1.17	0.68	597.1	12.6	595.1	14.6	587.7	25.8	-0.3	-1.6		6.22377e+17		600.426	16.0284		600.372	18.385
GJ1-076.FIN2	76	51018	3076	640132	300	0.034	0.0198511	0.0113	0.0982	1.11	0.81469	1.75	0.06017	1.35	0.63	603.9	12.8	605.1	16	609.7	29.6	0.2	1		6.27821e+17		607.233	16.2551		607.131	18.6323
GJ1-077.FIN2	77	51450	3120	647767	304	0.033	0.0771382	0.0112	0.09778	1.18	0.8166	1.96	0.06057	1.56	0.6	601.4	13.6	606.1	18	624	34	0.8	3.6		6.33341e+17		604.688	16.8674		604.623	19.151
GJ1-078.FIN2	78	51383	3109	650167	305	0.034	0.0686307	0.0117	0.09747	1.24	0.8124	1.76	0.06045	1.25	0.7	599.6	14.2	603.8	16.1	619.8	27.4	0.7	3.3		6.33393e+17		602.878	17.3376		602.793	19.5537
GJ1-091.FIN2	91	51345	3103	637231	299	0.033	0.0173024	0.0111	0.09937	1.05	0.82673	1.66	0.06034	1.29	0.63	610.7	12.2	611.8	15.3	615.8	28.3	0.2	0.8		6.33226e+17		614.04	15.8585		614	18.3389
GJ1-092.FIN2	92	50526	3032	644667	302	0.034	0.00764445	0.011	0.09703	1.25	0.8011	1.8	0.05988	1.3	0.69	597	14.3	597.4	16.3	599.3	28.5	0.1	0.4		6.2432e+17		600.314	17.3955		600.243	19.5875
GJ1-093.FIN2	93	50925	3065	643125	302	0.034	0.0100106	0.0109	0.09808	1.29	0.81234	1.76	0.06007	1.19	0.73	603.1	14.9	603.8	16.1	606.1	26.2	0.1	0.5		6.3109e+17		606.41	17.9479		606.405	20.1212
GJ1-106.FIN2	106	49515	3012	633971	297	0.034	0.112603	0.0122	0.09692	1.21	0.81142	1.9	0.06072	1.46	0.64	596.3	13.8	603.3	17.4	629.4	31.8	1.1	5.3		6.13289e+17		599.673	16.9807		599.653	19.2159
GJ1-107.FIN2	107	49635	3007	641266	301	0.034	0.0938001	0.0115	0.09608	1.21	0.80055	1.72	0.06043	1.22	0.7	591.4	13.7	597.1	15.6	619.1	26.7	1	4.5		6.16079e+17		594.729	16.8519		594.674	19.0671
GJ1-108.FIN2	108	49511	2989	626964	294	0.034	0.0232929	0.0113	0.09815	1.24	0.81455	1.73	0.06019	1.2	0.72	603.6	14.3	605	15.8	610.5	26.4	0.2	1.1		6.15025e+17		607.004	17.4586		606.905	19.6895
GJ1-121.FIN2	121	49739	3008	632609	297	0.034	0.0496887	0.0125	0.09793	1.21	0.81515	1.72	0.06037	1.22	0.7	602.3	13.9	605.3	15.7	616.9	26.8	0.5	2.4		6.19838e+17		605.669	17.1196		605.58	19.3803
GJ1-122.FIN2	122	49715	2987	635614	298	0.034	0.00985185	0.0125	0.09735	1.11	0.80469	1.7	0.05995	1.29	0.65	598.9	12.7	599.5	15.5	601.8	28.3	0.1	0.5		6.18186e+17		602.259	16.1257		602.166	18.4831
GJ1-123.FIN2	123	50314	3031	635044	298	0.033	-0.00293803	0.0117	0.09873	1.17	0.81773	1.66	0.06007	1.18	0.7	607	13.6	606.8	15.2	606.1	26	0	-0.1		6.27063e+17		610.354	16.9228		610.261	19.24
GJ1-136.FIN2	136	50189	3017	639658	300	0.033	0.00281357	0.0111	0.09795	1.16	0.81019	1.78	0.05999	1.35	0.65	602.4	13.3	602.6	16.2	603.3	29.6	0	0.2		6.26166e+17		605.734	16.6368		605.664	18.9557
GJ1-137.FIN2	137	50505	3052	642346	301	0.034	0.0341006	0.0119	0.09816	1.11	0.81585	1.6	0.06028	1.15	0.69	603.6	12.8	605.7	14.7	613.7	25.3	0.3	1.6		6.29568e+17		606.922	16.2519		606.885	18.6278
GJ1-138.FIN2	138	50317	3034	648003	304	0.033	0.0435221	0.0111	0.09701	1.2	0.80482	1.75	0.06017	1.27	0.69	596.9	13.7	599.5	15.9	609.7	27.9	0.4	2.1		6.28315e+17		600.192	16.9045		600.104	19.1518
GJ1-151.FIN2	149	50238	3012	637742	299	0.034	-0.0309448	0.0117	0.09854	1.23	0.81262	1.83	0.05981	1.35	0.67	605.8	14.2	603.9	16.7	596.8	29.6	-0.3	-1.5		6.27832e+17		609.143	17.3971		609.136	19.6506
GJ1-152.FIN2	150	50258	3009	649515	305	0.034	-0.0051847	0.0115	0.09669	1.1	0.79616	1.58	0.05972	1.14	0.7	595	12.5	594.7	14.3	593.5	25.2	-0.1	-0.2		6.2824e+17		598.282	15.9279		598.214	18.2816
GJ1-153.FIN2	151	49681	3028	640280	300	0.034	0.115398	0.0119	0.09721	1.25	0.81479	1.76	0.06079	1.24	0.71	598	14.3	605.1	16.1	631.9	27.1	1.2	5.4		6.21315e+17		601.337	17.4051		601.322	19.6034
GJ1-166.FIN2	162	48855	2939	630674	296	0.034	0.0260335	0.0118	0.09672	1.06	0.79988	1.57	0.05998	1.16	0.68	595.2	12.1	596.8	14.2	602.9	25.5	0.3	1.3		6.10043e+17		598.585	15.6192		598.489	18.0153
GJ1-167.FIN2	163	49486	2999	634790	298	0.033	0.0696842	0.0115	0.09754	1.22	0.81325	1.75	0.06047	1.26	0.7	600	14	604.3	16	620.5	27.6	0.7	3.3		6.19391e+17		603.359	17.1788		603.281	19.4165
GJ1-168.FIN2	164	49223	2916	632879	297	0.034	-0.0982641	0.012	0.09725	1.17	0.79179	1.6	0.05905	1.09	0.73	598.3	13.4	592.2	14.4	569	24.2	-1	-5.1		6.15471e+17		601.671	16.6768		601.59	18.9617
GJ1-181.FIN2	175	49056	2970	626284	294	0.034	0.0428901	0.0117	0.09778	1.17	0.81282	1.65	0.06029	1.16	0.71	601.4	13.4	604	15.1	614	25.5	0.4	2.1		6.12647e+17		604.805	16.7077		604.734	19.0113
GJ1-182.FIN2	176	47061	2819	599234	281	0.034	-0.0360369	0.0116	0.09812	1.24	0.80767	1.83	0.0597	1.35	0.68	603.4	14.3	601.1	16.7	592.8	29.6	-0.4	-1.8		5.87811e+17		606.962	17.4582		606.88	19.689
GJ1-183.FIN2	177	48733	2965	620548	291	0.033	0.079015	0.0114	0.09787	1.09	0.81776	1.61	0.0606	1.18	0.68	601.9	12.5	606.8	14.8	625.1	25.9	0.8	3.7		6.06503e+17		605.343	16.0004		605.299	18.397
FC-1
P014.3
FC1-004.FIN2	4	303824	23643	2151378	572	0.533	0.0392229	0.192	0.18824	1.12	1.99772	1.55	0.07697	1.07	0.72	1111.8	22.9	1114.7	21.1	1120.5	22	0.3	0.8		2.54144e+18		1108.93	29.3122		1109.28	33.7055
FC1-019.FIN2	19	498217	38430	3548947	943	0.791	0.00640709	0.2664	0.18673	1.39	1.9665	1.74	0.07638	1.04	0.8	1103.6	28.2	1104.1	23.6	1105.1	21.4	0	0.1		4.33898e+18		1097.37	33.5125		1097.98	37.3409
FC1-034.FIN2	34	473836	36398	3351645	890	0.653	-0.0427262	0.2182	0.18771	1.11	1.97139	1.54	0.07617	1.07	0.72	1109	22.6	1105.8	20.9	1099.6	22	-0.3	-0.9		4.02698e+18		1103.21	29.0191		1103.71	33.4096
FC1-049.FIN2	49	600361	46327	4213069	1119	0.82	-0.0108702	0.2748	0.18844	1.08	1.98997	1.49	0.07659	1.03	0.72	1112.9	22.1	1112.1	20.2	1110.6	21.2	-0.1	-0.2		5.22276e+18		1105.44	28.6548		1106.13	33.1118
FC1-064.FIN2	64	438860	33842	3145993	836	0.768	0.0911134	0.2616	0.18464	1.28	1.95162	1.65	0.07666	1.04	0.78	1092.3	25.7	1099	22.3	1112.4	21.4	0.6	1.8		3.78898e+18		1086.98	31.3394		1087.45	35.3303
FC1-079.FIN2	79	404279	31097	2918057	775	0.751	0.107242	0.2593	0.1834	1.16	1.93548	1.58	0.07654	1.07	0.73	1085.5	23.2	1093.4	21.3	1109.3	22	0.7	2.1		3.47912e+18		1080.74	29.2614		1081.22	33.4553
FC1-094.FIN2	94	566207	43286	4103935	1090	0.783	0.0750573	0.2624	0.18277	0.97	1.91875	1.44	0.07614	1.06	0.67	1082.1	19.3	1087.6	19.3	1098.8	21.8	0.5	1.5		4.90188e+18		1075.24	26.2154		1075.84	30.7843
FC1-109.FIN2	109	446332	34219	3124313	830	0.775	-0.0424505	0.2592	0.1889	1.05	1.9904	1.5	0.07642	1.07	0.7	1115.4	21.5	1112.3	20.4	1106.1	22	-0.3	-0.8		3.85467e+18		1109.86	28.2419		1110.39	32.7875
FC1-124.FIN2	124	656901	50226	4565671	1213	0.839	-0.107813	0.2813	0.19096	1.01	2.00895	1.44	0.0763	1.03	0.7	1126.6	20.9	1118.5	19.6	1103	21.2	-0.7	-2.1		5.75652e+18		1118.42	27.8812		1119.14	32.5448
P014.5
FC1-004.FIN2	4	202312	15390	1428420	377	0.597	-0.157132	0.1936	0.18859	1.19	1.96035	1.46	0.07539	0.85	0.82	1113.7	24.4	1102	19.7	1079	17.8	-1.1	-3.2		1.69792e+18		1113.41	30.5428		1113.54	34.8118
FC1-019.FIN2	19	194456	14932	1409455	372	0.597	0.0216982	0.1962	0.1849	1.42	1.94086	1.6	0.07613	0.73	0.89	1093.7	28.6	1095.3	21.6	1098.5	15.5	0.1	0.4		1.64158e+18		1093.63	33.8168		1093.7	37.5862
FC1-034.FIN2	34	134694	10365	967284	255	0.456	0.00710267	0.1502	0.18675	1.38	1.96697	1.59	0.07639	0.79	0.87	1103.7	28	1104.3	21.5	1105.4	16.6	0	0.1		1.10997e+18		1106.13	33.4231		1106.06	37.3144
FC1-049.FIN2	49	201164	15566	1454257	383	0.595	0.10733	0.1941	0.18519	1.37	1.96382	1.59	0.07691	0.8	0.86	1095.3	27.6	1103.2	21.5	1118.9	16.8	0.7	2.1		1.69315e+18		1095.04	32.9881		1095.1	36.8517
FC1-064.FIN2	64	174309	13331	1265915	334	0.603	-0.00378939	0.1932	0.18526	1.53	1.94106	1.73	0.07599	0.81	0.88	1095.6	30.9	1095.4	23.3	1094.9	17	0	-0.1		1.47901e+18		1096.19	35.8044		1096.27	39.4
FC1-079.FIN2	79	158229	12228	1135628	299	0.511	0.117496	0.1672	0.18497	1.21	1.96251	1.43	0.07695	0.76	0.85	1094.1	24.4	1102.7	19.3	1119.9	16	0.8	2.3		1.30064e+18		1095.5	30.366		1095.44	34.5267
P020.5
FC1-004.FIN2	4	166236	13283	1134212	448	0.559	0.347669	0.1872	0.18634	1.05	2.03408	1.57	0.07917	1.17	0.67	1101.52	21.281	1126.98	21.488	1176.4	23.731	2.3	6.4		1.96981e+18		1100.29	27.9728		1100.47	32.4801
FC1-019.FIN2	19	155857	12166	1062347	419	0.582	0.130986	0.192	0.18645	0.95	1.98901	1.45	0.07737	1.1	0.66	1102.12	19.262	1111.79	19.69	1130.8	22.513	0.9	2.5		1.85063e+18		1101.28	26.4805		1101.43	31.2117
FC1-034.FIN2	34	143374	11110	988266	390	0.552	0.0985467	0.1789	0.18487	0.96	1.95686	1.5	0.07677	1.15	0.64	1093.53	19.326	1100.81	20.26	1115.3	23.53	0.7	2		1.69881e+18		1093.24	26.4363		1093.34	31.1102
FC1-049.FIN2	49	101304	7586	692561	273	0.42	-0.244755	0.1362	0.1866	0.95	1.91008	1.45	0.07424	1.1	0.66	1102.93	19.275	1084.61	19.42	1048	22.761	-1.7	-5.2		1.17506e+18		1104.99	26.532		1104.91	31.2831
FC1-064.FIN2	64	178968	13749	1216355	480	0.547	-0.0409979	0.1773	0.18764	0.9	1.97066	1.43	0.07617	1.11	0.63	1108.58	18.346	1105.53	19.356	1099.6	22.799	-0.3	-0.8		2.12152e+18		1106.87	25.8868		1107.08	30.7554
FC1-079.FIN2	79	172585	13515	1171658	463	0.569	0.122884	0.1867	0.18798	0.81	2.01181	1.41	0.07762	1.15	0.57	1110.42	16.535	1119.5	19.217	1137.2	23.464	0.8	2.4		2.05776e+18		1108.91	24.6614		1109.11	29.7483
FC1-094.FIN2	94	180101	15822	1212418	479	0.443	1.18461	0.1674	0.1897	1.17	2.27347	2.7	0.08692	2.43	0.43	1119.75	24.075	1204.09	38.442	1358.8	47.146	7	17.6		2.10494e+18		1118.07	30.3306		1118.29	34.6601
FC1-109.FIN2	109	188522	14585	1282761	506	0.546	0.0101662	0.1769	0.18831	0.95	1.99249	1.48	0.07674	1.13	0.64	1112.21	19.424	1112.97	20.111	1114.5	23.144	0.1	0.2		2.24405e+18		1110.14	26.6986		1110.39	31.4679
FC1-124.FIN2	124	155872	12016	1086106	429	0.531	0.0738774	0.1749	0.18447	1.04	1.94525	1.52	0.07648	1.11	0.68	1091.35	20.899	1096.81	20.49	1107.7	22.776	0.5	1.5		1.85712e+18		1090.5	27.5776		1090.65	32.065
FC1-139.FIN2	139	141313	10981	978435	386	0.59	0.120727	0.1953	0.18595	0.91	1.9788	1.46	0.07718	1.14	0.62	1099.4	18.409	1108.31	19.792	1125.9	23.304	0.8	2.4		1.70259e+18		1099.1	25.8413		1099.2	30.6533
FC1-154.FIN2	154	129916	10125	901508	356	0.595	0.162307	0.1969	0.18571	0.95	1.98393	1.51	0.07748	1.17	0.63	1098.09	19.198	1110.06	20.491	1133.6	23.863	1.1	3.1		1.56953e+18		1098.31	26.4003		1098.37	31.1194
P020.6
FC1-004.FIN2	4	258661	19940	1782500	658	0.523	-0.00360897	0.1678	0.18781	0.7	1.9815	1.19	0.07652	0.96	0.59	1109.5	14.3	1109.2	16.1	1108.8	19.9	0	-0.1		2.91909e+18		1105.75	23.1812		1106.14	28.5073
FC1-019.FIN2	19	276647	21128	1891483	698	0.511	-0.1204	0.1673	0.18917	0.64	1.97759	1.14	0.07582	0.94	0.56	1116.9	13.1	1107.9	15.4	1090.4	19.5	-0.8	-2.4		3.11297e+18		1112.72	22.5542		1113.11	28.062
FC1-033.FIN2	33	213835	16536	1468698	542	0.534	0.0189738	0.1755	0.18805	0.64	1.99026	1.15	0.07676	0.96	0.56	1110.8	13.1	1112.2	15.6	1115	19.9	0.1	0.4		2.41254e+18		1108.27	22.4945		1108.55	27.9732
FC1-049.FIN2	49	275579	21181	1884517	695	0.518	-0.0563093	0.1671	0.18898	0.64	1.98864	1.12	0.07632	0.92	0.57	1115.8	13.1	1111.7	15.2	1103.5	19.1	-0.4	-1.1		3.10003e+18		1111.65	22.5399		1112.11	28.0415
FC1-064.FIN2	64	276458	21244	1881188	694	0.519	-0.0727684	0.1684	0.18974	0.59	1.99716	1.08	0.07634	0.91	0.55	1120	12.1	1114.6	14.7	1104.1	18.9	-0.5	-1.4		3.10899e+18		1115.81	22.0312		1116.2	27.6713
FC1-079.FIN2	79	253617	19383	1735400	640	0.522	-0.0911519	0.1691	0.18866	0.6	1.97591	1.07	0.07596	0.89	0.56	1114.1	12.3	1107.3	14.5	1094.1	18.6	-0.6	-1.8		2.85177e+18		1110.49	22.0686		1110.87	27.6529
FC1-094.FIN2	94	203246	15510	1395397	515	0.537	-0.0822303	0.1744	0.18777	0.62	1.96374	1.12	0.07585	0.93	0.55	1109.3	12.6	1103.2	15.1	1091.2	19.3	-0.6	-1.7		2.28957e+18		1107.1	22.1912		1107.34	27.7191
FC1-109.FIN2	109	274886	21088	1862128	687	0.511	-0.105741	0.1649	0.19059	0.62	2.00348	1.11	0.07624	0.92	0.56	1124.6	12.8	1116.7	15.1	1101.4	19.1	-0.7	-2.1		3.08659e+18		1120.44	22.486		1120.83	28.0763
FC1-124.FIN2	124	243845	18713	1668792	616	0.526	-0.0408218	0.1729	0.18821	0.59	1.97976	1.1	0.07629	0.93	0.54	1111.7	12.1	1108.6	14.9	1102.7	19.3	-0.3	-0.8		2.74005e+18		1108.35	21.9284		1108.67	27.5211
FC1-139.FIN2	139	270827	20630	1847503	681	0.512	-0.129902	0.165	0.18917	0.61	1.97551	1.12	0.07574	0.94	0.54	1116.9	12.5	1107.2	15.2	1088.3	19.5	-0.9	-2.6		3.03775e+18		1112.87	22.2132		1113.26	27.7899
FC1-154.FIN2	154	150831	11724	1051042	388	0.583	0.153624	0.1927	0.18529	0.65	1.97535	1.15	0.07732	0.95	0.57	1095.8	13.1	1107.1	15.6	1129.5	19.6	1	3		1.71475e+18		1095.46	22.323		1095.57	27.7196
P021.3
FC1-004.FIN2	4	86804	6567	597015	221	0.514	-0.0210582	0.1687	0.18514	0.63	1.93546	1.31	0.07582	1.15	0.48	1095	12.7	1093.4	17.6	1090.4	23.6	-0.1	-0.4		9.64336e+17		1098.31	22.1291		1098.11	27.5865
FC1-019.FIN2	19	111466	8454	768004	284	0.46	0.0118814	0.1479	0.18467	0.59	1.93513	1.2	0.076	1.05	0.49	1092.4	11.9	1093.3	16.1	1095.1	21.6	0.1	0.2		1.22515e+18		1094.18	21.623		1094.15	27.1463
FC1-034.FIN2	34	126021	9666	868907	322	0.451	0.113694	0.1471	0.18435	0.56	1.95186	1.16	0.07679	1.02	0.48	1090.7	11.2	1099.1	15.6	1115.8	21	0.8	2.2		1.38363e+18		1091.71	21.2112		1091.7	26.7969
FC1-049.FIN2	49	187115	14350	1303379	482	0.555	0.139151	0.1763	0.18302	0.54	1.93627	1.08	0.07673	0.94	0.5	1083.5	10.8	1093.7	14.5	1114.2	19.5	0.9	2.8		2.09486e+18		1081.91	20.8642		1082.06	26.4341
FC1-064.FIN2	64	167517	12908	1147237	425	0.587	0.101329	0.1866	0.18611	0.53	1.97717	1.09	0.07705	0.95	0.49	1100.3	10.7	1107.8	14.8	1122.5	19.6	0.7	2		1.88862e+18		1099.34	21.0599		1099.46	26.7489
FC1-079.FIN2	79	181668	13962	1250666	463	0.578	0.0961362	0.1865	0.18521	0.55	1.96173	1.1	0.07682	0.95	0.5	1095.4	11.1	1102.5	14.9	1116.6	19.7	0.6	1.9		2.04411e+18		1093.95	21.19		1094.11	26.8022
FC1-094.FIN2	94	235458	18071	1605311	594	0.557	0.0397757	0.1831	0.18663	0.53	1.97214	1.08	0.07664	0.94	0.49	1103.1	10.8	1106	14.6	1111.9	19.5	0.3	0.8		2.63358e+18		1100.03	21.1206		1100.35	26.8049
FC1-109.FIN2	109	259942	19884	1773949	657	0.553	-0.00224731	0.1783	0.18684	0.54	1.96638	1.05	0.07633	0.9	0.51	1104.2	11	1104.1	14.2	1103.8	18.7	0	0		2.91441e+18		1100.48	21.23		1100.89	26.8962
FC1-124.FIN2	124	248463	18989	1703861	631	0.565	0.00663719	0.1829	0.1859	0.51	1.95341	1.06	0.07621	0.93	0.48	1099.1	10.3	1099.6	14.3	1100.6	19.3	0	0.1		2.79052e+18		1095.67	20.8069		1096.05	26.5184
FC1-139.FIN2	139	145250	11212	997109	369	0.563	0.0996221	0.1825	0.1856	0.56	1.96868	1.14	0.07693	0.99	0.49	1097.5	11.3	1104.9	15.4	1119.4	20.4	0.7	2		1.62903e+18		1097.48	21.3449		1097.55	26.9564
FC1-154.FIN2	154	184996	14166	1264972	468	0.543	0.00208255	0.1762	0.18623	0.57	1.95764	1.14	0.07624	0.99	0.5	1100.9	11.5	1101.1	15.4	1101.4	20.5	0	0		2.06592e+18		1099.37	21.4778		1099.59	27.0803
P021.5
FC1-004.FIN2	4	239607	18277	1619715	564	0.544	-0.108671	0.1752	0.18908	0.56	1.97874	1.3	0.0759	1.17	0.43	1116.39	11.486	1108.29	17.613	1092.5	23.992	-0.7	-2.2		2.52775e+18		1113.54	21.6682		1113.85	27.3617
FC1-019.FIN2	19	245880	18849	1667149	580	0.56	-0.0465579	0.1786	0.18849	0.53	1.98296	1.28	0.0763	1.16	0.41	1113.19	10.842	1109.73	17.354	1103	23.764	-0.3	-0.9		2.59851e+18		1110.17	21.286		1110.5	27.029
FC1-034.FIN2	34	220635	16825	1494143	520	0.573	-0.0917966	0.1857	0.18859	0.55	1.97465	1.3	0.07594	1.18	0.42	1113.73	11.256	1106.9	17.601	1093.5	24.187	-0.6	-1.9		2.33589e+18		1111.4	21.517		1111.66	27.222
FC1-049.FIN2	49	236018	18059	1592774	554	0.578	-0.0663067	0.1837	0.189	0.55	1.98676	1.3	0.07624	1.18	0.42	1115.96	11.277	1111.02	17.637	1101.4	24.161	-0.4	-1.3		2.4967e+18		1113.19	21.5532		1113.49	27.2674
FC1-064.FIN2	64	295365	22636	1994271	694	0.551	-0.0509671	0.1773	0.1891	0.57	1.99172	1.27	0.07639	1.14	0.45	1116.5	11.692	1112.71	17.243	1105.4	23.365	-0.3	-1		3.11494e+18		1112.31	21.761		1112.73	27.425
FC1-079.FIN2	79	297720	22789	2010431	700	0.563	-0.0570019	0.1816	0.18896	0.57	1.98817	1.27	0.07631	1.14	0.45	1115.74	11.685	1111.5	17.233	1103.3	23.372	-0.4	-1.1		3.14576e+18		1111.49	21.7458		1111.92	27.4055
FC1-094.FIN2	94	258560	19887	1743768	607	0.575	-0.0161303	0.1854	0.18918	0.53	2.00065	1.28	0.0767	1.16	0.41	1116.93	10.875	1115.73	17.405	1113.5	23.73	-0.1	-0.3		2.73647e+18		1113.57	21.3511		1113.93	27.1119
FC1-109.FIN2	109	273466	21036	1851039	644	0.55	0.0112536	0.1775	0.18817	0.54	1.99049	1.28	0.07672	1.16	0.42	1111.45	11.031	1112.29	17.376	1114	23.729	0.1	0.2		2.87533e+18		1107.8	21.3493		1108.17	27.0574
FC1-124.FIN2	124	158215	12118	1095293	381	0.606	0.0765511	0.1959	0.18407	0.67	1.93951	1.39	0.07642	1.22	0.48	1089.17	13.436	1094.83	18.711	1106.1	24.928	0.5	1.5		1.67904e+18		1088.96	22.4359		1089.05	27.753
FC1-139.FIN2	139	169828	13023	1168265	407	0.605	0.0645213	0.195	0.18519	0.56	1.95463	1.32	0.07655	1.2	0.42	1095.27	11.286	1100.04	17.811	1109.5	24.526	0.4	1.3		1.80404e+18		1094.6	21.2972		1094.73	26.8927
FC1-154.FIN2	154	206576	15689	1401349	488	0.592	-0.0853013	0.1894	0.18775	0.56	1.96275	1.32	0.07582	1.2	0.42	1109.17	11.418	1102.83	17.837	1090.4	24.586	-0.6	-1.7		2.18929e+18		1107.26	21.5443		1107.5	27.2053
P024.9
FC1-004.FIN2	4	70952	5353	472146	228	0.635	-0.187362	0.2029	0.1889	1.49	1.95862	2.33	0.0752	1.79	0.64	1115.4	30.6	1101.4	31.6	1073.9	36.3	-1.3	-3.9		1.03662e+18		1118.3	35.7328		1118.15	39.4733
FC1-019.FIN2	19	66357	5087	450874	218	0.638	0.0855476	0.2104	0.1838	1.33	1.93717	2.2	0.07644	1.75	0.6	1087.7	26.7	1094	29.7	1106.7	35.4	0.6	1.7		9.64303e+17		1090.98	32.2015		1090.8	36.1199
FC1-034.FIN2	34	63296	4793	429497	208	0.627	-0.0601142	0.1994	0.18489	1.14	1.92316	2.07	0.07544	1.73	0.55	1093.6	23	1089.2	27.8	1080.3	35.1	-0.4	-1.2		9.244e+17		1097.17	29.2699		1096.99	33.5782
FC1-049.FIN2	49	62725	4772	424467	205	0.621	0.0106921	0.1972	0.18467	1.03	1.93488	2.04	0.07599	1.76	0.5	1092.4	20.7	1093.2	27.5	1094.9	35.6	0.1	0.2		9.09661e+17		1096.07	27.4875		1095.89	32.0278
FC1-064.FIN2	64	67268	5097	453543	219	0.632	-0.0263492	0.2035	0.18458	1.06	1.92554	1.99	0.07566	1.68	0.53	1091.9	21.3	1090	26.8	1086.1	34.1	-0.2	-0.5		9.72399e+17		1095.14	27.9322		1095.01	32.4036
FC1-079.FIN2	79	60497	4556	412950	200	0.618	-0.023655	0.1985	0.18306	1.15	1.90236	2.14	0.07537	1.8	0.54	1083.7	23	1081.9	28.7	1078.4	36.5	-0.2	-0.5		8.7856e+17		1087.56	29.1721		1087.3	33.4217
P024.11
FC1-004.FIN2	4	73095	5565	479154	223	0.632	-0.115723	0.1999	0.18749	0.91	1.95202	1.58	0.07551	1.29	0.58	1107.8	18.5	1099.1	21.3	1082.2	26.4	-0.8	-2.4		1.00513e+18		1110.88	26.0427		1110.67	30.9156
FC1-019.FIN2	19	187216	14393	1219532	567	0.61	-0.0838091	0.1964	0.18985	0.8	1.99648	1.32	0.07627	1.05	0.61	1120.6	16.5	1114.3	17.9	1102.2	21.6	-0.6	-1.7		2.57814e+18		1117.62	24.7449		1117.9	29.8913
FC1-034.FIN2	34	65191	4923	431254	201	0.602	-0.174646	0.197	0.18747	0.95	1.93889	1.6	0.07501	1.29	0.59	1107.7	19.4	1094.6	21.6	1068.8	26.4	-1.2	-3.6		9.02488e+17		1111.47	26.6962		1111.19	31.4723
FC1-049.FIN2	49	67997	5130	459130	214	0.619	-0.0836755	0.2007	0.18352	0.82	1.89677	1.45	0.07496	1.19	0.57	1086.2	16.4	1080	19.4	1067.5	24.5	-0.6	-1.7		9.41066e+17		1089.63	24.3352		1089.41	29.3127
FC1-064.FIN2	64	202265	15436	1316660	612	0.606	-0.131535	0.196	0.19029	0.8	1.99298	1.29	0.07596	1.01	0.62	1122.9	16.5	1113.1	17.5	1094.1	20.9	-0.9	-2.6		2.78745e+18		1119.41	24.7669		1119.81	29.9257
FC1-079.FIN2	79	69920	5376	472676	220	0.617	0.107103	0.1998	0.1836	0.8	1.9386	1.43	0.07658	1.19	0.56	1086.6	16	1094.5	19.2	1110.3	24.3	0.7	2.1		9.67654e+17		1089.86	24.0702		1089.69	29.0954
FC1-094.FIN2	94	76417	5881	512196	238	0.574	0.0769084	0.1893	0.18546	0.77	1.96157	1.47	0.07671	1.25	0.52	1096.7	15.5	1102.4	19.9	1113.7	25.5	0.5	1.5		1.05013e+18		1099.47	23.8611		1099.36	29.0049
FC1-109.FIN2	109	191566	14642	1256374	584	0.61	-0.0950097	0.1959	0.19011	0.8	1.99817	1.3	0.07623	1.03	0.62	1122	16.5	1114.9	17.7	1101.2	21.2	-0.6	-1.9		2.65912e+18		1118.81	24.7596		1119.12	29.9138
FC1-124.FIN2	124	63526	4872	434818	202	0.572	0.104758	0.19	0.18355	0.93	1.93732	1.53	0.07655	1.22	0.61	1086.3	18.6	1094.1	20.6	1109.5	24.9	0.7	2.1		8.82753e+17		1090.14	25.8747		1089.95	30.6072
FC1-139.FIN2	139	67048	5159	453027	211	0.574	0.0413691	0.186	0.18671	0.81	1.97376	1.47	0.07667	1.23	0.55	1103.5	16.4	1106.6	19.9	1112.7	25.1	0.3	0.8		9.39611e+17		1107	24.5477		1106.82	29.6348
FC1-154.FIN2	154	81227	6243	554871	258	0.59	0.16452	0.1937	0.18281	0.78	1.93833	1.41	0.0769	1.18	0.55	1082.3	15.6	1094.4	19	1118.6	24.1	1.1	3.2		1.1252e+18		1084.6	23.7407		1084.5	28.7794
P024.12
FC1-004.FIN2	4	475602	36522	3097013	1452	0.841	-0.115061	0.2714	0.19306	1.43	2.04115	1.67	0.07668	0.86	0.86	1137.9	29.9	1129.3	22.9	1112.9	17.9	-0.8	-2.2		7.00129e+18		1128.38	35.2228		1129.26	39.0842
FC1-019.FIN2	19	204196	15568	1355604	636	0.604	-0.0502571	0.197	0.18763	1.27	1.96848	1.55	0.07609	0.89	0.82	1108.5	25.9	1104.8	21	1097.5	18.5	-0.3	-1		2.86007e+18		1104.89	31.6728		1105.28	35.7496
FC1-034.FIN2	34	412372	31654	2698292	1265	0.74	-0.0256834	0.2422	0.18923	1.34	1.99936	1.55	0.07663	0.77	0.86	1117.2	27.5	1115.3	21.1	1111.6	16.2	-0.2	-0.5		5.87539e+18		1108.96	33.0312		1109.71	36.9884
FC1-049.FIN2	49	212519	16169	1381231	648	0.611	-0.135646	0.1963	0.19036	1.27	1.99318	1.51	0.07594	0.81	0.84	1123.3	26.2	1113.2	20.5	1093.5	17	-0.9	-2.7		2.96149e+18		1119.41	32.0561		1119.83	36.1905
FC1-064.FIN2	64	207386	16737	1375897	645	0.607	0.516469	0.2045	0.1861	1.18	2.06661	1.45	0.08054	0.85	0.81	1100.2	23.9	1137.8	19.9	1210.3	17.5	3.3	9.1		2.87827e+18		1096.57	29.9764		1096.96	34.1954
FC1-079.FIN2	79	347664	26605	2279175	1069	0.644	-0.0521005	0.211	0.18881	1.27	1.98685	1.51	0.07632	0.82	0.84	1114.9	26	1111.1	20.5	1103.5	17.2	-0.3	-1		4.87425e+18		1107.87	31.7829		1108.54	35.8698
FC1-094.FIN2	94	218999	16840	1447163	678	0.606	0.00432391	0.1956	0.18821	1.25	1.98962	1.49	0.07667	0.81	0.84	1111.7	25.6	1112	20.2	1112.7	17	0	0.1		3.06005e+18		1107.65	31.4544		1108.02	35.5755
FC1-109.FIN2	109	196850	15241	1297338	608	0.609	0.045343	0.1972	0.189	1.17	2.01126	1.43	0.07718	0.82	0.82	1116	24	1119.3	19.5	1125.9	17.1	0.3	0.9		2.75832e+18		1112.59	30.216		1112.9	34.5208
FC1-124.FIN2	124	207942	15912	1353734	635	0.612	-0.125832	0.1952	0.19197	1.1	2.02116	1.41	0.07636	0.89	0.78	1132	22.9	1122.6	19.2	1104.6	18.5	-0.8	-2.5		2.92723e+18		1128.16	29.5113		1128.59	34.0221
91500
P014.3
915-005.FIN2	5	32717	2395	263569	70	0.184	0.0403526	0.0627	0.16558	1.19	1.6529	1.92	0.0724	1.51	0.62	987.7	21.8	990.7	24.4	997.3	31.1	0.3	1		2.56378e+17		998.344	27.3238		997.662	31.1535
915-020.FIN2	20	32427	2355	258760	69	0.184	-0.0212419	0.0617	0.16693	0.94	1.66063	1.82	0.07215	1.56	0.52	995.2	17.3	993.6	23.2	990.2	32.1	-0.2	-0.5		2.54961e+17		1005.96	23.9749		1005.22	28.3223
915-035.FIN2	35	33235	2461	267075	71	0.156	0.157298	0.0511	0.166	1.1	1.68136	1.9	0.07346	1.55	0.58	990	20.2	1001.5	24.3	1026.7	31.8	1.1	3.6		2.59805e+17		1000.59	26.0885		999.935	30.0929
915-050.FIN2	50	33474	2474	266009	71	0.181	0.114464	0.0607	0.16792	1.15	1.70127	2.01	0.07348	1.65	0.57	1000.6	21.3	1009	25.9	1027.3	33.8	0.8	2.6		2.63674e+17		1011.22	27.057		1010.56	31.0138
915-065.FIN2	65	33567	2441	265259	70	0.182	-0.0409505	0.064	0.16863	1.06	1.68149	1.83	0.07232	1.49	0.58	1004.6	19.7	1001.5	23.4	995	30.7	-0.3	-1		2.61234e+17		1015.32	25.8601		1014.56	30.0057
915-080.FIN2	80	34162	2517	272178	72	0.177	0.124652	0.0599	0.16693	0.84	1.68871	1.82	0.07337	1.61	0.46	995.2	15.5	1004.3	23.3	1024.2	33	0.9	2.8		2.6567e+17		1005.72	22.7073		1005	27.2558
915-095.FIN2	95	33029	2447	265855	71	0.155	0.221342	0.0533	0.16526	0.91	1.68275	1.76	0.07385	1.51	0.52	985.9	16.7	1002	22.5	1037.4	30.9	1.6	5		2.57838e+17		996.492	23.4357		995.846	27.7915
915-110.FIN2	110	34747	2566	276312	73	0.174	0.151604	0.0563	0.16741	0.97	1.70095	1.79	0.07369	1.5	0.54	997.8	17.9	1008.9	23	1033	30.7	1.1	3.4		2.70018e+17		1008.25	24.4371		1007.59	28.7332
915-125.FIN2	125	33253	2434	264301	70	0.154	0.0819022	0.0532	0.16778	1.19	1.69291	2.04	0.07318	1.66	0.58	999.9	22.1	1005.9	26.2	1019	34	0.6	1.9		2.58302e+17		1010.63	27.6854		1009.89	31.5587
P014.5
915-005.FIN2	5	33041	2421	261897	69	0.185	0.023033	0.0623	0.16764	1.16	1.67948	1.71	0.07266	1.25	0.68	999.1	21.5	1000.8	21.9	1004.5	25.9	0.2	0.5		2.56066e+17		1009.87	27.2012		1009.16	31.1294
915-020.FIN2	20	33197	2466	262789	69	0.182	0.121426	0.0585	0.16889	1.33	1.71692	1.8	0.07373	1.21	0.74	1006	24.8	1014.9	23.2	1034.1	25	0.9	2.7		2.58024e+17		1016.8	29.9419		1016.08	33.5977
915-035.FIN2	35	39770	2933	312919	82	0.175	0.0303831	0.0573	0.17001	1.14	1.71565	1.56	0.07319	1.07	0.73	1012.2	21.4	1014.4	20.1	1019.3	22.3	0.2	0.7		3.07873e+17		1022.02	27.2457		1021.33	31.2575
915-050.FIN2	50	33756	2476	263587	69	0.182	-0.0417438	0.0608	0.17159	1.43	1.72473	1.84	0.0729	1.16	0.78	1020.9	27	1017.8	23.8	1011.2	24.1	-0.3	-1		2.62262e+17		1031.77	31.919		1030.99	35.4681
915-065.FIN2	65	34359	2540	269060	71	0.186	0.058922	0.0596	0.17062	1.32	1.73027	1.64	0.07355	0.98	0.8	1015.5	24.8	1019.9	21.2	1029.2	20.5	0.4	1.3		2.68026e+17		1026.18	30.0288		1025.49	33.7394
915-080.FIN2	80	33868	2497	265371	70	0.183	0.0623432	0.0623	0.16972	1.29	1.71763	1.64	0.0734	1.02	0.79	1010.6	24.2	1015.1	21.2	1025.1	21.3	0.5	1.4		2.62962e+17		1021.34	29.4895		1020.59	33.2264
P020.5
915-050.FIN2	50	21128	1571	150883	60	0.264	-0.0901022	0.0809	0.17849	1.01	1.8182	2.11	0.07388	1.85	0.48	1058.72	19.737	1052.04	27.835	1038.2	37.701	-0.6	-2		2.40341e+17		1070.53	26.487		1069.69	30.9679
915-065.FIN2	65	20510	1540	147810	58	0.264	0.0258869	0.0847	0.17714	1.08	1.82155	2.12	0.07458	1.82	0.51	1051.33	20.971	1053.24	27.986	1057.3	36.994	0.2	0.6		2.30886e+17		1063.31	27.3422		1062.46	31.6478
915-080.FIN2	80	19927	1519	144600	57	0.262	0.181536	0.0857	0.17642	1.23	1.84236	2.27	0.07574	1.91	0.54	1047.39	23.803	1060.7	30.102	1088.3	38.617	1.3	3.8		2.25317e+17		1059.47	29.5327		1058.62	33.531
915-095.FIN2	95	23084	1745	166911	66	0.267	0.0740383	0.0863	0.17717	1.13	1.83187	1.96	0.07499	1.6	0.58	1051.5	21.946	1056.95	25.912	1068.3	32.565	0.5	1.6		2.62119e+17		1062.69	28.0906		1061.9	32.2924
915-110.FIN2	110	22387	1680	163087	64	0.27	0.0467064	0.0915	0.17568	0.94	1.80363	1.91	0.07446	1.66	0.49	1043.33	18.122	1046.77	25.107	1054	33.827	0.3	1		2.52333e+17		1054.67	25.1245		1053.88	29.684
915-125.FIN2	125	22333	1658	161003	64	0.274	-0.0902249	0.0864	0.1781	1.13	1.81226	2.02	0.0738	1.68	0.56	1056.59	22.043	1049.89	26.608	1036.1	34.31	-0.6	-2		2.559e+17		1067.98	28.2209		1067.18	32.4448
915-140.FIN2	140	22287	1677	160368	63	0.272	0.0169485	0.0874	0.17835	1.02	1.83817	1.97	0.07475	1.68	0.52	1057.95	19.92	1059.21	26.077	1061.8	34.188	0.1	0.4		2.52447e+17		1069.45	26.6118		1068.63	31.0666
915-155.FIN2	155	22674	1667	163463	65	0.267	-0.193501	0.0861	0.17838	1	1.79519	1.84	0.07299	1.55	0.54	1058.12	19.532	1043.71	24.141	1013.7	31.821	-1.4	-4.4		2.60134e+17		1069.43	26.3224		1068.63	30.819
P020.6
915-005.FIN2	5	22629	1677	165182	61	0.265	-0.0758347	0.0898	0.17676	0.82	1.79497	1.74	0.07365	1.53	0.47	1049.2	15.9	1043.6	22.8	1031.9	31.3	-0.5	-1.7		2.42554e+17		1060.85	23.6474		1060.08	28.4965
915-020.FIN2	20	22624	1747	163787	60	0.267	0.260363	0.0895	0.17814	0.82	1.88513	1.72	0.07675	1.51	0.48	1056.8	16	1075.9	23	1114.8	30.6	1.8	5.2		2.40692e+17		1068.58	23.8091		1067.75	28.6948
915-034.FIN2	34	20419	1616	148406	55	0.264	0.517422	0.0948	0.17732	0.81	1.9251	1.67	0.07874	1.46	0.49	1052.3	15.7	1089.8	22.4	1165.7	29.4	3.4	9.7		2.19728e+17		1064.6	23.5595		1063.74	28.4543
915-050.FIN2	50	20444	1533	148636	55	0.257	0.0191643	0.0858	0.17732	0.8	1.82291	1.86	0.07456	1.68	0.43	1052.3	15.5	1053.7	24.5	1056.7	34.2	0.1	0.4		2.18896e+17		1064.62	23.427		1063.76	28.3449
915-095.FIN2	95	19433	1429	141239	52	0.256	-0.155077	0.0852	0.17718	0.71	1.78507	1.73	0.07307	1.58	0.41	1051.6	13.8	1040	22.6	1015.9	32.4	-1.1	-3.5		2.07347e+17		1064.25	22.3338		1063.3	27.4442
915-110.FIN2	110	19086	1483	136433	50	0.256	0.283751	0.08	0.18012	0.84	1.92098	1.86	0.07735	1.66	0.45	1067.6	16.5	1088.4	25	1130.3	33.5	1.9	5.5		2.02296e+17		1080.6	24.2931		1079.69	29.1966
915-125.FIN2	125	18874	1460	137594	51	0.253	0.336976	0.0848	0.17655	0.89	1.87609	1.95	0.07707	1.74	0.46	1048.1	17.2	1072.7	26	1123.1	35.1	2.3	6.7		2.0197e+17		1060.87	24.5407		1059.96	29.241
915-140.FIN2	140	18438	1392	134193	49	0.249	0.0962998	0.0825	0.17684	0.92	1.83138	1.75	0.07511	1.49	0.53	1049.7	17.8	1056.8	23.1	1071.5	30.4	0.7	2		1.94737e+17		1062.72	24.9862		1061.78	29.6305
915-155.FIN2	155	20602	1537	147592	54	0.262	-0.0730788	0.0823	0.17956	0.83	1.83801	1.86	0.07424	1.67	0.45	1064.6	16.3	1059.1	24.6	1048	34.1	-0.5	-1.6		2.18739e+17		1077.07	24.1148		1076.14	29.0188
P021.3
915-005.FIN2	5	28339	2118	202684	75	0.321	0.0499789	0.1004	0.17792	0.76	1.8384	1.58	0.07494	1.39	0.48	1055.6	14.8	1059.3	20.9	1066.9	28.4	0.3	1.1		3.03407e+17		1065.93	22.9863		1065.2	27.9941
915-020.FIN2	20	27862	2084	201056	74	0.313	0.0826055	0.1027	0.17627	0.67	1.81989	1.57	0.07488	1.42	0.43	1046.6	13	1052.6	20.7	1065.3	29	0.6	1.8		2.96759e+17		1056.98	21.7522		1056.22	26.9104
915-035.FIN2	35	27904	2039	200205	74	0.321	-0.133631	0.0983	0.17723	0.76	1.79022	1.74	0.07326	1.56	0.44	1051.8	14.8	1041.9	22.8	1021.2	32	-1	-3		2.98397e+17		1062.19	22.9392		1061.49	27.9236
915-050.FIN2	50	29556	2217	213177	79	0.327	0.11214	0.1027	0.17643	0.78	1.82835	1.69	0.07516	1.5	0.46	1047.4	15.1	1055.7	22.3	1072.8	30.6	0.8	2.4		3.17561e+17		1057.37	23.0736		1056.72	27.9936
915-065.FIN2	65	29162	2147	209005	77	0.319	-0.0900421	0.1052	0.1774	0.77	1.80172	1.66	0.07366	1.47	0.46	1052.8	15	1046.1	21.8	1032.2	30.1	-0.6	-2		3.10946e+17		1062.95	23.0782		1062.19	28.0439
915-080.FIN2	80	28644	2147	207075	77	0.319	0.108693	0.1061	0.17583	0.75	1.8185	1.72	0.07501	1.55	0.44	1044.2	14.5	1052.1	22.7	1068.8	31.6	0.8	2.3		3.08127e+17		1054.32	22.6469		1053.57	27.6159
915-095.FIN2	95	28336	2110	203980	75	0.317	0.00616399	0.1015	0.17687	0.69	1.81341	1.65	0.07436	1.5	0.42	1049.9	13.4	1050.3	21.7	1051.3	30.7	0	0.1		3.01587e+17		1060.21	22.0359		1059.44	27.1685
915-110.FIN2	110	27931	2106	200298	74	0.318	0.0997232	0.1022	0.17739	0.73	1.8405	1.53	0.07525	1.35	0.48	1052.7	14.2	1060	20.2	1075.2	27.6	0.7	2.1		2.98681e+17		1063.1	22.5683		1062.37	27.6274
915-125.FIN2	125	28154	2107	199394	74	0.318	-0.0261582	0.1012	0.17959	0.82	1.84823	1.55	0.07464	1.32	0.53	1064.7	16.1	1062.8	20.5	1058.9	27.1	-0.2	-0.6		3.02468e+17		1075.14	23.9564		1074.43	28.873
915-140.FIN2	140	27333	1996	197701	73	0.317	-0.168009	0.1	0.17608	0.72	1.76598	1.47	0.07274	1.28	0.49	1045.5	13.9	1033	19.1	1006.8	26.5	-1.2	-3.8		2.91815e+17		1055.97	22.2887		1055.27	27.3376
915-155.FIN2	155	28136	2091	201202	74	0.319	-0.0596936	0.0998	0.17802	0.76	1.81734	1.53	0.07404	1.33	0.5	1056.1	14.8	1051.7	20.1	1042.6	27.3	-0.4	-1.3		2.99753e+17		1066.51	22.9936		1065.83	28.0054
P021.5
915-005.FIN2	5	30947	2329	222262	77	0.317	0.0600276	0.1034	0.1778	0.77	1.83863	1.91	0.075	1.75	0.4	1054.94	14.995	1059.37	25.28	1068.6	35.542	0.4	1.3		3.1165e+17		1065.1	23.102		1064.39	28.0822
915-020.FIN2	20	30103	2284	217945	76	0.32	0.158678	0.1023	0.17628	0.71	1.83555	1.79	0.07552	1.64	0.4	1046.62	13.726	1058.27	23.668	1082.4	33.295	1.1	3.3		3.04317e+17		1056.84	22.192		1056.13	27.2663
915-035.FIN2	35	29495	2212	211749	74	0.321	0.0284039	0.1033	0.17753	0.78	1.828	1.8	0.07468	1.62	0.43	1053.47	15.17	1055.56	23.767	1060	32.999	0.2	0.6		2.98923e+17		1063.87	23.2005		1063.14	28.1527
915-050.FIN2	50	29832	2222	213638	74	0.318	-0.0404291	0.1009	0.17816	0.76	1.82344	1.86	0.07423	1.7	0.41	1056.91	14.826	1053.92	24.542	1047.8	34.652	-0.3	-0.9		3.0001e+17		1067.33	23.0207		1066.59	28.0342
915-065.FIN2	65	29232	2184	209300	73	0.314	-0.0249682	0.1006	0.17826	0.75	1.82815	1.65	0.07438	1.47	0.45	1057.46	14.638	1055.62	21.776	1051.8	30.06	-0.2	-0.5		2.95527e+17		1067.97	22.9083		1067.23	27.9475
915-080.FIN2	80	31209	2337	226521	79	0.326	0.0724892	0.1035	0.17555	0.71	1.80689	1.66	0.07465	1.5	0.43	1042.62	13.677	1047.95	21.818	1059.1	30.625	0.5	1.6		3.15952e+17		1052.57	22.1063		1051.88	27.1595
915-095.FIN2	95	32028	2420	227561	79	0.325	0.0737636	0.1053	0.17935	0.85	1.86529	1.77	0.07543	1.55	0.48	1063.42	16.677	1068.86	23.536	1080	31.524	0.5	1.5		3.22963e+17		1073.44	24.3275		1072.73	29.1675
915-110.FIN2	110	31607	2336	222967	78	0.333	-0.150835	0.1009	0.18041	0.83	1.83477	1.72	0.07376	1.51	0.48	1069.21	16.366	1057.99	22.734	1035	30.924	-1.1	-3.3		3.21054e+17		1079.32	24.1867		1078.6	29.0991
915-125.FIN2	125	31982	2388	228409	80	0.325	-0.0116344	0.1055	0.1783	0.76	1.83151	1.74	0.0745	1.56	0.44	1057.68	14.836	1056.82	22.986	1055.1	31.831	-0.1	-0.2		3.24845e+17		1067.6	23.0307		1066.91	28.0451
915-140.FIN2	140	31881	2359	224566	78	0.334	-0.135461	0.1021	0.18066	0.7	1.8418	1.71	0.07394	1.56	0.41	1070.58	13.817	1060.5	22.632	1039.9	31.899	-1	-3		3.2151e+17		1080.69	22.5581		1079.97	27.7721
915-155.FIN2	155	31515	2347	220079	77	0.329	-0.124693	0.1064	0.18203	0.81	1.86505	1.76	0.07431	1.56	0.46	1078.06	16.092	1068.78	23.401	1049.9	31.857	-0.9	-2.7		3.19256e+17		1088.28	24.1121		1087.55	29.1121
P024.9
915-005.FIN2	5	22706	1721	159838	77	0.327	0.144309	0.105	0.17737	1.19	1.84935	2.41	0.07562	2.09	0.49	1052.6	23.1	1063.2	32	1085.1	42.2	1	3		3.10881e+17		1062.75	29.0017		1062.03	33.0889
915-020.FIN2	20	22388	1679	157853	76	0.33	0.0456961	0.1031	0.17706	1.18	1.82439	2.38	0.07473	2.07	0.5	1050.9	22.9	1054.3	31.5	1061.3	42	0.3	1		3.0653e+17		1061.12	28.8263		1060.4	32.9235
915-035.FIN2	35	22454	1732	159742	77	0.324	0.354475	0.1068	0.17538	1.23	1.86148	2.43	0.07698	2.09	0.51	1041.7	23.7	1067.5	32.4	1120.7	42	2.4	7.1		3.07309e+17		1051.81	29.3749		1051.1	33.3387
915-050.FIN2	50	22312	1669	158126	76	0.332	0.0822164	0.1057	0.17584	1.1	1.81327	2.37	0.07479	2.1	0.46	1044.2	21.2	1050.3	31.3	1062.9	42.6	0.6	1.8		3.04361e+17		1054.4	27.4247		1053.7	31.6532
915-065.FIN2	65	21562	1585	153737	74	0.321	-0.0325807	0.1056	0.17426	1.15	1.76622	2.48	0.07351	2.2	0.46	1035.5	22	1033.1	32.4	1028.1	44.8	-0.2	-0.7		2.9327e+17		1045.84	27.9603		1045.17	32.0557
915-080.FIN2	80	22556	1710	160698	78	0.324	0.238655	0.1011	0.17479	1.24	1.82895	2.63	0.07589	2.32	0.47	1038.4	23.8	1055.9	34.8	1092.2	46.7	1.7	4.9		3.09971e+17		1048.43	29.4227		1047.79	33.3574
P024.11
915-005.FIN2	5	23238	1740	160307	75	0.317	-0.020563	0.1007	0.17788	0.97	1.82327	1.81	0.07434	1.53	0.54	1055.4	18.9	1053.9	23.9	1050.8	31.3	-0.1	-0.4		3.03343e+17		1065.73	25.8152		1064.99	30.3582
915-020.FIN2	20	22732	1689	159781	74	0.314	-0.0300408	0.1007	0.17525	0.96	1.78157	2	0.07373	1.75	0.48	1041	18.5	1038.8	26.2	1034.1	35.7	-0.2	-0.7		2.94175e+17		1051.37	25.3612		1050.63	29.8589
915-035.FIN2	35	22733	1712	158693	74	0.317	0.0794419	0.1001	0.17655	0.96	1.82351	2.12	0.07491	1.89	0.45	1048.1	18.6	1053.9	28	1066.1	38.3	0.6	1.7		2.96403e+17		1058.5	25.5146		1057.77	30.0457
915-050.FIN2	50	22266	1671	157517	73	0.315	0.101264	0.098	0.1745	0.91	1.79681	1.81	0.07468	1.57	0.5	1036.9	17.4	1044.3	23.8	1060	32	0.7	2.2		2.89153e+17		1047.34	24.5234		1046.58	29.1178
915-065.FIN2	65	22669	1724	161004	75	0.318	0.237099	0.1012	0.17401	0.96	1.81671	1.81	0.07572	1.53	0.53	1034.2	18.4	1051.5	23.8	1087.7	31.1	1.6	4.9		2.96587e+17		1044.46	25.2102		1043.72	29.6759
915-080.FIN2	80	23675	1759	166613	77	0.318	-0.0124917	0.1056	0.17596	0.84	1.79583	1.86	0.07402	1.66	0.45	1044.9	16.2	1043.9	24.4	1042.1	33.9	-0.1	-0.3		3.08356e+17		1055.02	23.7797		1054.29	28.5581
915-095.FIN2	95	23358	1766	165578	77	0.317	0.174462	0.106	0.17488	0.89	1.81736	1.86	0.07537	1.63	0.48	1038.9	17.1	1051.7	24.5	1078.4	33.1	1.2	3.7		3.05571e+17		1049.02	24.3312		1048.37	28.9706
915-110.FIN2	110	23150	1736	163303	76	0.313	0.0905346	0.1	0.17599	0.97	1.81724	2.04	0.07489	1.8	0.48	1045	18.7	1051.7	26.9	1065.6	36.6	0.6	1.9		3.03794e+17		1055.22	25.5506		1054.54	30.0507
915-125.FIN2	125	23211	1764	163864	76	0.313	0.208276	0.1049	0.1763	0.91	1.84597	1.69	0.07594	1.42	0.54	1046.7	17.6	1062	22.4	1093.5	28.9	1.4	4.3		3.04342e+17		1056.92	24.7767		1056.24	29.4093
915-140.FIN2	140	24210	1790	171022	80	0.315	-0.0254496	0.1027	0.1764	0.9	1.79983	1.78	0.074	1.53	0.51	1047.3	17.4	1045.4	23.4	1041.5	31.3	-0.2	-0.6		3.20477e+17		1057.21	24.6384		1056.5	29.295
915-155.FIN2	155	23758	1748	165953	77	0.317	-0.128792	0.1028	0.17876	0.94	1.8143	1.79	0.07361	1.52	0.53	1060.2	18.4	1050.6	23.6	1030.8	31.1	-0.9	-2.9		3.12537e+17		1070.39	25.5046		1069.67	30.1318
P024.12
915-005.FIN2	5	23289	1795	164871	77	0.316	0.342002	0.1051	0.17649	1.27	1.87619	2.1	0.0771	1.67	0.6	1047.8	24.6	1072.7	28	1123.8	33.7	2.3	6.8		3.09306e+17		1057.93	30.164		1057.2	34.0785
915-020.FIN2	20	22725	1686	160269	75	0.318	0.00665321	0.0966	0.17556	1.21	1.79368	1.87	0.0741	1.42	0.65	1042.7	23.3	1043.2	24.5	1044.2	29.1	0	0.1		2.99292e+17		1052.99	29.0647		1052.25	33.0739
915-035.FIN2	35	22666	1719	160980	75	0.312	0.257429	0.0998	0.17361	1.28	1.81469	2.02	0.07581	1.56	0.63	1032	24.4	1050.8	26.6	1090.1	31.7	1.8	5.3		2.95888e+17		1042.25	29.8513		1041.52	33.6923
915-050.FIN2	50	22285	1685	155397	73	0.317	0.144214	0.1013	0.17688	1.45	1.8418	2.07	0.07552	1.48	0.7	1049.9	28.1	1060.5	27.4	1082.4	30.1	1	3		2.9401e+17		1060.37	33.1017		1059.64	36.72
915-065.FIN2	65	22547	1685	157362	74	0.321	0.0485176	0.1017	0.1762	1.13	1.81188	1.74	0.07458	1.32	0.65	1046.2	21.8	1049.8	22.9	1057.3	27.1	0.3	1.1		2.96634e+17		1056.58	27.9136		1055.84	32.0935
915-080.FIN2	80	23444	1737	163847	77	0.314	-0.0350177	0.1052	0.17655	1.22	1.80014	2.04	0.07395	1.63	0.6	1048.1	23.6	1045.5	26.8	1040.2	33.3	-0.2	-0.8		3.08576e+17		1058.25	29.3573		1057.54	33.369
915-095.FIN2	95	24599	1804	171034	80	0.321	-0.146932	0.0995	0.17803	1.21	1.79952	2.02	0.07331	1.62	0.6	1056.2	23.6	1045.3	26.5	1022.6	33.2	-1	-3.3		3.2434e+17		1066.12	29.4347		1065.43	33.4934
915-110.FIN2	110	24162	1824	170622	80	0.316	0.140849	0.1023	0.17603	1.25	1.82809	1.95	0.07532	1.5	0.64	1045.2	24.1	1055.6	25.8	1077.1	30.5	1	3		3.19764e+17		1055.1	29.7303		1054.47	33.6759
915-125.FIN2	125	24232	1780	169116	79	0.328	-0.171972	0.1067	0.17892	1.29	1.80778	2.05	0.07328	1.59	0.63	1061.1	25.3	1048.3	27	1021.8	32.6	-1.2	-3.8		3.22179e+17		1071.11	30.8615		1070.38	34.7882
